# Supplementary material for: Fragmentation of nest and foraging habitat affects time budgets of solitary bees, their fitness and pollination services, depending on traits: Results from an individual-based model
Source: PLoS One. 2018 Feb 14;13(2):e0188269. doi: 10.1371/journal.pone.0188269 (PMC5812554; doi:10.1371/journal.pone.0188269)
Supplement: S1 Data — (ZIP) [file pone.0188269.s004.zip]

Archive with 4 entries (3 files):
- Data/
- Data/AlteredVegetation_x5rep.txt
- Data/MainSimulation_x20rep.txt
- Data/column head & parameter descriptions.ods
