# Supplementary material for: Fragmentation of nest and foraging habitat affects time budgets of solitary bees, their fitness and pollination services, depending on traits: Results from an individual-based model
Source: PLoS One. 2018 Feb 14;13(2):e0188269. doi: 10.1371/journal.pone.0188269 (PMC5812554; doi:10.1371/journal.pone.0188269)
Supplement: S1 Data — (ZIP) [file pone.0188269.s004.zip › Data/AlteredVegetation_x5rep.txt]

nr	error	runsec	Input_1	seed	am	fr	fd	bdc	size	nest	ind	is	edge_ratio	pnest_am	rnest_am	pnest_hratio	rnest_hratio	pnest_pratio	rnest_pratio	pollen	pollen_ind_ratio	Input_2	lg	wrap	sym	clump	esize	extent	detail	ppf	plimit	l_plt	u_plt	CRW	cmem	fmem	sightpar	flightpar	tripspb	ntime	dth	Input_3	mg	IT	r90	r50	shift	Km	r50r
10798	0	97	---	94	0.05	0.05	25	30	6	1	6885	4.90927	0.182	0.0091	0.0091	0.182	0.182	0.194133	0.194133	1875	0.272331	---	2	1	1	0.9	50	1000	5	1.5	0.2	0.5	1	0.9	10	3	10	2	10	30	1	---	4.02547	1.35345	120.069	60.6922	53.2701	7.42213	60.6922
12428	0	62	---	290	0.05	0.05	25	30	6	1	6885	2.46145	0.128	0.0064	0.0064	0.128	0.128	0.136533	0.136533	1875	0.272331	---	2	1	1	0.9	50	1000	5	1.5	0.2	0.5	1	0.9	10	3	10	2	10	30	1	---	4.02547	1.35345	120.069	60.6922	53.2701	7.42213	60.6922
10621	0	88	---	537	0.05	0.05	25	30	6	1	6885	2.77398	0.128	0.0064	0.0064	0.128	0.128	0.136533	0.136533	1875	0.272331	---	2	1	1	0.9	50	1000	5	1.5	0.2	0.5	1	0.9	10	3	10	2	10	30	1	---	4.02547	1.35345	120.069	60.6922	53.2701	7.42213	60.6922
10082	0	63	---	543	0.05	0.05	25	30	6	1	6885	3.91117	0.136	0.0068	0.0068	0.136	0.136	0.145067	0.145067	1875	0.272331	---	2	1	1	0.9	50	1000	5	1.5	0.2	0.5	1	0.9	10	3	10	2	10	30	1	---	4.02547	1.35345	120.069	60.6922	53.2701	7.42213	60.6922
12083	0	84	---	834	0.05	0.05	25	30	6	1	6885	8.35574	0.164	0.0082	0.0082	0.164	0.164	0.174933	0.174933	1875	0.272331	---	2	1	1	0.9	50	1000	5	1.5	0.2	0.5	1	0.9	10	3	10	2	10	30	1	---	4.02547	1.35345	120.069	60.6922	53.2701	7.42213	60.6922
12665	0	83	---	94	0.05	0.15	25	30	6	1	6885	4.99274	0.182	0.0091	0.0091	0.182	0.182	0.194133	0.194133	1875	0.272331	---	2	1	1	0.9	50	1000	5	1.5	0.2	0.5	1	0.9	10	3	10	2	10	30	1	---	4.02547	1.35345	120.069	60.6922	53.2701	7.42213	60.6922
11586	0	62	---	290	0.05	0.15	25	30	6	1	6885	2.51291	0.144	0.0072	0.0072	0.144	0.144	0.1536	0.1536	1875	0.272331	---	2	1	1	0.9	50	1000	5	1.5	0.2	0.5	1	0.9	10	3	10	2	10	30	1	---	4.02547	1.35345	120.069	60.6922	53.2701	7.42213	60.6922
12249	0	61	---	537	0.05	0.15	25	30	6	1	6885	2.9383	0.138	0.0069	0.0069	0.138	0.138	0.1472	0.1472	1875	0.272331	---	2	1	1	0.9	50	1000	5	1.5	0.2	0.5	1	0.9	10	3	10	2	10	30	1	---	4.02547	1.35345	120.069	60.6922	53.2701	7.42213	60.6922
12257	0	62	---	543	0.05	0.15	25	30	6	1	6885	4.03167	0.156	0.0078	0.0078	0.156	0.156	0.1664	0.1664	1875	0.272331	---	2	1	1	0.9	50	1000	5	1.5	0.2	0.5	1	0.9	10	3	10	2	10	30	1	---	4.02547	1.35345	120.069	60.6922	53.2701	7.42213	60.6922
11353	0	104	---	834	0.05	0.15	25	30	6	1	6885	7.35874	0.151	0.00755	0.00755	0.151	0.151	0.161067	0.161067	1875	0.272331	---	2	1	1	0.9	50	1000	5	1.5	0.2	0.5	1	0.9	10	3	10	2	10	30	1	---	4.02547	1.35345	120.069	60.6922	53.2701	7.42213	60.6922
11851	0	97	---	94	0.05	0.25	25	30	6	1	6885	4.58629	0.172	0.0086	0.0086	0.172	0.172	0.183467	0.183467	1875	0.272331	---	2	1	1	0.9	50	1000	5	1.5	0.2	0.5	1	0.9	10	3	10	2	10	30	1	---	4.02547	1.35345	120.069	60.6922	53.2701	7.42213	60.6922
10145	0	69	---	290	0.05	0.25	25	30	6	1	6885	2.63369	0.144	0.0072	0.0072	0.144	0.144	0.1536	0.1536	1875	0.272331	---	2	1	1	0.9	50	1000	5	1.5	0.2	0.5	1	0.9	10	3	10	2	10	30	1	---	4.02547	1.35345	120.069	60.6922	53.2701	7.42213	60.6922
11439	0	115	---	537	0.05	0.25	25	30	6	1	6885	3.12594	0.156	0.0078	0.0078	0.156	0.156	0.1664	0.1664	1875	0.272331	---	2	1	1	0.9	50	1000	5	1.5	0.2	0.5	1	0.9	10	3	10	2	10	30	1	---	4.02547	1.35345	120.069	60.6922	53.2701	7.42213	60.6922
11177	0	94	---	543	0.05	0.25	25	30	6	1	6885	4.14398	0.156	0.0078	0.0078	0.156	0.156	0.1664	0.1664	1875	0.272331	---	2	1	1	0.9	50	1000	5	1.5	0.2	0.5	1	0.9	10	3	10	2	10	30	1	---	4.02547	1.35345	120.069	60.6922	53.2701	7.42213	60.6922
11525	0	62	---	834	0.05	0.25	25	30	6	1	6885	6.67625	0.146	0.0073	0.0073	0.146	0.146	0.155733	0.155733	1875	0.272331	---	2	1	1	0.9	50	1000	5	1.5	0.2	0.5	1	0.9	10	3	10	2	10	30	1	---	4.02547	1.35345	120.069	60.6922	53.2701	7.42213	60.6922
10937	0	90	---	94	0.05	0.35	25	30	6	1	6885	5.03578	0.184	0.0092	0.0092	0.184	0.184	0.196267	0.196267	1875	0.272331	---	2	1	1	0.9	50	1000	5	1.5	0.2	0.5	1	0.9	10	3	10	2	10	30	1	---	4.02547	1.35345	120.069	60.6922	53.2701	7.42213	60.6922
12566	0	65	---	290	0.05	0.35	25	30	6	1	6885	2.63369	0.144	0.0072	0.0072	0.144	0.144	0.1536	0.1536	1875	0.272331	---	2	1	1	0.9	50	1000	5	1.5	0.2	0.5	1	0.9	10	3	10	2	10	30	1	---	4.02547	1.35345	120.069	60.6922	53.2701	7.42213	60.6922
12389	0	91	---	537	0.05	0.35	25	30	6	1	6885	3.24142	0.182	0.0091	0.0091	0.182	0.182	0.194133	0.194133	1875	0.272331	---	2	1	1	0.9	50	1000	5	1.5	0.2	0.5	1	0.9	10	3	10	2	10	30	1	---	4.02547	1.35345	120.069	60.6922	53.2701	7.42213	60.6922
11498	0	90	---	543	0.05	0.35	25	30	6	1	6885	5.561	0.19	0.0095	0.0095	0.19	0.19	0.202667	0.202667	1875	0.272331	---	2	1	1	0.9	50	1000	5	1.5	0.2	0.5	1	0.9	10	3	10	2	10	30	1	---	4.02547	1.35345	120.069	60.6922	53.2701	7.42213	60.6922
10341	0	72	---	834	0.05	0.35	25	30	6	1	6885	5.81646	0.141	0.00705	0.00705	0.141	0.141	0.1504	0.1504	1875	0.272331	---	2	1	1	0.9	50	1000	5	1.5	0.2	0.5	1	0.9	10	3	10	2	10	30	1	---	4.02547	1.35345	120.069	60.6922	53.2701	7.42213	60.6922
12921	0	62	---	94	0.05	0.45	25	30	6	1	6885	4.35742	0.184	0.0092	0.0092	0.184	0.184	0.196267	0.196267	1875	0.272331	---	2	1	1	0.9	50	1000	5	1.5	0.2	0.5	1	0.9	10	3	10	2	10	30	1	---	4.02547	1.35345	120.069	60.6922	53.2701	7.42213	60.6922
11383	0	63	---	290	0.05	0.45	25	30	6	1	6885	2.54016	0.126	0.0063	0.0063	0.126	0.126	0.1344	0.1344	1875	0.272331	---	2	1	1	0.9	50	1000	5	1.5	0.2	0.5	1	0.9	10	3	10	2	10	30	1	---	4.02547	1.35345	120.069	60.6922	53.2701	7.42213	60.6922
10823	0	62	---	537	0.05	0.45	25	30	6	1	6885	3.24142	0.182	0.0091	0.0091	0.182	0.182	0.194133	0.194133	1875	0.272331	---	2	1	1	0.9	50	1000	5	1.5	0.2	0.5	1	0.9	10	3	10	2	10	30	1	---	4.02547	1.35345	120.069	60.6922	53.2701	7.42213	60.6922
12602	0	90	---	543	0.05	0.45	25	30	6	1	6885	7.4256	0.234	0.0117	0.0117	0.234	0.234	0.2496	0.2496	1875	0.272331	---	2	1	1	0.9	50	1000	5	1.5	0.2	0.5	1	0.9	10	3	10	2	10	30	1	---	4.02547	1.35345	120.069	60.6922	53.2701	7.42213	60.6922
12109	0	106	---	834	0.05	0.45	25	30	6	1	6885	5.86009	0.146	0.0073	0.0073	0.146	0.146	0.155733	0.155733	1875	0.272331	---	2	1	1	0.9	50	1000	5	1.5	0.2	0.5	1	0.9	10	3	10	2	10	30	1	---	4.02547	1.35345	120.069	60.6922	53.2701	7.42213	60.6922
11733	0	87	---	94	0.05	0.55	25	30	6	1	6885	4.75747	0.176	0.0088	0.0088	0.176	0.176	0.187733	0.187733	1875	0.272331	---	2	1	1	0.9	50	1000	5	1.5	0.2	0.5	1	0.9	10	3	10	2	10	30	1	---	4.02547	1.35345	120.069	60.6922	53.2701	7.42213	60.6922
10331	0	77	---	290	0.05	0.55	25	30	6	1	6885	2.65136	0.162	0.0081	0.0081	0.162	0.162	0.1728	0.1728	1875	0.272331	---	2	1	1	0.9	50	1000	5	1.5	0.2	0.5	1	0.9	10	3	10	2	10	30	1	---	4.02547	1.35345	120.069	60.6922	53.2701	7.42213	60.6922
11837	0	62	---	537	0.05	0.55	25	30	6	1	6885	3.50222	0.182	0.0091	0.0091	0.182	0.182	0.194133	0.194133	1875	0.272331	---	2	1	1	0.9	50	1000	5	1.5	0.2	0.5	1	0.9	10	3	10	2	10	30	1	---	4.02547	1.35345	120.069	60.6922	53.2701	7.42213	60.6922
12958	0	85	---	543	0.05	0.55	25	30	6	1	6885	8.89678	0.25	0.0125	0.0125	0.25	0.25	0.266667	0.266667	1875	0.272331	---	2	1	1	0.9	50	1000	5	1.5	0.2	0.5	1	0.9	10	3	10	2	10	30	1	---	4.02547	1.35345	120.069	60.6922	53.2701	7.42213	60.6922
11620	0	93	---	834	0.05	0.55	25	30	6	1	6885	6.29017	0.159	0.00795	0.00795	0.159	0.159	0.1696	0.1696	1875	0.272331	---	2	1	1	0.9	50	1000	5	1.5	0.2	0.5	1	0.9	10	3	10	2	10	30	1	---	4.02547	1.35345	120.069	60.6922	53.2701	7.42213	60.6922
11712	0	61	---	94	0.05	0.65	25	30	6	1	6885	6.81518	0.196	0.0098	0.0098	0.196	0.196	0.209067	0.209067	1875	0.272331	---	2	1	1	0.9	50	1000	5	1.5	0.2	0.5	1	0.9	10	3	10	2	10	30	1	---	4.02547	1.35345	120.069	60.6922	53.2701	7.42213	60.6922
12234	0	98	---	290	0.05	0.65	25	30	6	1	6885	2.79783	0.18	0.009	0.009	0.18	0.18	0.192	0.192	1875	0.272331	---	2	1	1	0.9	50	1000	5	1.5	0.2	0.5	1	0.9	10	3	10	2	10	30	1	---	4.02547	1.35345	120.069	60.6922	53.2701	7.42213	60.6922
12400	0	117	---	537	0.05	0.65	25	30	6	1	6885	3.7144	0.182	0.0091	0.0091	0.182	0.182	0.194133	0.194133	1875	0.272331	---	2	1	1	0.9	50	1000	5	1.5	0.2	0.5	1	0.9	10	3	10	2	10	30	1	---	4.02547	1.35345	120.069	60.6922	53.2701	7.42213	60.6922
10899	0	87	---	543	0.05	0.65	25	30	6	1	6885	10.4589	0.266	0.0133	0.0133	0.266	0.266	0.283733	0.283733	1875	0.272331	---	2	1	1	0.9	50	1000	5	1.5	0.2	0.5	1	0.9	10	3	10	2	10	30	1	---	4.02547	1.35345	120.069	60.6922	53.2701	7.42213	60.6922
12408	0	80	---	834	0.05	0.65	25	30	6	1	6885	6.44596	0.177	0.00885	0.00885	0.177	0.177	0.1888	0.1888	1875	0.272331	---	2	1	1	0.9	50	1000	5	1.5	0.2	0.5	1	0.9	10	3	10	2	10	30	1	---	4.02547	1.35345	120.069	60.6922	53.2701	7.42213	60.6922
12649	0	88	---	94	0.05	0.75	25	30	6	1	6885	7.0694	0.196	0.0098	0.0098	0.196	0.196	0.209067	0.209067	1875	0.272331	---	2	1	1	0.9	50	1000	5	1.5	0.2	0.5	1	0.9	10	3	10	2	10	30	1	---	4.02547	1.35345	120.069	60.6922	53.2701	7.42213	60.6922
11502	0	61	---	290	0.05	0.75	25	30	6	1	6885	2.94967	0.216	0.0108	0.0108	0.216	0.216	0.2304	0.2304	1875	0.272331	---	2	1	1	0.9	50	1000	5	1.5	0.2	0.5	1	0.9	10	3	10	2	10	30	1	---	4.02547	1.35345	120.069	60.6922	53.2701	7.42213	60.6922
10909	0	87	---	537	0.05	0.75	25	30	6	1	6885	4.99623	0.228	0.0114	0.0114	0.228	0.228	0.2432	0.2432	1875	0.272331	---	2	1	1	0.9	50	1000	5	1.5	0.2	0.5	1	0.9	10	3	10	2	10	30	1	---	4.02547	1.35345	120.069	60.6922	53.2701	7.42213	60.6922
10034	0	60	---	543	0.05	0.75	25	30	6	1	6885	10.057	0.246	0.0123	0.0123	0.246	0.246	0.2624	0.2624	1875	0.272331	---	2	1	1	0.9	50	1000	5	1.5	0.2	0.5	1	0.9	10	3	10	2	10	30	1	---	4.02547	1.35345	120.069	60.6922	53.2701	7.42213	60.6922
11588	0	94	---	834	0.05	0.75	25	30	6	1	6885	6.86339	0.169	0.00845	0.00845	0.169	0.169	0.180267	0.180267	1875	0.272331	---	2	1	1	0.9	50	1000	5	1.5	0.2	0.5	1	0.9	10	3	10	2	10	30	1	---	4.02547	1.35345	120.069	60.6922	53.2701	7.42213	60.6922
10318	0	66	---	94	0.05	0.85	25	30	6	1	6885	7.89437	0.216	0.0108	0.0108	0.216	0.216	0.2304	0.2304	1875	0.272331	---	2	1	1	0.9	50	1000	5	1.5	0.2	0.5	1	0.9	10	3	10	2	10	30	1	---	4.02547	1.35345	120.069	60.6922	53.2701	7.42213	60.6922
10910	0	99	---	290	0.05	0.85	25	30	6	1	6885	3.09792	0.216	0.0108	0.0108	0.216	0.216	0.2304	0.2304	1875	0.272331	---	2	1	1	0.9	50	1000	5	1.5	0.2	0.5	1	0.9	10	3	10	2	10	30	1	---	4.02547	1.35345	120.069	60.6922	53.2701	7.42213	60.6922
11670	0	90	---	537	0.05	0.85	25	30	6	1	6885	6.1657	0.2405	0.012025	0.012025	0.2405	0.2405	0.256533	0.256533	1875	0.272331	---	2	1	1	0.9	50	1000	5	1.5	0.2	0.5	1	0.9	10	3	10	2	10	30	1	---	4.02547	1.35345	120.069	60.6922	53.2701	7.42213	60.6922
11359	0	60	---	543	0.05	0.85	25	30	6	1	6885	10.0626	0.238	0.0119	0.0119	0.238	0.238	0.253867	0.253867	1875	0.272331	---	2	1	1	0.9	50	1000	5	1.5	0.2	0.5	1	0.9	10	3	10	2	10	30	1	---	4.02547	1.35345	120.069	60.6922	53.2701	7.42213	60.6922
11146	0	98	---	834	0.05	0.85	25	30	6	1	6885	7.6547	0.181	0.00905	0.00905	0.181	0.181	0.193067	0.193067	1875	0.272331	---	2	1	1	0.9	50	1000	5	1.5	0.2	0.5	1	0.9	10	3	10	2	10	30	1	---	4.02547	1.35345	120.069	60.6922	53.2701	7.42213	60.6922
11899	0	76	---	94	0.05	0.95	25	30	6	1	6885	9.30647	0.232	0.0116	0.0116	0.232	0.232	0.247467	0.247467	1875	0.272331	---	2	1	1	0.9	50	1000	5	1.5	0.2	0.5	1	0.9	10	3	10	2	10	30	1	---	4.02547	1.35345	120.069	60.6922	53.2701	7.42213	60.6922
12216	0	62	---	290	0.05	0.95	25	30	6	1	6885	3.33243	0.216	0.0108	0.0108	0.216	0.216	0.2304	0.2304	1875	0.272331	---	2	1	1	0.9	50	1000	5	1.5	0.2	0.5	1	0.9	10	3	10	2	10	30	1	---	4.02547	1.35345	120.069	60.6922	53.2701	7.42213	60.6922
10257	0	64	---	537	0.05	0.95	25	30	6	1	6885	6.40819	0.2585	0.012925	0.012925	0.2585	0.2585	0.275733	0.275733	1875	0.272331	---	2	1	1	0.9	50	1000	5	1.5	0.2	0.5	1	0.9	10	3	10	2	10	30	1	---	4.02547	1.35345	120.069	60.6922	53.2701	7.42213	60.6922
10983	0	95	---	543	0.05	0.95	25	30	6	1	6885	10.0756	0.23	0.0115	0.0115	0.23	0.23	0.245333	0.245333	1875	0.272331	---	2	1	1	0.9	50	1000	5	1.5	0.2	0.5	1	0.9	10	3	10	2	10	30	1	---	4.02547	1.35345	120.069	60.6922	53.2701	7.42213	60.6922
11602	0	91	---	834	0.05	0.95	25	30	6	1	6885	8.07981	0.232	0.0116	0.0116	0.232	0.232	0.247467	0.247467	1875	0.272331	---	2	1	1	0.9	50	1000	5	1.5	0.2	0.5	1	0.9	10	3	10	2	10	30	1	---	4.02547	1.35345	120.069	60.6922	53.2701	7.42213	60.6922
10722	0	449	---	94	0.15	0.05	25	30	6	1	20655	8.8904	0.124333	0.01865	0.01865	0.124333	0.124333	0.132622	0.132622	5625	0.272331	---	2	1	1	0.9	50	1000	5	1.5	0.2	0.5	1	0.9	10	3	10	2	10	30	1	---	4.02547	1.35345	120.069	60.6922	53.2701	7.42213	60.6922
12966	0	437	---	290	0.15	0.05	25	30	6	1	20655	4.35642	0.0723333	0.01085	0.01085	0.0723333	0.0723333	0.0771556	0.0771556	5625	0.272331	---	2	1	1	0.9	50	1000	5	1.5	0.2	0.5	1	0.9	10	3	10	2	10	30	1	---	4.02547	1.35345	120.069	60.6922	53.2701	7.42213	60.6922
10914	0	475	---	537	0.15	0.05	25	30	6	1	20655	4.86019	0.0815	0.012225	0.012225	0.0815	0.0815	0.0869333	0.0869333	5625	0.272331	---	2	1	1	0.9	50	1000	5	1.5	0.2	0.5	1	0.9	10	3	10	2	10	30	1	---	4.02547	1.35345	120.069	60.6922	53.2701	7.42213	60.6922
10067	0	272	---	543	0.15	0.05	25	30	6	1	20655	7.32425	0.129333	0.0194	0.0194	0.129333	0.129333	0.137956	0.137956	5625	0.272331	---	2	1	1	0.9	50	1000	5	1.5	0.2	0.5	1	0.9	10	3	10	2	10	30	1	---	4.02547	1.35345	120.069	60.6922	53.2701	7.42213	60.6922
12480	0	307	---	834	0.15	0.05	25	30	6	1	20655	9.69376	0.114667	0.0172	0.0172	0.114667	0.114667	0.122311	0.122311	5625	0.272331	---	2	1	1	0.9	50	1000	5	1.5	0.2	0.5	1	0.9	10	3	10	2	10	30	1	---	4.02547	1.35345	120.069	60.6922	53.2701	7.42213	60.6922
11708	0	431	---	94	0.15	0.15	25	30	6	1	20655	9.01893	0.138	0.0207	0.0207	0.138	0.138	0.1472	0.1472	5625	0.272331	---	2	1	1	0.9	50	1000	5	1.5	0.2	0.5	1	0.9	10	3	10	2	10	30	1	---	4.02547	1.35345	120.069	60.6922	53.2701	7.42213	60.6922
10247	0	427	---	290	0.15	0.15	25	30	6	1	20655	4.39972	0.0823333	0.01235	0.01235	0.0823333	0.0823333	0.0878222	0.0878222	5625	0.272331	---	2	1	1	0.9	50	1000	5	1.5	0.2	0.5	1	0.9	10	3	10	2	10	30	1	---	4.02547	1.35345	120.069	60.6922	53.2701	7.42213	60.6922
10230	0	315	---	537	0.15	0.15	25	30	6	1	20655	5.06812	0.0901667	0.013525	0.013525	0.0901667	0.0901667	0.0961778	0.0961778	5625	0.272331	---	2	1	1	0.9	50	1000	5	1.5	0.2	0.5	1	0.9	10	3	10	2	10	30	1	---	4.02547	1.35345	120.069	60.6922	53.2701	7.42213	60.6922
12285	0	434	---	543	0.15	0.15	25	30	6	1	20655	8.40845	0.13	0.0195	0.0195	0.13	0.13	0.138667	0.138667	5625	0.272331	---	2	1	1	0.9	50	1000	5	1.5	0.2	0.5	1	0.9	10	3	10	2	10	30	1	---	4.02547	1.35345	120.069	60.6922	53.2701	7.42213	60.6922
10062	0	287	---	834	0.15	0.15	25	30	6	1	20655	9.70851	0.127333	0.0191	0.0191	0.127333	0.127333	0.135822	0.135822	5625	0.272331	---	2	1	1	0.9	50	1000	5	1.5	0.2	0.5	1	0.9	10	3	10	2	10	30	1	---	4.02547	1.35345	120.069	60.6922	53.2701	7.42213	60.6922
11018	0	228	---	94	0.15	0.25	25	30	6	1	20655	8.52896	0.145333	0.0218	0.0218	0.145333	0.145333	0.155022	0.155022	5625	0.272331	---	2	1	1	0.9	50	1000	5	1.5	0.2	0.5	1	0.9	10	3	10	2	10	30	1	---	4.02547	1.35345	120.069	60.6922	53.2701	7.42213	60.6922
11079	0	502	---	290	0.15	0.25	25	30	6	1	20655	4.47318	0.0856667	0.01285	0.01285	0.0856667	0.0856667	0.0913778	0.0913778	5625	0.272331	---	2	1	1	0.9	50	1000	5	1.5	0.2	0.5	1	0.9	10	3	10	2	10	30	1	---	4.02547	1.35345	120.069	60.6922	53.2701	7.42213	60.6922
10940	0	235	---	537	0.15	0.25	25	30	6	1	20655	5.54797	0.103667	0.01555	0.01555	0.103667	0.103667	0.110578	0.110578	5625	0.272331	---	2	1	1	0.9	50	1000	5	1.5	0.2	0.5	1	0.9	10	3	10	2	10	30	1	---	4.02547	1.35345	120.069	60.6922	53.2701	7.42213	60.6922
12256	0	297	---	543	0.15	0.25	25	30	6	1	20655	8.32978	0.143	0.02145	0.02145	0.143	0.143	0.152533	0.152533	5625	0.272331	---	2	1	1	0.9	50	1000	5	1.5	0.2	0.5	1	0.9	10	3	10	2	10	30	1	---	4.02547	1.35345	120.069	60.6922	53.2701	7.42213	60.6922
11443	0	231	---	834	0.15	0.25	25	30	6	1	20655	9.94424	0.131667	0.01975	0.01975	0.131667	0.131667	0.140444	0.140444	5625	0.272331	---	2	1	1	0.9	50	1000	5	1.5	0.2	0.5	1	0.9	10	3	10	2	10	30	1	---	4.02547	1.35345	120.069	60.6922	53.2701	7.42213	60.6922
11050	0	455	---	94	0.15	0.35	25	30	6	1	20655	8.71865	0.159667	0.02395	0.02395	0.159667	0.159667	0.170311	0.170311	5625	0.272331	---	2	1	1	0.9	50	1000	5	1.5	0.2	0.5	1	0.9	10	3	10	2	10	30	1	---	4.02547	1.35345	120.069	60.6922	53.2701	7.42213	60.6922
10824	0	482	---	290	0.15	0.35	25	30	6	1	20655	4.46674	0.0823333	0.01235	0.01235	0.0823333	0.0823333	0.0878222	0.0878222	5625	0.272331	---	2	1	1	0.9	50	1000	5	1.5	0.2	0.5	1	0.9	10	3	10	2	10	30	1	---	4.02547	1.35345	120.069	60.6922	53.2701	7.42213	60.6922
11786	0	231	---	537	0.15	0.35	25	30	6	1	20655	5.78844	0.108	0.0162	0.0162	0.108	0.108	0.1152	0.1152	5625	0.272331	---	2	1	1	0.9	50	1000	5	1.5	0.2	0.5	1	0.9	10	3	10	2	10	30	1	---	4.02547	1.35345	120.069	60.6922	53.2701	7.42213	60.6922
11252	0	446	---	543	0.15	0.35	25	30	6	1	20655	9.11889	0.142333	0.02135	0.02135	0.142333	0.142333	0.151822	0.151822	5625	0.272331	---	2	1	1	0.9	50	1000	5	1.5	0.2	0.5	1	0.9	10	3	10	2	10	30	1	---	4.02547	1.35345	120.069	60.6922	53.2701	7.42213	60.6922
11745	0	528	---	834	0.15	0.35	25	30	6	1	20655	10.0858	0.136667	0.0205	0.0205	0.136667	0.136667	0.145778	0.145778	5625	0.272331	---	2	1	1	0.9	50	1000	5	1.5	0.2	0.5	1	0.9	10	3	10	2	10	30	1	---	4.02547	1.35345	120.069	60.6922	53.2701	7.42213	60.6922
12008	0	440	---	94	0.15	0.45	25	30	6	1	20655	8.92921	0.161	0.02415	0.02415	0.161	0.161	0.171733	0.171733	5625	0.272331	---	2	1	1	0.9	50	1000	5	1.5	0.2	0.5	1	0.9	10	3	10	2	10	30	1	---	4.02547	1.35345	120.069	60.6922	53.2701	7.42213	60.6922
12054	0	473	---	290	0.15	0.45	25	30	6	1	20655	4.48999	0.0823333	0.01235	0.01235	0.0823333	0.0823333	0.0878222	0.0878222	5625	0.272331	---	2	1	1	0.9	50	1000	5	1.5	0.2	0.5	1	0.9	10	3	10	2	10	30	1	---	4.02547	1.35345	120.069	60.6922	53.2701	7.42213	60.6922
12727	0	435	---	537	0.15	0.45	25	30	6	1	20655	5.96909	0.121667	0.01825	0.01825	0.121667	0.121667	0.129778	0.129778	5625	0.272331	---	2	1	1	0.9	50	1000	5	1.5	0.2	0.5	1	0.9	10	3	10	2	10	30	1	---	4.02547	1.35345	120.069	60.6922	53.2701	7.42213	60.6922
10373	0	405	---	543	0.15	0.45	25	30	6	1	20655	9.8514	0.153	0.02295	0.02295	0.153	0.153	0.1632	0.1632	5625	0.272331	---	2	1	1	0.9	50	1000	5	1.5	0.2	0.5	1	0.9	10	3	10	2	10	30	1	---	4.02547	1.35345	120.069	60.6922	53.2701	7.42213	60.6922
10825	0	476	---	834	0.15	0.45	25	30	6	1	20655	10.2479	0.14	0.021	0.021	0.14	0.14	0.149333	0.149333	5625	0.272331	---	2	1	1	0.9	50	1000	5	1.5	0.2	0.5	1	0.9	10	3	10	2	10	30	1	---	4.02547	1.35345	120.069	60.6922	53.2701	7.42213	60.6922
10386	0	398	---	94	0.15	0.55	25	30	6	1	20655	9.59579	0.175	0.02625	0.02625	0.175	0.175	0.186667	0.186667	5625	0.272331	---	2	1	1	0.9	50	1000	5	1.5	0.2	0.5	1	0.9	10	3	10	2	10	30	1	---	4.02547	1.35345	120.069	60.6922	53.2701	7.42213	60.6922
10696	0	464	---	290	0.15	0.55	25	30	6	1	20655	4.56671	0.085	0.01275	0.01275	0.085	0.085	0.0906667	0.0906667	5625	0.272331	---	2	1	1	0.9	50	1000	5	1.5	0.2	0.5	1	0.9	10	3	10	2	10	30	1	---	4.02547	1.35345	120.069	60.6922	53.2701	7.42213	60.6922
11852	0	433	---	537	0.15	0.55	25	30	6	1	20655	6.53349	0.125667	0.01885	0.01885	0.125667	0.125667	0.134044	0.134044	5625	0.272331	---	2	1	1	0.9	50	1000	5	1.5	0.2	0.5	1	0.9	10	3	10	2	10	30	1	---	4.02547	1.35345	120.069	60.6922	53.2701	7.42213	60.6922
12130	0	455	---	543	0.15	0.55	25	30	6	1	20655	10.4344	0.164333	0.02465	0.02465	0.164333	0.164333	0.175289	0.175289	5625	0.272331	---	2	1	1	0.9	50	1000	5	1.5	0.2	0.5	1	0.9	10	3	10	2	10	30	1	---	4.02547	1.35345	120.069	60.6922	53.2701	7.42213	60.6922
11170	0	438	---	834	0.15	0.55	25	30	6	1	20655	10.2998	0.150333	0.02255	0.02255	0.150333	0.150333	0.160356	0.160356	5625	0.272331	---	2	1	1	0.9	50	1000	5	1.5	0.2	0.5	1	0.9	10	3	10	2	10	30	1	---	4.02547	1.35345	120.069	60.6922	53.2701	7.42213	60.6922
11180	0	442	---	94	0.15	0.65	25	30	6	1	20655	9.48288	0.178333	0.02675	0.02675	0.178333	0.178333	0.190222	0.190222	5625	0.272331	---	2	1	1	0.9	50	1000	5	1.5	0.2	0.5	1	0.9	10	3	10	2	10	30	1	---	4.02547	1.35345	120.069	60.6922	53.2701	7.42213	60.6922
10545	0	435	---	290	0.15	0.65	25	30	6	1	20655	4.64691	0.0966667	0.0145	0.0145	0.0966667	0.0966667	0.103111	0.103111	5625	0.272331	---	2	1	1	0.9	50	1000	5	1.5	0.2	0.5	1	0.9	10	3	10	2	10	30	1	---	4.02547	1.35345	120.069	60.6922	53.2701	7.42213	60.6922
11164	0	451	---	537	0.15	0.65	25	30	6	1	20655	6.98165	0.157167	0.023575	0.023575	0.157167	0.157167	0.167644	0.167644	5625	0.272331	---	2	1	1	0.9	50	1000	5	1.5	0.2	0.5	1	0.9	10	3	10	2	10	30	1	---	4.02547	1.35345	120.069	60.6922	53.2701	7.42213	60.6922
11697	0	479	---	543	0.15	0.65	25	30	6	1	20655	10.5216	0.164333	0.02465	0.02465	0.164333	0.164333	0.175289	0.175289	5625	0.272331	---	2	1	1	0.9	50	1000	5	1.5	0.2	0.5	1	0.9	10	3	10	2	10	30	1	---	4.02547	1.35345	120.069	60.6922	53.2701	7.42213	60.6922
10726	0	414	---	834	0.15	0.65	25	30	6	1	20655	10.0753	0.154	0.0231	0.0231	0.154	0.154	0.164267	0.164267	5625	0.272331	---	2	1	1	0.9	50	1000	5	1.5	0.2	0.5	1	0.9	10	3	10	2	10	30	1	---	4.02547	1.35345	120.069	60.6922	53.2701	7.42213	60.6922
11162	0	418	---	94	0.15	0.75	25	30	6	1	20655	9.64629	0.182667	0.0274	0.0274	0.182667	0.182667	0.194844	0.194844	5625	0.272331	---	2	1	1	0.9	50	1000	5	1.5	0.2	0.5	1	0.9	10	3	10	2	10	30	1	---	4.02547	1.35345	120.069	60.6922	53.2701	7.42213	60.6922
11652	0	444	---	290	0.15	0.75	25	30	6	1	20655	4.89046	0.124	0.0186	0.0186	0.124	0.124	0.132267	0.132267	5625	0.272331	---	2	1	1	0.9	50	1000	5	1.5	0.2	0.5	1	0.9	10	3	10	2	10	30	1	---	4.02547	1.35345	120.069	60.6922	53.2701	7.42213	60.6922
10881	0	454	---	537	0.15	0.75	25	30	6	1	20655	7.66049	0.1705	0.025575	0.025575	0.1705	0.1705	0.181867	0.181867	5625	0.272331	---	2	1	1	0.9	50	1000	5	1.5	0.2	0.5	1	0.9	10	3	10	2	10	30	1	---	4.02547	1.35345	120.069	60.6922	53.2701	7.42213	60.6922
10671	0	431	---	543	0.15	0.75	25	30	6	1	20655	10.5072	0.178333	0.02675	0.02675	0.178333	0.178333	0.190222	0.190222	5625	0.272331	---	2	1	1	0.9	50	1000	5	1.5	0.2	0.5	1	0.9	10	3	10	2	10	30	1	---	4.02547	1.35345	120.069	60.6922	53.2701	7.42213	60.6922
11364	0	488	---	834	0.15	0.75	25	30	6	1	20655	10.0516	0.159	0.02385	0.02385	0.159	0.159	0.1696	0.1696	5625	0.272331	---	2	1	1	0.9	50	1000	5	1.5	0.2	0.5	1	0.9	10	3	10	2	10	30	1	---	4.02547	1.35345	120.069	60.6922	53.2701	7.42213	60.6922
10986	0	447	---	94	0.15	0.85	25	30	6	1	20655	9.79468	0.185333	0.0278	0.0278	0.185333	0.185333	0.197689	0.197689	5625	0.272331	---	2	1	1	0.9	50	1000	5	1.5	0.2	0.5	1	0.9	10	3	10	2	10	30	1	---	4.02547	1.35345	120.069	60.6922	53.2701	7.42213	60.6922
10113	0	324	---	290	0.15	0.85	25	30	6	1	20655	5.80028	0.161667	0.02425	0.02425	0.161667	0.161667	0.172444	0.172444	5625	0.272331	---	2	1	1	0.9	50	1000	5	1.5	0.2	0.5	1	0.9	10	3	10	2	10	30	1	---	4.02547	1.35345	120.069	60.6922	53.2701	7.42213	60.6922
10522	0	372	---	537	0.15	0.85	25	30	6	1	20655	7.84392	0.1795	0.026925	0.026925	0.1795	0.1795	0.191467	0.191467	5625	0.272331	---	2	1	1	0.9	50	1000	5	1.5	0.2	0.5	1	0.9	10	3	10	2	10	30	1	---	4.02547	1.35345	120.069	60.6922	53.2701	7.42213	60.6922
11465	0	468	---	543	0.15	0.85	25	30	6	1	20655	10.7534	0.189	0.02835	0.02835	0.189	0.189	0.2016	0.2016	5625	0.272331	---	2	1	1	0.9	50	1000	5	1.5	0.2	0.5	1	0.9	10	3	10	2	10	30	1	---	4.02547	1.35345	120.069	60.6922	53.2701	7.42213	60.6922
11030	0	228	---	834	0.15	0.85	25	30	6	1	20655	10.1162	0.165333	0.0248	0.0248	0.165333	0.165333	0.176356	0.176356	5625	0.272331	---	2	1	1	0.9	50	1000	5	1.5	0.2	0.5	1	0.9	10	3	10	2	10	30	1	---	4.02547	1.35345	120.069	60.6922	53.2701	7.42213	60.6922
11892	0	482	---	94	0.15	0.95	25	30	6	1	20655	9.65456	0.199333	0.0299	0.0299	0.199333	0.199333	0.212622	0.212622	5625	0.272331	---	2	1	1	0.9	50	1000	5	1.5	0.2	0.5	1	0.9	10	3	10	2	10	30	1	---	4.02547	1.35345	120.069	60.6922	53.2701	7.42213	60.6922
11524	0	224	---	290	0.15	0.95	25	30	6	1	20655	6.12435	0.153667	0.02305	0.02305	0.153667	0.153667	0.163911	0.163911	5625	0.272331	---	2	1	1	0.9	50	1000	5	1.5	0.2	0.5	1	0.9	10	3	10	2	10	30	1	---	4.02547	1.35345	120.069	60.6922	53.2701	7.42213	60.6922
10306	0	393	---	537	0.15	0.95	25	30	6	1	20655	8.46781	0.208167	0.031225	0.031225	0.208167	0.208167	0.222044	0.222044	5625	0.272331	---	2	1	1	0.9	50	1000	5	1.5	0.2	0.5	1	0.9	10	3	10	2	10	30	1	---	4.02547	1.35345	120.069	60.6922	53.2701	7.42213	60.6922
10608	0	402	---	543	0.15	0.95	25	30	6	1	20655	10.7507	0.187	0.02805	0.02805	0.187	0.187	0.199467	0.199467	5625	0.272331	---	2	1	1	0.9	50	1000	5	1.5	0.2	0.5	1	0.9	10	3	10	2	10	30	1	---	4.02547	1.35345	120.069	60.6922	53.2701	7.42213	60.6922
11917	0	491	---	834	0.15	0.95	25	30	6	1	20655	10.3545	0.174	0.0261	0.0261	0.174	0.174	0.1856	0.1856	5625	0.272331	---	2	1	1	0.9	50	1000	5	1.5	0.2	0.5	1	0.9	10	3	10	2	10	30	1	---	4.02547	1.35345	120.069	60.6922	53.2701	7.42213	60.6922
12358	0	938	---	94	0.25	0.05	25	30	6	1	34425	8.71273	0.0872	0.0218	0.0218	0.0872	0.0872	0.0930133	0.0930133	9375	0.272331	---	2	1	1	0.9	50	1000	5	1.5	0.2	0.5	1	0.9	10	3	10	2	10	30	1	---	4.02547	1.35345	120.069	60.6922	53.2701	7.42213	60.6922
12945	0	532	---	290	0.25	0.05	25	30	6	1	34425	5.58896	0.0496	0.0124	0.0124	0.0496	0.0496	0.0529067	0.0529067	9375	0.272331	---	2	1	1	0.9	50	1000	5	1.5	0.2	0.5	1	0.9	10	3	10	2	10	30	1	---	4.02547	1.35345	120.069	60.6922	53.2701	7.42213	60.6922
11385	0	855	---	537	0.25	0.05	25	30	6	1	34425	6.70984	0.0753	0.018825	0.018825	0.0753	0.0753	0.08032	0.08032	9375	0.272331	---	2	1	1	0.9	50	1000	5	1.5	0.2	0.5	1	0.9	10	3	10	2	10	30	1	---	4.02547	1.35345	120.069	60.6922	53.2701	7.42213	60.6922
11577	0	498	---	543	0.25	0.05	25	30	6	1	34425	8.84115	0.1	0.025	0.025	0.1	0.1	0.106667	0.106667	9375	0.272331	---	2	1	1	0.9	50	1000	5	1.5	0.2	0.5	1	0.9	10	3	10	2	10	30	1	---	4.02547	1.35345	120.069	60.6922	53.2701	7.42213	60.6922
12253	0	571	---	834	0.25	0.05	25	30	6	1	34425	9.37017	0.0904	0.0226	0.0226	0.0904	0.0904	0.0964267	0.0964267	9375	0.272331	---	2	1	1	0.9	50	1000	5	1.5	0.2	0.5	1	0.9	10	3	10	2	10	30	1	---	4.02547	1.35345	120.069	60.6922	53.2701	7.42213	60.6922
11706	0	850	---	94	0.25	0.15	25	30	6	1	34425	8.9748	0.0952	0.0238	0.0238	0.0952	0.0952	0.101547	0.101547	9375	0.272331	---	2	1	1	0.9	50	1000	5	1.5	0.2	0.5	1	0.9	10	3	10	2	10	30	1	---	4.02547	1.35345	120.069	60.6922	53.2701	7.42213	60.6922
11763	0	868	---	290	0.25	0.15	25	30	6	1	34425	5.59661	0.0486	0.01215	0.01215	0.0486	0.0486	0.05184	0.05184	9375	0.272331	---	2	1	1	0.9	50	1000	5	1.5	0.2	0.5	1	0.9	10	3	10	2	10	30	1	---	4.02547	1.35345	120.069	60.6922	53.2701	7.42213	60.6922
11722	0	858	---	537	0.25	0.15	25	30	6	1	34425	6.80934	0.0805	0.020125	0.020125	0.0805	0.0805	0.0858667	0.0858667	9375	0.272331	---	2	1	1	0.9	50	1000	5	1.5	0.2	0.5	1	0.9	10	3	10	2	10	30	1	---	4.02547	1.35345	120.069	60.6922	53.2701	7.42213	60.6922
12159	0	839	---	543	0.25	0.15	25	30	6	1	34425	9.14985	0.1158	0.02895	0.02895	0.1158	0.1158	0.12352	0.12352	9375	0.272331	---	2	1	1	0.9	50	1000	5	1.5	0.2	0.5	1	0.9	10	3	10	2	10	30	1	---	4.02547	1.35345	120.069	60.6922	53.2701	7.42213	60.6922
10295	0	755	---	834	0.25	0.15	25	30	6	1	34425	9.67971	0.1092	0.0273	0.0273	0.1092	0.1092	0.11648	0.11648	9375	0.272331	---	2	1	1	0.9	50	1000	5	1.5	0.2	0.5	1	0.9	10	3	10	2	10	30	1	---	4.02547	1.35345	120.069	60.6922	53.2701	7.42213	60.6922
10096	0	689	---	94	0.25	0.25	25	30	6	1	34425	9.21153	0.1068	0.0267	0.0267	0.1068	0.1068	0.11392	0.11392	9375	0.272331	---	2	1	1	0.9	50	1000	5	1.5	0.2	0.5	1	0.9	10	3	10	2	10	30	1	---	4.02547	1.35345	120.069	60.6922	53.2701	7.42213	60.6922
10101	0	696	---	290	0.25	0.25	25	30	6	1	34425	5.66946	0.0542	0.01355	0.01355	0.0542	0.0542	0.0578133	0.0578133	9375	0.272331	---	2	1	1	0.9	50	1000	5	1.5	0.2	0.5	1	0.9	10	3	10	2	10	30	1	---	4.02547	1.35345	120.069	60.6922	53.2701	7.42213	60.6922
12493	0	605	---	537	0.25	0.25	25	30	6	1	34425	6.95387	0.0829	0.020725	0.020725	0.0829	0.0829	0.0884267	0.0884267	9375	0.272331	---	2	1	1	0.9	50	1000	5	1.5	0.2	0.5	1	0.9	10	3	10	2	10	30	1	---	4.02547	1.35345	120.069	60.6922	53.2701	7.42213	60.6922
12411	0	842	---	543	0.25	0.25	25	30	6	1	34425	9.73797	0.1218	0.03045	0.03045	0.1218	0.1218	0.12992	0.12992	9375	0.272331	---	2	1	1	0.9	50	1000	5	1.5	0.2	0.5	1	0.9	10	3	10	2	10	30	1	---	4.02547	1.35345	120.069	60.6922	53.2701	7.42213	60.6922
12928	0	844	---	834	0.25	0.25	25	30	6	1	34425	9.78528	0.1102	0.02755	0.02755	0.1102	0.1102	0.117547	0.117547	9375	0.272331	---	2	1	1	0.9	50	1000	5	1.5	0.2	0.5	1	0.9	10	3	10	2	10	30	1	---	4.02547	1.35345	120.069	60.6922	53.2701	7.42213	60.6922
10269	0	710	---	94	0.25	0.35	25	30	6	1	34425	9.42311	0.1174	0.02935	0.02935	0.1174	0.1174	0.125227	0.125227	9375	0.272331	---	2	1	1	0.9	50	1000	5	1.5	0.2	0.5	1	0.9	10	3	10	2	10	30	1	---	4.02547	1.35345	120.069	60.6922	53.2701	7.42213	60.6922
10410	0	817	---	290	0.25	0.35	25	30	6	1	34425	5.65747	0.0582	0.01455	0.01455	0.0582	0.0582	0.06208	0.06208	9375	0.272331	---	2	1	1	0.9	50	1000	5	1.5	0.2	0.5	1	0.9	10	3	10	2	10	30	1	---	4.02547	1.35345	120.069	60.6922	53.2701	7.42213	60.6922
11308	0	848	---	537	0.25	0.35	25	30	6	1	34425	7.38338	0.0898	0.02245	0.02245	0.0898	0.0898	0.0957867	0.0957867	9375	0.272331	---	2	1	1	0.9	50	1000	5	1.5	0.2	0.5	1	0.9	10	3	10	2	10	30	1	---	4.02547	1.35345	120.069	60.6922	53.2701	7.42213	60.6922
10165	0	712	---	543	0.25	0.35	25	30	6	1	34425	9.79349	0.123	0.03075	0.03075	0.123	0.123	0.1312	0.1312	9375	0.272331	---	2	1	1	0.9	50	1000	5	1.5	0.2	0.5	1	0.9	10	3	10	2	10	30	1	---	4.02547	1.35345	120.069	60.6922	53.2701	7.42213	60.6922
12514	0	668	---	834	0.25	0.35	25	30	6	1	34425	9.64098	0.1082	0.02705	0.02705	0.1082	0.1082	0.115413	0.115413	9375	0.272331	---	2	1	1	0.9	50	1000	5	1.5	0.2	0.5	1	0.9	10	3	10	2	10	30	1	---	4.02547	1.35345	120.069	60.6922	53.2701	7.42213	60.6922
10880	0	842	---	94	0.25	0.45	25	30	6	1	34425	9.47193	0.1278	0.03195	0.03195	0.1278	0.1278	0.13632	0.13632	9375	0.272331	---	2	1	1	0.9	50	1000	5	1.5	0.2	0.5	1	0.9	10	3	10	2	10	30	1	---	4.02547	1.35345	120.069	60.6922	53.2701	7.42213	60.6922
10517	0	903	---	290	0.25	0.45	25	30	6	1	34425	5.71199	0.0642	0.01605	0.01605	0.0642	0.0642	0.06848	0.06848	9375	0.272331	---	2	1	1	0.9	50	1000	5	1.5	0.2	0.5	1	0.9	10	3	10	2	10	30	1	---	4.02547	1.35345	120.069	60.6922	53.2701	7.42213	60.6922
12855	0	581	---	537	0.25	0.45	25	30	6	1	34425	7.53358	0.1014	0.02535	0.02535	0.1014	0.1014	0.10816	0.10816	9375	0.272331	---	2	1	1	0.9	50	1000	5	1.5	0.2	0.5	1	0.9	10	3	10	2	10	30	1	---	4.02547	1.35345	120.069	60.6922	53.2701	7.42213	60.6922
10149	0	722	---	543	0.25	0.45	25	30	6	1	34425	10.2267	0.1354	0.03385	0.03385	0.1354	0.1354	0.144427	0.144427	9375	0.272331	---	2	1	1	0.9	50	1000	5	1.5	0.2	0.5	1	0.9	10	3	10	2	10	30	1	---	4.02547	1.35345	120.069	60.6922	53.2701	7.42213	60.6922
11493	0	856	---	834	0.25	0.45	25	30	6	1	34425	9.73432	0.1174	0.02935	0.02935	0.1174	0.1174	0.125227	0.125227	9375	0.272331	---	2	1	1	0.9	50	1000	5	1.5	0.2	0.5	1	0.9	10	3	10	2	10	30	1	---	4.02547	1.35345	120.069	60.6922	53.2701	7.42213	60.6922
11912	0	847	---	94	0.25	0.55	25	30	6	1	34425	9.4689	0.135	0.03375	0.03375	0.135	0.135	0.144	0.144	9375	0.272331	---	2	1	1	0.9	50	1000	5	1.5	0.2	0.5	1	0.9	10	3	10	2	10	30	1	---	4.02547	1.35345	120.069	60.6922	53.2701	7.42213	60.6922
11143	0	520	---	290	0.25	0.55	25	30	6	1	34425	5.97811	0.081	0.02025	0.02025	0.081	0.081	0.0864	0.0864	9375	0.272331	---	2	1	1	0.9	50	1000	5	1.5	0.2	0.5	1	0.9	10	3	10	2	10	30	1	---	4.02547	1.35345	120.069	60.6922	53.2701	7.42213	60.6922
12708	0	505	---	537	0.25	0.55	25	30	6	1	34425	7.79614	0.1066	0.02665	0.02665	0.1066	0.1066	0.113707	0.113707	9375	0.272331	---	2	1	1	0.9	50	1000	5	1.5	0.2	0.5	1	0.9	10	3	10	2	10	30	1	---	4.02547	1.35345	120.069	60.6922	53.2701	7.42213	60.6922
11422	0	803	---	543	0.25	0.55	25	30	6	1	34425	10.403	0.139	0.03475	0.03475	0.139	0.139	0.148267	0.148267	9375	0.272331	---	2	1	1	0.9	50	1000	5	1.5	0.2	0.5	1	0.9	10	3	10	2	10	30	1	---	4.02547	1.35345	120.069	60.6922	53.2701	7.42213	60.6922
12978	0	785	---	834	0.25	0.55	25	30	6	1	34425	9.89414	0.1204	0.0301	0.0301	0.1204	0.1204	0.128427	0.128427	9375	0.272331	---	2	1	1	0.9	50	1000	5	1.5	0.2	0.5	1	0.9	10	3	10	2	10	30	1	---	4.02547	1.35345	120.069	60.6922	53.2701	7.42213	60.6922
12926	0	869	---	94	0.25	0.65	25	30	6	1	34425	9.40681	0.1436	0.0359	0.0359	0.1436	0.1436	0.153173	0.153173	9375	0.272331	---	2	1	1	0.9	50	1000	5	1.5	0.2	0.5	1	0.9	10	3	10	2	10	30	1	---	4.02547	1.35345	120.069	60.6922	53.2701	7.42213	60.6922
10818	0	918	---	290	0.25	0.65	25	30	6	1	34425	6.14354	0.0934	0.02335	0.02335	0.0934	0.0934	0.0996267	0.0996267	9375	0.272331	---	2	1	1	0.9	50	1000	5	1.5	0.2	0.5	1	0.9	10	3	10	2	10	30	1	---	4.02547	1.35345	120.069	60.6922	53.2701	7.42213	60.6922
11292	0	496	---	537	0.25	0.65	25	30	6	1	34425	8.31147	0.1224	0.0306	0.0306	0.1224	0.1224	0.13056	0.13056	9375	0.272331	---	2	1	1	0.9	50	1000	5	1.5	0.2	0.5	1	0.9	10	3	10	2	10	30	1	---	4.02547	1.35345	120.069	60.6922	53.2701	7.42213	60.6922
12781	0	879	---	543	0.25	0.65	25	30	6	1	34425	10.4495	0.1436	0.0359	0.0359	0.1436	0.1436	0.153173	0.153173	9375	0.272331	---	2	1	1	0.9	50	1000	5	1.5	0.2	0.5	1	0.9	10	3	10	2	10	30	1	---	4.02547	1.35345	120.069	60.6922	53.2701	7.42213	60.6922
10780	0	842	---	834	0.25	0.65	25	30	6	1	34425	10.0697	0.1308	0.0327	0.0327	0.1308	0.1308	0.13952	0.13952	9375	0.272331	---	2	1	1	0.9	50	1000	5	1.5	0.2	0.5	1	0.9	10	3	10	2	10	30	1	---	4.02547	1.35345	120.069	60.6922	53.2701	7.42213	60.6922
12705	0	505	---	94	0.25	0.75	25	30	6	1	34425	9.32194	0.1594	0.03985	0.03985	0.1594	0.1594	0.170027	0.170027	9375	0.272331	---	2	1	1	0.9	50	1000	5	1.5	0.2	0.5	1	0.9	10	3	10	2	10	30	1	---	4.02547	1.35345	120.069	60.6922	53.2701	7.42213	60.6922
12828	0	850	---	290	0.25	0.75	25	30	6	1	34425	6.3074	0.1024	0.0256	0.0256	0.1024	0.1024	0.109227	0.109227	9375	0.272331	---	2	1	1	0.9	50	1000	5	1.5	0.2	0.5	1	0.9	10	3	10	2	10	30	1	---	4.02547	1.35345	120.069	60.6922	53.2701	7.42213	60.6922
12027	0	847	---	537	0.25	0.75	25	30	6	1	34425	9.21047	0.1448	0.0362	0.0362	0.1448	0.1448	0.154453	0.154453	9375	0.272331	---	2	1	1	0.9	50	1000	5	1.5	0.2	0.5	1	0.9	10	3	10	2	10	30	1	---	4.02547	1.35345	120.069	60.6922	53.2701	7.42213	60.6922
12449	0	806	---	543	0.25	0.75	25	30	6	1	34425	10.5629	0.1632	0.0408	0.0408	0.1632	0.1632	0.17408	0.17408	9375	0.272331	---	2	1	1	0.9	50	1000	5	1.5	0.2	0.5	1	0.9	10	3	10	2	10	30	1	---	4.02547	1.35345	120.069	60.6922	53.2701	7.42213	60.6922
11634	0	837	---	834	0.25	0.75	25	30	6	1	34425	10.25	0.1402	0.03505	0.03505	0.1402	0.1402	0.149547	0.149547	9375	0.272331	---	2	1	1	0.9	50	1000	5	1.5	0.2	0.5	1	0.9	10	3	10	2	10	30	1	---	4.02547	1.35345	120.069	60.6922	53.2701	7.42213	60.6922
10081	0	651	---	94	0.25	0.85	25	30	6	1	34425	9.46664	0.1618	0.04045	0.04045	0.1618	0.1618	0.172587	0.172587	9375	0.272331	---	2	1	1	0.9	50	1000	5	1.5	0.2	0.5	1	0.9	10	3	10	2	10	30	1	---	4.02547	1.35345	120.069	60.6922	53.2701	7.42213	60.6922
12198	0	905	---	290	0.25	0.85	25	30	6	1	34425	6.56305	0.1192	0.0298	0.0298	0.1192	0.1192	0.127147	0.127147	9375	0.272331	---	2	1	1	0.9	50	1000	5	1.5	0.2	0.5	1	0.9	10	3	10	2	10	30	1	---	4.02547	1.35345	120.069	60.6922	53.2701	7.42213	60.6922
12044	0	775	---	537	0.25	0.85	25	30	6	1	34425	10.0616	0.1651	0.041275	0.041275	0.1651	0.1651	0.176107	0.176107	9375	0.272331	---	2	1	1	0.9	50	1000	5	1.5	0.2	0.5	1	0.9	10	3	10	2	10	30	1	---	4.02547	1.35345	120.069	60.6922	53.2701	7.42213	60.6922
10768	0	866	---	543	0.25	0.85	25	30	6	1	34425	10.4824	0.175	0.04375	0.04375	0.175	0.175	0.186667	0.186667	9375	0.272331	---	2	1	1	0.9	50	1000	5	1.5	0.2	0.5	1	0.9	10	3	10	2	10	30	1	---	4.02547	1.35345	120.069	60.6922	53.2701	7.42213	60.6922
11653	0	852	---	834	0.25	0.85	25	30	6	1	34425	10.4194	0.1504	0.0376	0.0376	0.1504	0.1504	0.160427	0.160427	9375	0.272331	---	2	1	1	0.9	50	1000	5	1.5	0.2	0.5	1	0.9	10	3	10	2	10	30	1	---	4.02547	1.35345	120.069	60.6922	53.2701	7.42213	60.6922
12329	0	650	---	94	0.25	0.95	25	30	6	1	34425	9.64997	0.1766	0.04415	0.04415	0.1766	0.1766	0.188373	0.188373	9375	0.272331	---	2	1	1	0.9	50	1000	5	1.5	0.2	0.5	1	0.9	10	3	10	2	10	30	1	---	4.02547	1.35345	120.069	60.6922	53.2701	7.42213	60.6922
12169	0	825	---	290	0.25	0.95	25	30	6	1	34425	7.04507	0.1354	0.03385	0.03385	0.1354	0.1354	0.144427	0.144427	9375	0.272331	---	2	1	1	0.9	50	1000	5	1.5	0.2	0.5	1	0.9	10	3	10	2	10	30	1	---	4.02547	1.35345	120.069	60.6922	53.2701	7.42213	60.6922
11671	0	492	---	537	0.25	0.95	25	30	6	1	34425	10.1534	0.1707	0.042675	0.042675	0.1707	0.1707	0.18208	0.18208	9375	0.272331	---	2	1	1	0.9	50	1000	5	1.5	0.2	0.5	1	0.9	10	3	10	2	10	30	1	---	4.02547	1.35345	120.069	60.6922	53.2701	7.42213	60.6922
11028	0	820	---	543	0.25	0.95	25	30	6	1	34425	10.4361	0.1811	0.045275	0.045275	0.1811	0.1811	0.193173	0.193173	9375	0.272331	---	2	1	1	0.9	50	1000	5	1.5	0.2	0.5	1	0.9	10	3	10	2	10	30	1	---	4.02547	1.35345	120.069	60.6922	53.2701	7.42213	60.6922
12835	0	900	---	834	0.25	0.95	25	30	6	1	34425	10.392	0.1614	0.04035	0.04035	0.1614	0.1614	0.17216	0.17216	9375	0.272331	---	2	1	1	0.9	50	1000	5	1.5	0.2	0.5	1	0.9	10	3	10	2	10	30	1	---	4.02547	1.35345	120.069	60.6922	53.2701	7.42213	60.6922
12046	0	851	---	94	0.35	0.05	25	30	6	1	48194	8.43339	0.0668571	0.0234	0.0234	0.0668571	0.0668571	0.0713143	0.0713143	13125	0.272337	---	2	1	1	0.9	50	1000	5	1.5	0.2	0.5	1	0.9	10	3	10	2	10	30	1	---	4.02547	1.35345	120.069	60.6922	53.2701	7.42213	60.6922
10626	0	1269	---	290	0.35	0.05	25	30	6	1	48194	6.53049	0.053	0.01855	0.01855	0.053	0.053	0.0565333	0.0565333	13125	0.272337	---	2	1	1	0.9	50	1000	5	1.5	0.2	0.5	1	0.9	10	3	10	2	10	30	1	---	4.02547	1.35345	120.069	60.6922	53.2701	7.42213	60.6922
12067	0	1458	---	537	0.35	0.05	25	30	6	1	48194	7.59138	0.0638571	0.02235	0.02235	0.0638571	0.0638571	0.0681143	0.0681143	13125	0.272337	---	2	1	1	0.9	50	1000	5	1.5	0.2	0.5	1	0.9	10	3	10	2	10	30	1	---	4.02547	1.35345	120.069	60.6922	53.2701	7.42213	60.6922
10327	0	1255	---	543	0.35	0.05	25	30	6	1	48194	9.73965	0.0838571	0.02935	0.02935	0.0838571	0.0838571	0.0894476	0.0894476	13125	0.272337	---	2	1	1	0.9	50	1000	5	1.5	0.2	0.5	1	0.9	10	3	10	2	10	30	1	---	4.02547	1.35345	120.069	60.6922	53.2701	7.42213	60.6922
12742	0	1150	---	834	0.35	0.05	25	30	6	1	48194	9.91527	0.068	0.0238	0.0238	0.068	0.068	0.0725333	0.0725333	13125	0.272337	---	2	1	1	0.9	50	1000	5	1.5	0.2	0.5	1	0.9	10	3	10	2	10	30	1	---	4.02547	1.35345	120.069	60.6922	53.2701	7.42213	60.6922
12603	0	1230	---	94	0.35	0.15	25	30	6	1	48194	8.6011	0.0697143	0.0244	0.0244	0.0697143	0.0697143	0.0743619	0.0743619	13125	0.272337	---	2	1	1	0.9	50	1000	5	1.5	0.2	0.5	1	0.9	10	3	10	2	10	30	1	---	4.02547	1.35345	120.069	60.6922	53.2701	7.42213	60.6922
11585	0	1386	---	290	0.35	0.15	25	30	6	1	48194	6.54877	0.0564286	0.01975	0.01975	0.0564286	0.0564286	0.0601905	0.0601905	13125	0.272337	---	2	1	1	0.9	50	1000	5	1.5	0.2	0.5	1	0.9	10	3	10	2	10	30	1	---	4.02547	1.35345	120.069	60.6922	53.2701	7.42213	60.6922
11315	0	1158	---	537	0.35	0.15	25	30	6	1	48194	7.97108	0.0688571	0.0241	0.0241	0.0688571	0.0688571	0.0734476	0.0734476	13125	0.272337	---	2	1	1	0.9	50	1000	5	1.5	0.2	0.5	1	0.9	10	3	10	2	10	30	1	---	4.02547	1.35345	120.069	60.6922	53.2701	7.42213	60.6922
10496	0	1095	---	543	0.35	0.15	25	30	6	1	48194	9.85279	0.0822857	0.0288	0.0288	0.0822857	0.0822857	0.0877714	0.0877714	13125	0.272337	---	2	1	1	0.9	50	1000	5	1.5	0.2	0.5	1	0.9	10	3	10	2	10	30	1	---	4.02547	1.35345	120.069	60.6922	53.2701	7.42213	60.6922
11402	0	1190	---	834	0.35	0.15	25	30	6	1	48194	9.90505	0.0751429	0.0263	0.0263	0.0751429	0.0751429	0.0801524	0.0801524	13125	0.272337	---	2	1	1	0.9	50	1000	5	1.5	0.2	0.5	1	0.9	10	3	10	2	10	30	1	---	4.02547	1.35345	120.069	60.6922	53.2701	7.42213	60.6922
10544	0	1232	---	94	0.35	0.25	25	30	6	1	48194	8.88747	0.0775714	0.02715	0.02715	0.0775714	0.0775714	0.0827429	0.0827429	13125	0.272337	---	2	1	1	0.9	50	1000	5	1.5	0.2	0.5	1	0.9	10	3	10	2	10	30	1	---	4.02547	1.35345	120.069	60.6922	53.2701	7.42213	60.6922
12597	0	1195	---	290	0.35	0.25	25	30	6	1	48194	6.56764	0.0572857	0.02005	0.02005	0.0572857	0.0572857	0.0611048	0.0611048	13125	0.272337	---	2	1	1	0.9	50	1000	5	1.5	0.2	0.5	1	0.9	10	3	10	2	10	30	1	---	4.02547	1.35345	120.069	60.6922	53.2701	7.42213	60.6922
10562	0	1123	---	537	0.35	0.25	25	30	6	1	48194	8.28597	0.0764286	0.02675	0.02675	0.0764286	0.0764286	0.0815238	0.0815238	13125	0.272337	---	2	1	1	0.9	50	1000	5	1.5	0.2	0.5	1	0.9	10	3	10	2	10	30	1	---	4.02547	1.35345	120.069	60.6922	53.2701	7.42213	60.6922
10831	0	1472	---	543	0.35	0.25	25	30	6	1	48194	9.94219	0.0858571	0.03005	0.03005	0.0858571	0.0858571	0.0915809	0.0915809	13125	0.272337	---	2	1	1	0.9	50	1000	5	1.5	0.2	0.5	1	0.9	10	3	10	2	10	30	1	---	4.02547	1.35345	120.069	60.6922	53.2701	7.42213	60.6922
10721	0	1219	---	834	0.35	0.25	25	30	6	1	48194	9.91742	0.077	0.02695	0.02695	0.077	0.077	0.0821333	0.0821333	13125	0.272337	---	2	1	1	0.9	50	1000	5	1.5	0.2	0.5	1	0.9	10	3	10	2	10	30	1	---	4.02547	1.35345	120.069	60.6922	53.2701	7.42213	60.6922
10380	0	1129	---	94	0.35	0.35	25	30	6	1	48194	9.1257	0.0821429	0.02875	0.02875	0.0821429	0.0821429	0.0876191	0.0876191	13125	0.272337	---	2	1	1	0.9	50	1000	5	1.5	0.2	0.5	1	0.9	10	3	10	2	10	30	1	---	4.02547	1.35345	120.069	60.6922	53.2701	7.42213	60.6922
12267	0	1223	---	290	0.35	0.35	25	30	6	1	48194	6.77553	0.0677143	0.0237	0.0237	0.0677143	0.0677143	0.0722286	0.0722286	13125	0.272337	---	2	1	1	0.9	50	1000	5	1.5	0.2	0.5	1	0.9	10	3	10	2	10	30	1	---	4.02547	1.35345	120.069	60.6922	53.2701	7.42213	60.6922
12177	0	818	---	537	0.35	0.35	25	30	6	1	48194	8.35952	0.0784286	0.02745	0.02745	0.0784286	0.0784286	0.0836571	0.0836571	13125	0.272337	---	2	1	1	0.9	50	1000	5	1.5	0.2	0.5	1	0.9	10	3	10	2	10	30	1	---	4.02547	1.35345	120.069	60.6922	53.2701	7.42213	60.6922
10108	0	933	---	543	0.35	0.35	25	30	6	1	48194	10.1261	0.0977143	0.0342	0.0342	0.0977143	0.0977143	0.104229	0.104229	13125	0.272337	---	2	1	1	0.9	50	1000	5	1.5	0.2	0.5	1	0.9	10	3	10	2	10	30	1	---	4.02547	1.35345	120.069	60.6922	53.2701	7.42213	60.6922
10112	0	1070	---	834	0.35	0.35	25	30	6	1	48194	9.92231	0.0738571	0.02585	0.02585	0.0738571	0.0738571	0.0787809	0.0787809	13125	0.272337	---	2	1	1	0.9	50	1000	5	1.5	0.2	0.5	1	0.9	10	3	10	2	10	30	1	---	4.02547	1.35345	120.069	60.6922	53.2701	7.42213	60.6922
11692	0	1317	---	94	0.35	0.45	25	30	6	1	48194	9.30723	0.0875714	0.03065	0.03065	0.0875714	0.0875714	0.0934095	0.0934095	13125	0.272337	---	2	1	1	0.9	50	1000	5	1.5	0.2	0.5	1	0.9	10	3	10	2	10	30	1	---	4.02547	1.35345	120.069	60.6922	53.2701	7.42213	60.6922
12512	0	890	---	290	0.35	0.45	25	30	6	1	48194	6.8937	0.0728571	0.0255	0.0255	0.0728571	0.0728571	0.0777143	0.0777143	13125	0.272337	---	2	1	1	0.9	50	1000	5	1.5	0.2	0.5	1	0.9	10	3	10	2	10	30	1	---	4.02547	1.35345	120.069	60.6922	53.2701	7.42213	60.6922
11382	0	802	---	537	0.35	0.45	25	30	6	1	48194	8.45326	0.0857143	0.03	0.03	0.0857143	0.0857143	0.0914286	0.0914286	13125	0.272337	---	2	1	1	0.9	50	1000	5	1.5	0.2	0.5	1	0.9	10	3	10	2	10	30	1	---	4.02547	1.35345	120.069	60.6922	53.2701	7.42213	60.6922
10774	0	1170	---	543	0.35	0.45	25	30	6	1	48194	10.5612	0.103643	0.036275	0.036275	0.103643	0.103643	0.110552	0.110552	13125	0.272337	---	2	1	1	0.9	50	1000	5	1.5	0.2	0.5	1	0.9	10	3	10	2	10	30	1	---	4.02547	1.35345	120.069	60.6922	53.2701	7.42213	60.6922
10312	0	1273	---	834	0.35	0.45	25	30	6	1	48194	10.0004	0.0791429	0.0277	0.0277	0.0791429	0.0791429	0.084419	0.084419	13125	0.272337	---	2	1	1	0.9	50	1000	5	1.5	0.2	0.5	1	0.9	10	3	10	2	10	30	1	---	4.02547	1.35345	120.069	60.6922	53.2701	7.42213	60.6922
12227	0	1232	---	94	0.35	0.55	25	30	6	1	48194	9.5242	0.0945714	0.0331	0.0331	0.0945714	0.0945714	0.100876	0.100876	13125	0.272337	---	2	1	1	0.9	50	1000	5	1.5	0.2	0.5	1	0.9	10	3	10	2	10	30	1	---	4.02547	1.35345	120.069	60.6922	53.2701	7.42213	60.6922
10925	0	821	---	290	0.35	0.55	25	30	6	1	48194	7.07998	0.0758571	0.02655	0.02655	0.0758571	0.0758571	0.0809143	0.0809143	13125	0.272337	---	2	1	1	0.9	50	1000	5	1.5	0.2	0.5	1	0.9	10	3	10	2	10	30	1	---	4.02547	1.35345	120.069	60.6922	53.2701	7.42213	60.6922
12973	0	1119	---	537	0.35	0.55	25	30	6	1	48194	8.96261	0.0922857	0.0323	0.0323	0.0922857	0.0922857	0.0984381	0.0984381	13125	0.272337	---	2	1	1	0.9	50	1000	5	1.5	0.2	0.5	1	0.9	10	3	10	2	10	30	1	---	4.02547	1.35345	120.069	60.6922	53.2701	7.42213	60.6922
12321	0	838	---	543	0.35	0.55	25	30	6	1	48194	10.5611	0.106214	0.037175	0.037175	0.106214	0.106214	0.113295	0.113295	13125	0.272337	---	2	1	1	0.9	50	1000	5	1.5	0.2	0.5	1	0.9	10	3	10	2	10	30	1	---	4.02547	1.35345	120.069	60.6922	53.2701	7.42213	60.6922
11196	0	792	---	834	0.35	0.55	25	30	6	1	48194	10.0915	0.0935714	0.03275	0.03275	0.0935714	0.0935714	0.0998095	0.0998095	13125	0.272337	---	2	1	1	0.9	50	1000	5	1.5	0.2	0.5	1	0.9	10	3	10	2	10	30	1	---	4.02547	1.35345	120.069	60.6922	53.2701	7.42213	60.6922
12248	0	876	---	94	0.35	0.65	25	30	6	1	48194	9.70603	0.114714	0.04015	0.04015	0.114714	0.114714	0.122362	0.122362	13125	0.272337	---	2	1	1	0.9	50	1000	5	1.5	0.2	0.5	1	0.9	10	3	10	2	10	30	1	---	4.02547	1.35345	120.069	60.6922	53.2701	7.42213	60.6922
11868	0	1367	---	290	0.35	0.65	25	30	6	1	48194	7.24435	0.0822857	0.0288	0.0288	0.0822857	0.0822857	0.0877714	0.0877714	13125	0.272337	---	2	1	1	0.9	50	1000	5	1.5	0.2	0.5	1	0.9	10	3	10	2	10	30	1	---	4.02547	1.35345	120.069	60.6922	53.2701	7.42213	60.6922
12977	0	1208	---	537	0.35	0.65	25	30	6	1	48194	9.35136	0.100571	0.0352	0.0352	0.100571	0.100571	0.107276	0.107276	13125	0.272337	---	2	1	1	0.9	50	1000	5	1.5	0.2	0.5	1	0.9	10	3	10	2	10	30	1	---	4.02547	1.35345	120.069	60.6922	53.2701	7.42213	60.6922
10205	0	1053	---	543	0.35	0.65	25	30	6	1	48194	10.6541	0.1155	0.040425	0.040425	0.1155	0.1155	0.1232	0.1232	13125	0.272337	---	2	1	1	0.9	50	1000	5	1.5	0.2	0.5	1	0.9	10	3	10	2	10	30	1	---	4.02547	1.35345	120.069	60.6922	53.2701	7.42213	60.6922
12519	0	964	---	834	0.35	0.65	25	30	6	1	48194	10.1448	0.1	0.035	0.035	0.1	0.1	0.106667	0.106667	13125	0.272337	---	2	1	1	0.9	50	1000	5	1.5	0.2	0.5	1	0.9	10	3	10	2	10	30	1	---	4.02547	1.35345	120.069	60.6922	53.2701	7.42213	60.6922
12773	0	1153	---	94	0.35	0.75	25	30	6	1	48194	9.8234	0.128714	0.04505	0.04505	0.128714	0.128714	0.137295	0.137295	13125	0.272337	---	2	1	1	0.9	50	1000	5	1.5	0.2	0.5	1	0.9	10	3	10	2	10	30	1	---	4.02547	1.35345	120.069	60.6922	53.2701	7.42213	60.6922
10502	0	1141	---	290	0.35	0.75	25	30	6	1	48194	7.39801	0.0908571	0.0318	0.0318	0.0908571	0.0908571	0.0969143	0.0969143	13125	0.272337	---	2	1	1	0.9	50	1000	5	1.5	0.2	0.5	1	0.9	10	3	10	2	10	30	1	---	4.02547	1.35345	120.069	60.6922	53.2701	7.42213	60.6922
11185	0	1268	---	537	0.35	0.75	25	30	6	1	48194	10.2337	0.122571	0.0429	0.0429	0.122571	0.122571	0.130743	0.130743	13125	0.272337	---	2	1	1	0.9	50	1000	5	1.5	0.2	0.5	1	0.9	10	3	10	2	10	30	1	---	4.02547	1.35345	120.069	60.6922	53.2701	7.42213	60.6922
10455	0	1143	---	543	0.35	0.75	25	30	6	1	48194	10.7487	0.123786	0.043325	0.043325	0.123786	0.123786	0.132038	0.132038	13125	0.272337	---	2	1	1	0.9	50	1000	5	1.5	0.2	0.5	1	0.9	10	3	10	2	10	30	1	---	4.02547	1.35345	120.069	60.6922	53.2701	7.42213	60.6922
10202	0	1050	---	834	0.35	0.75	25	30	6	1	48194	10.1455	0.113	0.03955	0.03955	0.113	0.113	0.120533	0.120533	13125	0.272337	---	2	1	1	0.9	50	1000	5	1.5	0.2	0.5	1	0.9	10	3	10	2	10	30	1	---	4.02547	1.35345	120.069	60.6922	53.2701	7.42213	60.6922
11785	0	1127	---	94	0.35	0.85	25	30	6	1	48194	9.61064	0.138857	0.0486	0.0486	0.138857	0.138857	0.148114	0.148114	13125	0.272337	---	2	1	1	0.9	50	1000	5	1.5	0.2	0.5	1	0.9	10	3	10	2	10	30	1	---	4.02547	1.35345	120.069	60.6922	53.2701	7.42213	60.6922
12451	0	1221	---	290	0.35	0.85	25	30	6	1	48194	7.6864	0.103143	0.0361	0.0361	0.103143	0.103143	0.110019	0.110019	13125	0.272337	---	2	1	1	0.9	50	1000	5	1.5	0.2	0.5	1	0.9	10	3	10	2	10	30	1	---	4.02547	1.35345	120.069	60.6922	53.2701	7.42213	60.6922
12426	0	1188	---	537	0.35	0.85	25	30	6	1	48194	10.2531	0.135143	0.0473	0.0473	0.135143	0.135143	0.144152	0.144152	13125	0.272337	---	2	1	1	0.9	50	1000	5	1.5	0.2	0.5	1	0.9	10	3	10	2	10	30	1	---	4.02547	1.35345	120.069	60.6922	53.2701	7.42213	60.6922
11183	0	1148	---	543	0.35	0.85	25	30	6	1	48194	10.7705	0.142071	0.049725	0.049725	0.142071	0.142071	0.151543	0.151543	13125	0.272337	---	2	1	1	0.9	50	1000	5	1.5	0.2	0.5	1	0.9	10	3	10	2	10	30	1	---	4.02547	1.35345	120.069	60.6922	53.2701	7.42213	60.6922
12420	0	899	---	834	0.35	0.85	25	30	6	1	48194	10.1863	0.119429	0.0418	0.0418	0.119429	0.119429	0.12739	0.12739	13125	0.272337	---	2	1	1	0.9	50	1000	5	1.5	0.2	0.5	1	0.9	10	3	10	2	10	30	1	---	4.02547	1.35345	120.069	60.6922	53.2701	7.42213	60.6922
11667	0	1157	---	94	0.35	0.95	25	30	6	1	48194	9.73123	0.153286	0.05365	0.05365	0.153286	0.153286	0.163505	0.163505	13125	0.272337	---	2	1	1	0.9	50	1000	5	1.5	0.2	0.5	1	0.9	10	3	10	2	10	30	1	---	4.02547	1.35345	120.069	60.6922	53.2701	7.42213	60.6922
10844	0	1223	---	290	0.35	0.95	25	30	6	1	48194	8.21894	0.125643	0.043975	0.043975	0.125643	0.125643	0.134019	0.134019	13125	0.272337	---	2	1	1	0.9	50	1000	5	1.5	0.2	0.5	1	0.9	10	3	10	2	10	30	1	---	4.02547	1.35345	120.069	60.6922	53.2701	7.42213	60.6922
11234	0	1157	---	537	0.35	0.95	25	30	6	1	48194	10.9015	0.148429	0.05195	0.05195	0.148429	0.148429	0.158324	0.158324	13125	0.272337	---	2	1	1	0.9	50	1000	5	1.5	0.2	0.5	1	0.9	10	3	10	2	10	30	1	---	4.02547	1.35345	120.069	60.6922	53.2701	7.42213	60.6922
10090	0	1110	---	543	0.35	0.95	25	30	6	1	48194	10.9363	0.161214	0.056425	0.056425	0.161214	0.161214	0.171962	0.171962	13125	0.272337	---	2	1	1	0.9	50	1000	5	1.5	0.2	0.5	1	0.9	10	3	10	2	10	30	1	---	4.02547	1.35345	120.069	60.6922	53.2701	7.42213	60.6922
11387	0	773	---	834	0.35	0.95	25	30	6	1	48194	10.2431	0.129571	0.04535	0.04535	0.129571	0.129571	0.13821	0.13821	13125	0.272337	---	2	1	1	0.9	50	1000	5	1.5	0.2	0.5	1	0.9	10	3	10	2	10	30	1	---	4.02547	1.35345	120.069	60.6922	53.2701	7.42213	60.6922
12458	0	1719	---	94	0.45	0.05	25	30	6	1	61964	8.89078	0.0575556	0.0259	0.0259	0.0575556	0.0575556	0.0613926	0.0613926	16875	0.272336	---	2	1	1	0.9	50	1000	5	1.5	0.2	0.5	1	0.9	10	3	10	2	10	30	1	---	4.02547	1.35345	120.069	60.6922	53.2701	7.42213	60.6922
10509	0	1645	---	290	0.45	0.05	25	30	6	1	61964	7.33008	0.0437778	0.0197	0.0197	0.0437778	0.0437778	0.0466963	0.0466963	16875	0.272336	---	2	1	1	0.9	50	1000	5	1.5	0.2	0.5	1	0.9	10	3	10	2	10	30	1	---	4.02547	1.35345	120.069	60.6922	53.2701	7.42213	60.6922
11635	0	1786	---	537	0.45	0.05	25	30	6	1	61964	8.55673	0.0515556	0.0232	0.0232	0.0515556	0.0515556	0.0549926	0.0549926	16875	0.272336	---	2	1	1	0.9	50	1000	5	1.5	0.2	0.5	1	0.9	10	3	10	2	10	30	1	---	4.02547	1.35345	120.069	60.6922	53.2701	7.42213	60.6922
10628	0	1885	---	543	0.45	0.05	25	30	6	1	61964	10.205	0.0663889	0.029875	0.029875	0.0663889	0.0663889	0.0708148	0.0708148	16875	0.272336	---	2	1	1	0.9	50	1000	5	1.5	0.2	0.5	1	0.9	10	3	10	2	10	30	1	---	4.02547	1.35345	120.069	60.6922	53.2701	7.42213	60.6922
12279	0	1662	---	834	0.45	0.05	25	30	6	1	61964	10.0853	0.0542222	0.0244	0.0244	0.0542222	0.0542222	0.057837	0.057837	16875	0.272336	---	2	1	1	0.9	50	1000	5	1.5	0.2	0.5	1	0.9	10	3	10	2	10	30	1	---	4.02547	1.35345	120.069	60.6922	53.2701	7.42213	60.6922
10333	0	1647	---	94	0.45	0.15	25	30	6	1	61964	9.01511	0.0597778	0.0269	0.0269	0.0597778	0.0597778	0.063763	0.063763	16875	0.272336	---	2	1	1	0.9	50	1000	5	1.5	0.2	0.5	1	0.9	10	3	10	2	10	30	1	---	4.02547	1.35345	120.069	60.6922	53.2701	7.42213	60.6922
11267	0	1638	---	290	0.45	0.15	25	30	6	1	61964	7.38121	0.0482222	0.0217	0.0217	0.0482222	0.0482222	0.051437	0.051437	16875	0.272336	---	2	1	1	0.9	50	1000	5	1.5	0.2	0.5	1	0.9	10	3	10	2	10	30	1	---	4.02547	1.35345	120.069	60.6922	53.2701	7.42213	60.6922
12484	0	1321	---	537	0.45	0.15	25	30	6	1	61964	8.54863	0.0551111	0.0248	0.0248	0.0551111	0.0551111	0.0587852	0.0587852	16875	0.272336	---	2	1	1	0.9	50	1000	5	1.5	0.2	0.5	1	0.9	10	3	10	2	10	30	1	---	4.02547	1.35345	120.069	60.6922	53.2701	7.42213	60.6922
10128	0	1334	---	543	0.45	0.15	25	30	6	1	61964	10.362	0.0663333	0.02985	0.02985	0.0663333	0.0663333	0.0707556	0.0707556	16875	0.272336	---	2	1	1	0.9	50	1000	5	1.5	0.2	0.5	1	0.9	10	3	10	2	10	30	1	---	4.02547	1.35345	120.069	60.6922	53.2701	7.42213	60.6922
10421	0	1672	---	834	0.45	0.15	25	30	6	1	61964	10.1458	0.0564444	0.0254	0.0254	0.0564444	0.0564444	0.0602074	0.0602074	16875	0.272336	---	2	1	1	0.9	50	1000	5	1.5	0.2	0.5	1	0.9	10	3	10	2	10	30	1	---	4.02547	1.35345	120.069	60.6922	53.2701	7.42213	60.6922
10529	0	1778	---	94	0.45	0.25	25	30	6	1	61964	9.04	0.0616667	0.02775	0.02775	0.0616667	0.0616667	0.0657778	0.0657778	16875	0.272336	---	2	1	1	0.9	50	1000	5	1.5	0.2	0.5	1	0.9	10	3	10	2	10	30	1	---	4.02547	1.35345	120.069	60.6922	53.2701	7.42213	60.6922
11060	0	1707	---	290	0.45	0.25	25	30	6	1	61964	7.53016	0.0524444	0.0236	0.0236	0.0524444	0.0524444	0.0559407	0.0559407	16875	0.272336	---	2	1	1	0.9	50	1000	5	1.5	0.2	0.5	1	0.9	10	3	10	2	10	30	1	---	4.02547	1.35345	120.069	60.6922	53.2701	7.42213	60.6922
10792	0	1627	---	537	0.45	0.25	25	30	6	1	61964	8.61042	0.0613333	0.0276	0.0276	0.0613333	0.0613333	0.0654222	0.0654222	16875	0.272336	---	2	1	1	0.9	50	1000	5	1.5	0.2	0.5	1	0.9	10	3	10	2	10	30	1	---	4.02547	1.35345	120.069	60.6922	53.2701	7.42213	60.6922
12968	0	1128	---	543	0.45	0.25	25	30	6	1	61964	10.4444	0.0711111	0.032	0.032	0.0711111	0.0711111	0.0758519	0.0758519	16875	0.272336	---	2	1	1	0.9	50	1000	5	1.5	0.2	0.5	1	0.9	10	3	10	2	10	30	1	---	4.02547	1.35345	120.069	60.6922	53.2701	7.42213	60.6922
12453	0	1637	---	834	0.45	0.25	25	30	6	1	61964	10.1391	0.0592222	0.02665	0.02665	0.0592222	0.0592222	0.0631704	0.0631704	16875	0.272336	---	2	1	1	0.9	50	1000	5	1.5	0.2	0.5	1	0.9	10	3	10	2	10	30	1	---	4.02547	1.35345	120.069	60.6922	53.2701	7.42213	60.6922
11503	0	1138	---	94	0.45	0.35	25	30	6	1	61964	9.23363	0.068	0.0306	0.0306	0.068	0.068	0.0725333	0.0725333	16875	0.272336	---	2	1	1	0.9	50	1000	5	1.5	0.2	0.5	1	0.9	10	3	10	2	10	30	1	---	4.02547	1.35345	120.069	60.6922	53.2701	7.42213	60.6922
10647	0	1681	---	290	0.45	0.35	25	30	6	1	61964	7.86756	0.06	0.027	0.027	0.06	0.06	0.064	0.064	16875	0.272336	---	2	1	1	0.9	50	1000	5	1.5	0.2	0.5	1	0.9	10	3	10	2	10	30	1	---	4.02547	1.35345	120.069	60.6922	53.2701	7.42213	60.6922
10806	0	1616	---	537	0.45	0.35	25	30	6	1	61964	8.98945	0.0711111	0.032	0.032	0.0711111	0.0711111	0.0758519	0.0758519	16875	0.272336	---	2	1	1	0.9	50	1000	5	1.5	0.2	0.5	1	0.9	10	3	10	2	10	30	1	---	4.02547	1.35345	120.069	60.6922	53.2701	7.42213	60.6922
10178	0	1515	---	543	0.45	0.35	25	30	6	1	61964	10.422	0.078	0.0351	0.0351	0.078	0.078	0.0832	0.0832	16875	0.272336	---	2	1	1	0.9	50	1000	5	1.5	0.2	0.5	1	0.9	10	3	10	2	10	30	1	---	4.02547	1.35345	120.069	60.6922	53.2701	7.42213	60.6922
10140	0	1443	---	834	0.45	0.35	25	30	6	1	61964	10.1823	0.0641111	0.02885	0.02885	0.0641111	0.0641111	0.0683852	0.0683852	16875	0.272336	---	2	1	1	0.9	50	1000	5	1.5	0.2	0.5	1	0.9	10	3	10	2	10	30	1	---	4.02547	1.35345	120.069	60.6922	53.2701	7.42213	60.6922
12142	0	1532	---	94	0.45	0.45	25	30	6	1	61964	9.45281	0.0792222	0.03565	0.03565	0.0792222	0.0792222	0.0845037	0.0845037	16875	0.272336	---	2	1	1	0.9	50	1000	5	1.5	0.2	0.5	1	0.9	10	3	10	2	10	30	1	---	4.02547	1.35345	120.069	60.6922	53.2701	7.42213	60.6922
12511	0	1631	---	290	0.45	0.45	25	30	6	1	61964	7.91913	0.0645556	0.02905	0.02905	0.0645556	0.0645556	0.0688593	0.0688593	16875	0.272336	---	2	1	1	0.9	50	1000	5	1.5	0.2	0.5	1	0.9	10	3	10	2	10	30	1	---	4.02547	1.35345	120.069	60.6922	53.2701	7.42213	60.6922
11463	0	1170	---	537	0.45	0.45	25	30	6	1	61964	9.27992	0.0832222	0.03745	0.03745	0.0832222	0.0832222	0.0887704	0.0887704	16875	0.272336	---	2	1	1	0.9	50	1000	5	1.5	0.2	0.5	1	0.9	10	3	10	2	10	30	1	---	4.02547	1.35345	120.069	60.6922	53.2701	7.42213	60.6922
11880	0	1734	---	543	0.45	0.45	25	30	6	1	61964	10.489	0.084	0.0378	0.0378	0.084	0.084	0.0896	0.0896	16875	0.272336	---	2	1	1	0.9	50	1000	5	1.5	0.2	0.5	1	0.9	10	3	10	2	10	30	1	---	4.02547	1.35345	120.069	60.6922	53.2701	7.42213	60.6922
10725	0	1690	---	834	0.45	0.45	25	30	6	1	61964	10.2014	0.066	0.0297	0.0297	0.066	0.066	0.0704	0.0704	16875	0.272336	---	2	1	1	0.9	50	1000	5	1.5	0.2	0.5	1	0.9	10	3	10	2	10	30	1	---	4.02547	1.35345	120.069	60.6922	53.2701	7.42213	60.6922
12865	0	1496	---	94	0.45	0.55	25	30	6	1	61964	9.66017	0.0807778	0.03635	0.03635	0.0807778	0.0807778	0.086163	0.086163	16875	0.272336	---	2	1	1	0.9	50	1000	5	1.5	0.2	0.5	1	0.9	10	3	10	2	10	30	1	---	4.02547	1.35345	120.069	60.6922	53.2701	7.42213	60.6922
11312	0	1693	---	290	0.45	0.55	25	30	6	1	61964	7.92632	0.0645556	0.02905	0.02905	0.0645556	0.0645556	0.0688593	0.0688593	16875	0.272336	---	2	1	1	0.9	50	1000	5	1.5	0.2	0.5	1	0.9	10	3	10	2	10	30	1	---	4.02547	1.35345	120.069	60.6922	53.2701	7.42213	60.6922
11476	0	1118	---	537	0.45	0.55	25	30	6	1	61964	9.47899	0.0881111	0.03965	0.03965	0.0881111	0.0881111	0.0939852	0.0939852	16875	0.272336	---	2	1	1	0.9	50	1000	5	1.5	0.2	0.5	1	0.9	10	3	10	2	10	30	1	---	4.02547	1.35345	120.069	60.6922	53.2701	7.42213	60.6922
11533	0	1535	---	543	0.45	0.55	25	30	6	1	61964	10.5525	0.0908889	0.0409	0.0409	0.0908889	0.0908889	0.0969481	0.0969481	16875	0.272336	---	2	1	1	0.9	50	1000	5	1.5	0.2	0.5	1	0.9	10	3	10	2	10	30	1	---	4.02547	1.35345	120.069	60.6922	53.2701	7.42213	60.6922
12139	0	1617	---	834	0.45	0.55	25	30	6	1	61964	10.3102	0.0665556	0.02995	0.02995	0.0665556	0.0665556	0.0709926	0.0709926	16875	0.272336	---	2	1	1	0.9	50	1000	5	1.5	0.2	0.5	1	0.9	10	3	10	2	10	30	1	---	4.02547	1.35345	120.069	60.6922	53.2701	7.42213	60.6922
12500	0	1602	---	94	0.45	0.65	25	30	6	1	61964	9.83477	0.0937778	0.0422	0.0422	0.0937778	0.0937778	0.10003	0.10003	16875	0.272336	---	2	1	1	0.9	50	1000	5	1.5	0.2	0.5	1	0.9	10	3	10	2	10	30	1	---	4.02547	1.35345	120.069	60.6922	53.2701	7.42213	60.6922
11438	0	1645	---	290	0.45	0.65	25	30	6	1	61964	8.07409	0.0753333	0.0339	0.0339	0.0753333	0.0753333	0.0803556	0.0803556	16875	0.272336	---	2	1	1	0.9	50	1000	5	1.5	0.2	0.5	1	0.9	10	3	10	2	10	30	1	---	4.02547	1.35345	120.069	60.6922	53.2701	7.42213	60.6922
10974	0	1557	---	537	0.45	0.65	25	30	6	1	61964	9.70347	0.0992222	0.04465	0.04465	0.0992222	0.0992222	0.105837	0.105837	16875	0.272336	---	2	1	1	0.9	50	1000	5	1.5	0.2	0.5	1	0.9	10	3	10	2	10	30	1	---	4.02547	1.35345	120.069	60.6922	53.2701	7.42213	60.6922
12587	0	1290	---	543	0.45	0.65	25	30	6	1	61964	10.6337	0.096	0.0432	0.0432	0.096	0.096	0.1024	0.1024	16875	0.272336	---	2	1	1	0.9	50	1000	5	1.5	0.2	0.5	1	0.9	10	3	10	2	10	30	1	---	4.02547	1.35345	120.069	60.6922	53.2701	7.42213	60.6922
10413	0	1593	---	834	0.45	0.65	25	30	6	1	61964	10.2272	0.0753333	0.0339	0.0339	0.0753333	0.0753333	0.0803556	0.0803556	16875	0.272336	---	2	1	1	0.9	50	1000	5	1.5	0.2	0.5	1	0.9	10	3	10	2	10	30	1	---	4.02547	1.35345	120.069	60.6922	53.2701	7.42213	60.6922
12353	0	1680	---	94	0.45	0.75	25	30	6	1	61964	9.96691	0.110667	0.0498	0.0498	0.110667	0.110667	0.118044	0.118044	16875	0.272336	---	2	1	1	0.9	50	1000	5	1.5	0.2	0.5	1	0.9	10	3	10	2	10	30	1	---	4.02547	1.35345	120.069	60.6922	53.2701	7.42213	60.6922
11783	0	1586	---	290	0.45	0.75	25	30	6	1	61964	8.18506	0.0793333	0.0357	0.0357	0.0793333	0.0793333	0.0846222	0.0846222	16875	0.272336	---	2	1	1	0.9	50	1000	5	1.5	0.2	0.5	1	0.9	10	3	10	2	10	30	1	---	4.02547	1.35345	120.069	60.6922	53.2701	7.42213	60.6922
12779	0	1609	---	537	0.45	0.75	25	30	6	1	61964	10.2844	0.105444	0.04745	0.04745	0.105444	0.105444	0.112474	0.112474	16875	0.272336	---	2	1	1	0.9	50	1000	5	1.5	0.2	0.5	1	0.9	10	3	10	2	10	30	1	---	4.02547	1.35345	120.069	60.6922	53.2701	7.42213	60.6922
12062	0	1666	---	543	0.45	0.75	25	30	6	1	61964	10.6365	0.0985556	0.04435	0.04435	0.0985556	0.0985556	0.105126	0.105126	16875	0.272336	---	2	1	1	0.9	50	1000	5	1.5	0.2	0.5	1	0.9	10	3	10	2	10	30	1	---	4.02547	1.35345	120.069	60.6922	53.2701	7.42213	60.6922
12388	0	1588	---	834	0.45	0.75	25	30	6	1	61964	10.2482	0.0831111	0.0374	0.0374	0.0831111	0.0831111	0.0886519	0.0886519	16875	0.272336	---	2	1	1	0.9	50	1000	5	1.5	0.2	0.5	1	0.9	10	3	10	2	10	30	1	---	4.02547	1.35345	120.069	60.6922	53.2701	7.42213	60.6922
12258	0	1535	---	94	0.45	0.85	25	30	6	1	61964	10.1188	0.127444	0.05735	0.05735	0.127444	0.127444	0.135941	0.135941	16875	0.272336	---	2	1	1	0.9	50	1000	5	1.5	0.2	0.5	1	0.9	10	3	10	2	10	30	1	---	4.02547	1.35345	120.069	60.6922	53.2701	7.42213	60.6922
11263	0	1533	---	290	0.45	0.85	25	30	6	1	61964	8.5184	0.0931667	0.041925	0.041925	0.0931667	0.0931667	0.0993778	0.0993778	16875	0.272336	---	2	1	1	0.9	50	1000	5	1.5	0.2	0.5	1	0.9	10	3	10	2	10	30	1	---	4.02547	1.35345	120.069	60.6922	53.2701	7.42213	60.6922
10263	0	1474	---	537	0.45	0.85	25	30	6	1	61964	10.4855	0.116111	0.05225	0.05225	0.116111	0.116111	0.123852	0.123852	16875	0.272336	---	2	1	1	0.9	50	1000	5	1.5	0.2	0.5	1	0.9	10	3	10	2	10	30	1	---	4.02547	1.35345	120.069	60.6922	53.2701	7.42213	60.6922
11757	0	1656	---	543	0.45	0.85	25	30	6	1	61964	10.592	0.110611	0.049775	0.049775	0.110611	0.110611	0.117985	0.117985	16875	0.272336	---	2	1	1	0.9	50	1000	5	1.5	0.2	0.5	1	0.9	10	3	10	2	10	30	1	---	4.02547	1.35345	120.069	60.6922	53.2701	7.42213	60.6922
10612	0	1716	---	834	0.45	0.85	25	30	6	1	61964	10.1806	0.0927778	0.04175	0.04175	0.0927778	0.0927778	0.098963	0.098963	16875	0.272336	---	2	1	1	0.9	50	1000	5	1.5	0.2	0.5	1	0.9	10	3	10	2	10	30	1	---	4.02547	1.35345	120.069	60.6922	53.2701	7.42213	60.6922
10716	0	1687	---	94	0.45	0.95	25	30	6	1	61964	10.0749	0.142444	0.0641	0.0641	0.142444	0.142444	0.151941	0.151941	16875	0.272336	---	2	1	1	0.9	50	1000	5	1.5	0.2	0.5	1	0.9	10	3	10	2	10	30	1	---	4.02547	1.35345	120.069	60.6922	53.2701	7.42213	60.6922
10583	0	1735	---	290	0.45	0.95	25	30	6	1	61964	8.73419	0.101833	0.045825	0.045825	0.101833	0.101833	0.108622	0.108622	16875	0.272336	---	2	1	1	0.9	50	1000	5	1.5	0.2	0.5	1	0.9	10	3	10	2	10	30	1	---	4.02547	1.35345	120.069	60.6922	53.2701	7.42213	60.6922
12693	0	1553	---	537	0.45	0.95	25	30	6	1	61964	10.6348	0.121222	0.05455	0.05455	0.121222	0.121222	0.129304	0.129304	16875	0.272336	---	2	1	1	0.9	50	1000	5	1.5	0.2	0.5	1	0.9	10	3	10	2	10	30	1	---	4.02547	1.35345	120.069	60.6922	53.2701	7.42213	60.6922
11384	0	1094	---	543	0.45	0.95	25	30	6	1	61964	10.7056	0.121167	0.054525	0.054525	0.121167	0.121167	0.129244	0.129244	16875	0.272336	---	2	1	1	0.9	50	1000	5	1.5	0.2	0.5	1	0.9	10	3	10	2	10	30	1	---	4.02547	1.35345	120.069	60.6922	53.2701	7.42213	60.6922
10962	0	1517	---	834	0.45	0.95	25	30	6	1	61964	10.1572	0.0995556	0.0448	0.0448	0.0995556	0.0995556	0.106193	0.106193	16875	0.272336	---	2	1	1	0.9	50	1000	5	1.5	0.2	0.5	1	0.9	10	3	10	2	10	30	1	---	4.02547	1.35345	120.069	60.6922	53.2701	7.42213	60.6922
11638	0	2146	---	94	0.55	0.05	25	30	6	1	75734	9.12631	0.0483636	0.0266	0.0266	0.0483636	0.0483636	0.0515879	0.0515879	20625	0.272335	---	2	1	1	0.9	50	1000	5	1.5	0.2	0.5	1	0.9	10	3	10	2	10	30	1	---	4.02547	1.35345	120.069	60.6922	53.2701	7.42213	60.6922
12808	0	1622	---	290	0.55	0.05	25	30	6	1	75734	8.16198	0.0404545	0.02225	0.02225	0.0404545	0.0404545	0.0431515	0.0431515	20625	0.272335	---	2	1	1	0.9	50	1000	5	1.5	0.2	0.5	1	0.9	10	3	10	2	10	30	1	---	4.02547	1.35345	120.069	60.6922	53.2701	7.42213	60.6922
11461	0	1606	---	537	0.55	0.05	25	30	6	1	75734	9.09742	0.0468182	0.02575	0.02575	0.0468182	0.0468182	0.0499394	0.0499394	20625	0.272335	---	2	1	1	0.9	50	1000	5	1.5	0.2	0.5	1	0.9	10	3	10	2	10	30	1	---	4.02547	1.35345	120.069	60.6922	53.2701	7.42213	60.6922
11777	0	2387	---	543	0.55	0.05	25	30	6	1	75734	10.7006	0.0452727	0.0249	0.0249	0.0452727	0.0452727	0.0482909	0.0482909	20625	0.272335	---	2	1	1	0.9	50	1000	5	1.5	0.2	0.5	1	0.9	10	3	10	2	10	30	1	---	4.02547	1.35345	120.069	60.6922	53.2701	7.42213	60.6922
11536	0	2349	---	834	0.55	0.05	25	30	6	1	75734	9.8534	0.0469091	0.0258	0.0258	0.0469091	0.0469091	0.0500364	0.0500364	20625	0.272335	---	2	1	1	0.9	50	1000	5	1.5	0.2	0.5	1	0.9	10	3	10	2	10	30	1	---	4.02547	1.35345	120.069	60.6922	53.2701	7.42213	60.6922
11459	0	2218	---	94	0.55	0.15	25	30	6	1	75734	9.26703	0.0509091	0.028	0.028	0.0509091	0.0509091	0.054303	0.054303	20625	0.272335	---	2	1	1	0.9	50	1000	5	1.5	0.2	0.5	1	0.9	10	3	10	2	10	30	1	---	4.02547	1.35345	120.069	60.6922	53.2701	7.42213	60.6922
11643	0	2112	---	290	0.55	0.15	25	30	6	1	75734	8.32469	0.0408182	0.02245	0.02245	0.0408182	0.0408182	0.0435394	0.0435394	20625	0.272335	---	2	1	1	0.9	50	1000	5	1.5	0.2	0.5	1	0.9	10	3	10	2	10	30	1	---	4.02547	1.35345	120.069	60.6922	53.2701	7.42213	60.6922
12137	0	2091	---	537	0.55	0.15	25	30	6	1	75734	9.10586	0.0481818	0.0265	0.0265	0.0481818	0.0481818	0.0513939	0.0513939	20625	0.272335	---	2	1	1	0.9	50	1000	5	1.5	0.2	0.5	1	0.9	10	3	10	2	10	30	1	---	4.02547	1.35345	120.069	60.6922	53.2701	7.42213	60.6922
12491	0	2109	---	543	0.55	0.15	25	30	6	1	75734	10.7333	0.0505455	0.0278	0.0278	0.0505455	0.0505455	0.0539152	0.0539152	20625	0.272335	---	2	1	1	0.9	50	1000	5	1.5	0.2	0.5	1	0.9	10	3	10	2	10	30	1	---	4.02547	1.35345	120.069	60.6922	53.2701	7.42213	60.6922
11646	0	1623	---	834	0.55	0.15	25	30	6	1	75734	9.99205	0.0475455	0.02615	0.02615	0.0475455	0.0475455	0.0507152	0.0507152	20625	0.272335	---	2	1	1	0.9	50	1000	5	1.5	0.2	0.5	1	0.9	10	3	10	2	10	30	1	---	4.02547	1.35345	120.069	60.6922	53.2701	7.42213	60.6922
10336	0	2048	---	94	0.55	0.25	25	30	6	1	75734	9.45722	0.0561818	0.0309	0.0309	0.0561818	0.0561818	0.0599273	0.0599273	20625	0.272335	---	2	1	1	0.9	50	1000	5	1.5	0.2	0.5	1	0.9	10	3	10	2	10	30	1	---	4.02547	1.35345	120.069	60.6922	53.2701	7.42213	60.6922
10784	0	2288	---	290	0.55	0.25	25	30	6	1	75734	8.34272	0.0440909	0.02425	0.02425	0.0440909	0.0440909	0.0470303	0.0470303	20625	0.272335	---	2	1	1	0.9	50	1000	5	1.5	0.2	0.5	1	0.9	10	3	10	2	10	30	1	---	4.02547	1.35345	120.069	60.6922	53.2701	7.42213	60.6922
11798	0	2120	---	537	0.55	0.25	25	30	6	1	75734	9.21174	0.0547273	0.0301	0.0301	0.0547273	0.0547273	0.0583758	0.0583758	20625	0.272335	---	2	1	1	0.9	50	1000	5	1.5	0.2	0.5	1	0.9	10	3	10	2	10	30	1	---	4.02547	1.35345	120.069	60.6922	53.2701	7.42213	60.6922
12084	0	1722	---	543	0.55	0.25	25	30	6	1	75734	10.8048	0.0527273	0.029	0.029	0.0527273	0.0527273	0.0562424	0.0562424	20625	0.272335	---	2	1	1	0.9	50	1000	5	1.5	0.2	0.5	1	0.9	10	3	10	2	10	30	1	---	4.02547	1.35345	120.069	60.6922	53.2701	7.42213	60.6922
11188	0	2198	---	834	0.55	0.25	25	30	6	1	75734	10.0884	0.0482727	0.02655	0.02655	0.0482727	0.0482727	0.0514909	0.0514909	20625	0.272335	---	2	1	1	0.9	50	1000	5	1.5	0.2	0.5	1	0.9	10	3	10	2	10	30	1	---	4.02547	1.35345	120.069	60.6922	53.2701	7.42213	60.6922
11621	0	1576	---	94	0.55	0.35	25	30	6	1	75734	9.53934	0.0620909	0.03415	0.03415	0.0620909	0.0620909	0.0662303	0.0662303	20625	0.272335	---	2	1	1	0.9	50	1000	5	1.5	0.2	0.5	1	0.9	10	3	10	2	10	30	1	---	4.02547	1.35345	120.069	60.6922	53.2701	7.42213	60.6922
10796	0	2414	---	290	0.55	0.35	25	30	6	1	75734	8.32416	0.0417273	0.02295	0.02295	0.0417273	0.0417273	0.0445091	0.0445091	20625	0.272335	---	2	1	1	0.9	50	1000	5	1.5	0.2	0.5	1	0.9	10	3	10	2	10	30	1	---	4.02547	1.35345	120.069	60.6922	53.2701	7.42213	60.6922
11407	0	2106	---	537	0.55	0.35	25	30	6	1	75734	9.52098	0.0610909	0.0336	0.0336	0.0610909	0.0610909	0.0651636	0.0651636	20625	0.272335	---	2	1	1	0.9	50	1000	5	1.5	0.2	0.5	1	0.9	10	3	10	2	10	30	1	---	4.02547	1.35345	120.069	60.6922	53.2701	7.42213	60.6922
12078	0	1666	---	543	0.55	0.35	25	30	6	1	75734	10.776	0.0597273	0.03285	0.03285	0.0597273	0.0597273	0.0637091	0.0637091	20625	0.272335	---	2	1	1	0.9	50	1000	5	1.5	0.2	0.5	1	0.9	10	3	10	2	10	30	1	---	4.02547	1.35345	120.069	60.6922	53.2701	7.42213	60.6922
10302	0	2038	---	834	0.55	0.35	25	30	6	1	75734	10.1578	0.0523636	0.0288	0.0288	0.0523636	0.0523636	0.0558545	0.0558545	20625	0.272335	---	2	1	1	0.9	50	1000	5	1.5	0.2	0.5	1	0.9	10	3	10	2	10	30	1	---	4.02547	1.35345	120.069	60.6922	53.2701	7.42213	60.6922
12731	0	2122	---	94	0.55	0.45	25	30	6	1	75734	9.69348	0.0693636	0.03815	0.03815	0.0693636	0.0693636	0.0739879	0.0739879	20625	0.272335	---	2	1	1	0.9	50	1000	5	1.5	0.2	0.5	1	0.9	10	3	10	2	10	30	1	---	4.02547	1.35345	120.069	60.6922	53.2701	7.42213	60.6922
11661	0	2151	---	290	0.55	0.45	25	30	6	1	75734	8.51297	0.0478182	0.0263	0.0263	0.0478182	0.0478182	0.0510061	0.0510061	20625	0.272335	---	2	1	1	0.9	50	1000	5	1.5	0.2	0.5	1	0.9	10	3	10	2	10	30	1	---	4.02547	1.35345	120.069	60.6922	53.2701	7.42213	60.6922
11532	0	2135	---	537	0.55	0.45	25	30	6	1	75734	9.69694	0.0673636	0.03705	0.03705	0.0673636	0.0673636	0.0718545	0.0718545	20625	0.272335	---	2	1	1	0.9	50	1000	5	1.5	0.2	0.5	1	0.9	10	3	10	2	10	30	1	---	4.02547	1.35345	120.069	60.6922	53.2701	7.42213	60.6922
11544	0	2152	---	543	0.55	0.45	25	30	6	1	75734	10.8152	0.065	0.03575	0.03575	0.065	0.065	0.0693333	0.0693333	20625	0.272335	---	2	1	1	0.9	50	1000	5	1.5	0.2	0.5	1	0.9	10	3	10	2	10	30	1	---	4.02547	1.35345	120.069	60.6922	53.2701	7.42213	60.6922
10698	0	2247	---	834	0.55	0.45	25	30	6	1	75734	10.1911	0.0549091	0.0302	0.0302	0.0549091	0.0549091	0.0585697	0.0585697	20625	0.272335	---	2	1	1	0.9	50	1000	5	1.5	0.2	0.5	1	0.9	10	3	10	2	10	30	1	---	4.02547	1.35345	120.069	60.6922	53.2701	7.42213	60.6922
11195	0	1551	---	94	0.55	0.55	25	30	6	1	75734	9.94735	0.0780909	0.04295	0.04295	0.0780909	0.0780909	0.083297	0.083297	20625	0.272335	---	2	1	1	0.9	50	1000	5	1.5	0.2	0.5	1	0.9	10	3	10	2	10	30	1	---	4.02547	1.35345	120.069	60.6922	53.2701	7.42213	60.6922
10661	0	2433	---	290	0.55	0.55	25	30	6	1	75734	8.55441	0.0548182	0.03015	0.03015	0.0548182	0.0548182	0.0584727	0.0584727	20625	0.272335	---	2	1	1	0.9	50	1000	5	1.5	0.2	0.5	1	0.9	10	3	10	2	10	30	1	---	4.02547	1.35345	120.069	60.6922	53.2701	7.42213	60.6922
12505	0	1617	---	537	0.55	0.55	25	30	6	1	75734	9.93354	0.0847273	0.0466	0.0466	0.0847273	0.0847273	0.0903758	0.0903758	20625	0.272335	---	2	1	1	0.9	50	1000	5	1.5	0.2	0.5	1	0.9	10	3	10	2	10	30	1	---	4.02547	1.35345	120.069	60.6922	53.2701	7.42213	60.6922
12103	0	2284	---	543	0.55	0.55	25	30	6	1	75734	10.85	0.0710455	0.039075	0.039075	0.0710455	0.0710455	0.0757818	0.0757818	20625	0.272335	---	2	1	1	0.9	50	1000	5	1.5	0.2	0.5	1	0.9	10	3	10	2	10	30	1	---	4.02547	1.35345	120.069	60.6922	53.2701	7.42213	60.6922
10915	0	1583	---	834	0.55	0.55	25	30	6	1	75734	10.1708	0.0616364	0.0339	0.0339	0.0616364	0.0616364	0.0657455	0.0657455	20625	0.272335	---	2	1	1	0.9	50	1000	5	1.5	0.2	0.5	1	0.9	10	3	10	2	10	30	1	---	4.02547	1.35345	120.069	60.6922	53.2701	7.42213	60.6922
11934	0	1553	---	94	0.55	0.65	25	30	6	1	75734	9.89111	0.0838182	0.0461	0.0461	0.0838182	0.0838182	0.0894061	0.0894061	20625	0.272335	---	2	1	1	0.9	50	1000	5	1.5	0.2	0.5	1	0.9	10	3	10	2	10	30	1	---	4.02547	1.35345	120.069	60.6922	53.2701	7.42213	60.6922
11194	0	1599	---	290	0.55	0.65	25	30	6	1	75734	8.80537	0.0614091	0.033775	0.033775	0.0614091	0.0614091	0.065503	0.065503	20625	0.272335	---	2	1	1	0.9	50	1000	5	1.5	0.2	0.5	1	0.9	10	3	10	2	10	30	1	---	4.02547	1.35345	120.069	60.6922	53.2701	7.42213	60.6922
11743	0	2222	---	537	0.55	0.65	25	30	6	1	75734	10.0617	0.0894545	0.0492	0.0492	0.0894545	0.0894545	0.0954182	0.0954182	20625	0.272335	---	2	1	1	0.9	50	1000	5	1.5	0.2	0.5	1	0.9	10	3	10	2	10	30	1	---	4.02547	1.35345	120.069	60.6922	53.2701	7.42213	60.6922
10904	0	2098	---	543	0.55	0.65	25	30	6	1	75734	10.8704	0.0735909	0.040475	0.040475	0.0735909	0.0735909	0.078497	0.078497	20625	0.272335	---	2	1	1	0.9	50	1000	5	1.5	0.2	0.5	1	0.9	10	3	10	2	10	30	1	---	4.02547	1.35345	120.069	60.6922	53.2701	7.42213	60.6922
10099	0	1835	---	834	0.55	0.65	25	30	6	1	75734	10.095	0.0690909	0.038	0.038	0.0690909	0.0690909	0.073697	0.073697	20625	0.272335	---	2	1	1	0.9	50	1000	5	1.5	0.2	0.5	1	0.9	10	3	10	2	10	30	1	---	4.02547	1.35345	120.069	60.6922	53.2701	7.42213	60.6922
10069	0	1952	---	94	0.55	0.75	25	30	6	1	75734	9.99214	0.0921818	0.0507	0.0507	0.0921818	0.0921818	0.0983273	0.0983273	20625	0.272335	---	2	1	1	0.9	50	1000	5	1.5	0.2	0.5	1	0.9	10	3	10	2	10	30	1	---	4.02547	1.35345	120.069	60.6922	53.2701	7.42213	60.6922
12584	0	1613	---	290	0.55	0.75	25	30	6	1	75734	8.90304	0.0745909	0.041025	0.041025	0.0745909	0.0745909	0.0795636	0.0795636	20625	0.272335	---	2	1	1	0.9	50	1000	5	1.5	0.2	0.5	1	0.9	10	3	10	2	10	30	1	---	4.02547	1.35345	120.069	60.6922	53.2701	7.42213	60.6922
12532	0	1603	---	537	0.55	0.75	25	30	6	1	75734	10.1929	0.092	0.0506	0.0506	0.092	0.092	0.0981333	0.0981333	20625	0.272335	---	2	1	1	0.9	50	1000	5	1.5	0.2	0.5	1	0.9	10	3	10	2	10	30	1	---	4.02547	1.35345	120.069	60.6922	53.2701	7.42213	60.6922
10076	0	1938	---	543	0.55	0.75	25	30	6	1	75734	10.6994	0.0829545	0.045625	0.045625	0.0829545	0.0829545	0.0884848	0.0884848	20625	0.272335	---	2	1	1	0.9	50	1000	5	1.5	0.2	0.5	1	0.9	10	3	10	2	10	30	1	---	4.02547	1.35345	120.069	60.6922	53.2701	7.42213	60.6922
11829	0	2266	---	834	0.55	0.75	25	30	6	1	75734	10.0044	0.0682727	0.03755	0.03755	0.0682727	0.0682727	0.0728242	0.0728242	20625	0.272335	---	2	1	1	0.9	50	1000	5	1.5	0.2	0.5	1	0.9	10	3	10	2	10	30	1	---	4.02547	1.35345	120.069	60.6922	53.2701	7.42213	60.6922
11326	0	2192	---	94	0.55	0.85	25	30	6	1	75734	10.1861	0.102545	0.0564	0.0564	0.102545	0.102545	0.109382	0.109382	20625	0.272335	---	2	1	1	0.9	50	1000	5	1.5	0.2	0.5	1	0.9	10	3	10	2	10	30	1	---	4.02547	1.35345	120.069	60.6922	53.2701	7.42213	60.6922
11998	0	1631	---	290	0.55	0.85	25	30	6	1	75734	9.02053	0.0758636	0.041725	0.041725	0.0758636	0.0758636	0.0809212	0.0809212	20625	0.272335	---	2	1	1	0.9	50	1000	5	1.5	0.2	0.5	1	0.9	10	3	10	2	10	30	1	---	4.02547	1.35345	120.069	60.6922	53.2701	7.42213	60.6922
12670	0	2168	---	537	0.55	0.85	25	30	6	1	75734	10.2755	0.0980909	0.05395	0.05395	0.0980909	0.0980909	0.10463	0.10463	20625	0.272335	---	2	1	1	0.9	50	1000	5	1.5	0.2	0.5	1	0.9	10	3	10	2	10	30	1	---	4.02547	1.35345	120.069	60.6922	53.2701	7.42213	60.6922
12645	0	1554	---	543	0.55	0.85	25	30	6	1	75734	10.6612	0.0867727	0.047725	0.047725	0.0867727	0.0867727	0.0925576	0.0925576	20625	0.272335	---	2	1	1	0.9	50	1000	5	1.5	0.2	0.5	1	0.9	10	3	10	2	10	30	1	---	4.02547	1.35345	120.069	60.6922	53.2701	7.42213	60.6922
11155	0	1565	---	834	0.55	0.85	25	30	6	1	75734	10.0056	0.077	0.04235	0.04235	0.077	0.077	0.0821333	0.0821333	20625	0.272335	---	2	1	1	0.9	50	1000	5	1.5	0.2	0.5	1	0.9	10	3	10	2	10	30	1	---	4.02547	1.35345	120.069	60.6922	53.2701	7.42213	60.6922
10486	0	1968	---	94	0.55	0.95	25	30	6	1	75734	10.1832	0.108682	0.059775	0.059775	0.108682	0.108682	0.115927	0.115927	20625	0.272335	---	2	1	1	0.9	50	1000	5	1.5	0.2	0.5	1	0.9	10	3	10	2	10	30	1	---	4.02547	1.35345	120.069	60.6922	53.2701	7.42213	60.6922
12612	0	1582	---	290	0.55	0.95	25	30	6	1	75734	8.97819	0.0824091	0.045325	0.045325	0.0824091	0.0824091	0.087903	0.087903	20625	0.272335	---	2	1	1	0.9	50	1000	5	1.5	0.2	0.5	1	0.9	10	3	10	2	10	30	1	---	4.02547	1.35345	120.069	60.6922	53.2701	7.42213	60.6922
10021	0	2152	---	537	0.55	0.95	25	30	6	1	75734	10.4067	0.102636	0.05645	0.05645	0.102636	0.102636	0.109479	0.109479	20625	0.272335	---	2	1	1	0.9	50	1000	5	1.5	0.2	0.5	1	0.9	10	3	10	2	10	30	1	---	4.02547	1.35345	120.069	60.6922	53.2701	7.42213	60.6922
10921	0	2360	---	543	0.55	0.95	25	30	6	1	75734	10.7925	0.0889545	0.048925	0.048925	0.0889545	0.0889545	0.0948849	0.0948849	20625	0.272335	---	2	1	1	0.9	50	1000	5	1.5	0.2	0.5	1	0.9	10	3	10	2	10	30	1	---	4.02547	1.35345	120.069	60.6922	53.2701	7.42213	60.6922
10233	0	2057	---	834	0.55	0.95	25	30	6	1	75734	10.009	0.0857273	0.04715	0.04715	0.0857273	0.0857273	0.0914424	0.0914424	20625	0.272335	---	2	1	1	0.9	50	1000	5	1.5	0.2	0.5	1	0.9	10	3	10	2	10	30	1	---	4.02547	1.35345	120.069	60.6922	53.2701	7.42213	60.6922
10706	0	2591	---	94	0.65	0.05	25	30	6	1	89504	9.44993	0.0443077	0.0288	0.0288	0.0443077	0.0443077	0.0472615	0.0472615	24375	0.272334	---	2	1	1	0.9	50	1000	5	1.5	0.2	0.5	1	0.9	10	3	10	2	10	30	1	---	4.02547	1.35345	120.069	60.6922	53.2701	7.42213	60.6922
10245	0	2622	---	290	0.65	0.05	25	30	6	1	89504	8.9159	0.0356154	0.02315	0.02315	0.0356154	0.0356154	0.0379897	0.0379897	24375	0.272334	---	2	1	1	0.9	50	1000	5	1.5	0.2	0.5	1	0.9	10	3	10	2	10	30	1	---	4.02547	1.35345	120.069	60.6922	53.2701	7.42213	60.6922
10159	0	2522	---	537	0.65	0.05	25	30	6	1	89504	9.60609	0.0410769	0.0267	0.0267	0.0410769	0.0410769	0.0438154	0.0438154	24375	0.272334	---	2	1	1	0.9	50	1000	5	1.5	0.2	0.5	1	0.9	10	3	10	2	10	30	1	---	4.02547	1.35345	120.069	60.6922	53.2701	7.42213	60.6922
11861	0	2110	---	543	0.65	0.05	25	30	6	1	89504	10.6481	0.0341538	0.0222	0.0222	0.0341538	0.0341538	0.0364308	0.0364308	24375	0.272334	---	2	1	1	0.9	50	1000	5	1.5	0.2	0.5	1	0.9	10	3	10	2	10	30	1	---	4.02547	1.35345	120.069	60.6922	53.2701	7.42213	60.6922
12328	0	2517	---	834	0.65	0.05	25	30	6	1	89504	9.73864	0.0368462	0.02395	0.02395	0.0368462	0.0368462	0.0393026	0.0393026	24375	0.272334	---	2	1	1	0.9	50	1000	5	1.5	0.2	0.5	1	0.9	10	3	10	2	10	30	1	---	4.02547	1.35345	120.069	60.6922	53.2701	7.42213	60.6922
12939	0	2211	---	94	0.65	0.15	25	30	6	1	89504	9.5322	0.0494615	0.03215	0.03215	0.0494615	0.0494615	0.052759	0.052759	24375	0.272334	---	2	1	1	0.9	50	1000	5	1.5	0.2	0.5	1	0.9	10	3	10	2	10	30	1	---	4.02547	1.35345	120.069	60.6922	53.2701	7.42213	60.6922
11550	0	2834	---	290	0.65	0.15	25	30	6	1	89504	8.99749	0.0367692	0.0239	0.0239	0.0367692	0.0367692	0.0392205	0.0392205	24375	0.272334	---	2	1	1	0.9	50	1000	5	1.5	0.2	0.5	1	0.9	10	3	10	2	10	30	1	---	4.02547	1.35345	120.069	60.6922	53.2701	7.42213	60.6922
11689	0	1913	---	537	0.65	0.15	25	30	6	1	89504	9.82541	0.0490769	0.0319	0.0319	0.0490769	0.0490769	0.0523487	0.0523487	24375	0.272334	---	2	1	1	0.9	50	1000	5	1.5	0.2	0.5	1	0.9	10	3	10	2	10	30	1	---	4.02547	1.35345	120.069	60.6922	53.2701	7.42213	60.6922
10665	0	2539	---	543	0.65	0.15	25	30	6	1	89504	10.7511	0.0358462	0.0233	0.0233	0.0358462	0.0358462	0.0382359	0.0382359	24375	0.272334	---	2	1	1	0.9	50	1000	5	1.5	0.2	0.5	1	0.9	10	3	10	2	10	30	1	---	4.02547	1.35345	120.069	60.6922	53.2701	7.42213	60.6922
11973	0	2001	---	834	0.65	0.15	25	30	6	1	89504	9.81454	0.0410769	0.0267	0.0267	0.0410769	0.0410769	0.0438154	0.0438154	24375	0.272334	---	2	1	1	0.9	50	1000	5	1.5	0.2	0.5	1	0.9	10	3	10	2	10	30	1	---	4.02547	1.35345	120.069	60.6922	53.2701	7.42213	60.6922
10888	0	2512	---	94	0.65	0.25	25	30	6	1	89504	9.52767	0.0513846	0.0334	0.0334	0.0513846	0.0513846	0.0548103	0.0548103	24375	0.272334	---	2	1	1	0.9	50	1000	5	1.5	0.2	0.5	1	0.9	10	3	10	2	10	30	1	---	4.02547	1.35345	120.069	60.6922	53.2701	7.42213	60.6922
11367	0	2824	---	290	0.65	0.25	25	30	6	1	89504	9.06196	0.0407692	0.0265	0.0265	0.0407692	0.0407692	0.0434872	0.0434872	24375	0.272334	---	2	1	1	0.9	50	1000	5	1.5	0.2	0.5	1	0.9	10	3	10	2	10	30	1	---	4.02547	1.35345	120.069	60.6922	53.2701	7.42213	60.6922
12776	0	2370	---	537	0.65	0.25	25	30	6	1	89504	9.89018	0.0533077	0.03465	0.03465	0.0533077	0.0533077	0.0568615	0.0568615	24375	0.272334	---	2	1	1	0.9	50	1000	5	1.5	0.2	0.5	1	0.9	10	3	10	2	10	30	1	---	4.02547	1.35345	120.069	60.6922	53.2701	7.42213	60.6922
12176	0	2005	---	543	0.65	0.25	25	30	6	1	89504	10.8386	0.0379231	0.02465	0.02465	0.0379231	0.0379231	0.0404513	0.0404513	24375	0.272334	---	2	1	1	0.9	50	1000	5	1.5	0.2	0.5	1	0.9	10	3	10	2	10	30	1	---	4.02547	1.35345	120.069	60.6922	53.2701	7.42213	60.6922
10532	0	2527	---	834	0.65	0.25	25	30	6	1	89504	9.84135	0.0413077	0.02685	0.02685	0.0413077	0.0413077	0.0440615	0.0440615	24375	0.272334	---	2	1	1	0.9	50	1000	5	1.5	0.2	0.5	1	0.9	10	3	10	2	10	30	1	---	4.02547	1.35345	120.069	60.6922	53.2701	7.42213	60.6922
11881	0	2475	---	94	0.65	0.35	25	30	6	1	89504	9.69293	0.0565385	0.03675	0.03675	0.0565385	0.0565385	0.0603077	0.0603077	24375	0.272334	---	2	1	1	0.9	50	1000	5	1.5	0.2	0.5	1	0.9	10	3	10	2	10	30	1	---	4.02547	1.35345	120.069	60.6922	53.2701	7.42213	60.6922
12384	0	2606	---	290	0.65	0.35	25	30	6	1	89504	9.13639	0.0440769	0.02865	0.02865	0.0440769	0.0440769	0.0470154	0.0470154	24375	0.272334	---	2	1	1	0.9	50	1000	5	1.5	0.2	0.5	1	0.9	10	3	10	2	10	30	1	---	4.02547	1.35345	120.069	60.6922	53.2701	7.42213	60.6922
11952	0	2428	---	537	0.65	0.35	25	30	6	1	89504	9.95904	0.059	0.03835	0.03835	0.059	0.059	0.0629333	0.0629333	24375	0.272334	---	2	1	1	0.9	50	1000	5	1.5	0.2	0.5	1	0.9	10	3	10	2	10	30	1	---	4.02547	1.35345	120.069	60.6922	53.2701	7.42213	60.6922
10872	0	2546	---	543	0.65	0.35	25	30	6	1	89504	10.9204	0.0417692	0.02715	0.02715	0.0417692	0.0417692	0.0445538	0.0445538	24375	0.272334	---	2	1	1	0.9	50	1000	5	1.5	0.2	0.5	1	0.9	10	3	10	2	10	30	1	---	4.02547	1.35345	120.069	60.6922	53.2701	7.42213	60.6922
11214	0	2791	---	834	0.65	0.35	25	30	6	1	89504	9.88229	0.0426923	0.02775	0.02775	0.0426923	0.0426923	0.0455385	0.0455385	24375	0.272334	---	2	1	1	0.9	50	1000	5	1.5	0.2	0.5	1	0.9	10	3	10	2	10	30	1	---	4.02547	1.35345	120.069	60.6922	53.2701	7.42213	60.6922
11399	0	2647	---	94	0.65	0.45	25	30	6	1	89504	9.94398	0.0641538	0.0417	0.0417	0.0641538	0.0641538	0.0684308	0.0684308	24375	0.272334	---	2	1	1	0.9	50	1000	5	1.5	0.2	0.5	1	0.9	10	3	10	2	10	30	1	---	4.02547	1.35345	120.069	60.6922	53.2701	7.42213	60.6922
12186	0	2687	---	290	0.65	0.45	25	30	6	1	89504	9.28525	0.0456538	0.029675	0.029675	0.0456538	0.0456538	0.0486974	0.0486974	24375	0.272334	---	2	1	1	0.9	50	1000	5	1.5	0.2	0.5	1	0.9	10	3	10	2	10	30	1	---	4.02547	1.35345	120.069	60.6922	53.2701	7.42213	60.6922
12018	0	3071	---	537	0.65	0.45	25	30	6	1	89504	9.93967	0.0591538	0.03845	0.03845	0.0591538	0.0591538	0.0630974	0.0630974	24375	0.272334	---	2	1	1	0.9	50	1000	5	1.5	0.2	0.5	1	0.9	10	3	10	2	10	30	1	---	4.02547	1.35345	120.069	60.6922	53.2701	7.42213	60.6922
12937	0	2362	---	543	0.65	0.45	25	30	6	1	89504	10.9434	0.0438462	0.0285	0.0285	0.0438462	0.0438462	0.0467692	0.0467692	24375	0.272334	---	2	1	1	0.9	50	1000	5	1.5	0.2	0.5	1	0.9	10	3	10	2	10	30	1	---	4.02547	1.35345	120.069	60.6922	53.2701	7.42213	60.6922
11772	0	2811	---	834	0.65	0.45	25	30	6	1	89504	9.92808	0.0523077	0.034	0.034	0.0523077	0.0523077	0.0557949	0.0557949	24375	0.272334	---	2	1	1	0.9	50	1000	5	1.5	0.2	0.5	1	0.9	10	3	10	2	10	30	1	---	4.02547	1.35345	120.069	60.6922	53.2701	7.42213	60.6922
10890	0	2454	---	94	0.65	0.55	25	30	6	1	89504	9.95067	0.0648846	0.042175	0.042175	0.0648846	0.0648846	0.0692103	0.0692103	24375	0.272334	---	2	1	1	0.9	50	1000	5	1.5	0.2	0.5	1	0.9	10	3	10	2	10	30	1	---	4.02547	1.35345	120.069	60.6922	53.2701	7.42213	60.6922
11067	0	2483	---	290	0.65	0.55	25	30	6	1	89504	9.39536	0.0487308	0.031675	0.031675	0.0487308	0.0487308	0.0519795	0.0519795	24375	0.272334	---	2	1	1	0.9	50	1000	5	1.5	0.2	0.5	1	0.9	10	3	10	2	10	30	1	---	4.02547	1.35345	120.069	60.6922	53.2701	7.42213	60.6922
11619	0	1880	---	537	0.65	0.55	25	30	6	1	89504	10.0048	0.0633077	0.04115	0.04115	0.0633077	0.0633077	0.0675282	0.0675282	24375	0.272334	---	2	1	1	0.9	50	1000	5	1.5	0.2	0.5	1	0.9	10	3	10	2	10	30	1	---	4.02547	1.35345	120.069	60.6922	53.2701	7.42213	60.6922
10213	0	2407	---	543	0.65	0.55	25	30	6	1	89504	10.9175	0.0487692	0.0317	0.0317	0.0487692	0.0487692	0.0520205	0.0520205	24375	0.272334	---	2	1	1	0.9	50	1000	5	1.5	0.2	0.5	1	0.9	10	3	10	2	10	30	1	---	4.02547	1.35345	120.069	60.6922	53.2701	7.42213	60.6922
10804	0	3034	---	834	0.65	0.55	25	30	6	1	89504	9.95053	0.0529231	0.0344	0.0344	0.0529231	0.0529231	0.0564513	0.0564513	24375	0.272334	---	2	1	1	0.9	50	1000	5	1.5	0.2	0.5	1	0.9	10	3	10	2	10	30	1	---	4.02547	1.35345	120.069	60.6922	53.2701	7.42213	60.6922
11561	0	2399	---	94	0.65	0.65	25	30	6	1	89504	10.0772	0.0683462	0.044425	0.044425	0.0683462	0.0683462	0.0729026	0.0729026	24375	0.272334	---	2	1	1	0.9	50	1000	5	1.5	0.2	0.5	1	0.9	10	3	10	2	10	30	1	---	4.02547	1.35345	120.069	60.6922	53.2701	7.42213	60.6922
12061	0	2562	---	290	0.65	0.65	25	30	6	1	89504	9.46784	0.0511923	0.033275	0.033275	0.0511923	0.0511923	0.0546051	0.0546051	24375	0.272334	---	2	1	1	0.9	50	1000	5	1.5	0.2	0.5	1	0.9	10	3	10	2	10	30	1	---	4.02547	1.35345	120.069	60.6922	53.2701	7.42213	60.6922
12696	0	2376	---	537	0.65	0.65	25	30	6	1	89504	10.1187	0.0658462	0.0428	0.0428	0.0658462	0.0658462	0.0702359	0.0702359	24375	0.272334	---	2	1	1	0.9	50	1000	5	1.5	0.2	0.5	1	0.9	10	3	10	2	10	30	1	---	4.02547	1.35345	120.069	60.6922	53.2701	7.42213	60.6922
11472	0	2689	---	543	0.65	0.65	25	30	6	1	89504	10.921	0.0518462	0.0337	0.0337	0.0518462	0.0518462	0.0553026	0.0553026	24375	0.272334	---	2	1	1	0.9	50	1000	5	1.5	0.2	0.5	1	0.9	10	3	10	2	10	30	1	---	4.02547	1.35345	120.069	60.6922	53.2701	7.42213	60.6922
12013	0	1995	---	834	0.65	0.65	25	30	6	1	89504	9.96613	0.0559231	0.03635	0.03635	0.0559231	0.0559231	0.0596513	0.0596513	24375	0.272334	---	2	1	1	0.9	50	1000	5	1.5	0.2	0.5	1	0.9	10	3	10	2	10	30	1	---	4.02547	1.35345	120.069	60.6922	53.2701	7.42213	60.6922
12526	0	1993	---	94	0.65	0.75	25	30	6	1	89504	10.0972	0.0725	0.047125	0.047125	0.0725	0.0725	0.0773333	0.0773333	24375	0.272334	---	2	1	1	0.9	50	1000	5	1.5	0.2	0.5	1	0.9	10	3	10	2	10	30	1	---	4.02547	1.35345	120.069	60.6922	53.2701	7.42213	60.6922
10614	0	2666	---	290	0.65	0.75	25	30	6	1	89504	9.45462	0.0527692	0.0343	0.0343	0.0527692	0.0527692	0.0562872	0.0562872	24375	0.272334	---	2	1	1	0.9	50	1000	5	1.5	0.2	0.5	1	0.9	10	3	10	2	10	30	1	---	4.02547	1.35345	120.069	60.6922	53.2701	7.42213	60.6922
11236	0	2369	---	537	0.65	0.75	25	30	6	1	89504	10.1821	0.0753077	0.04895	0.04895	0.0753077	0.0753077	0.0803282	0.0803282	24375	0.272334	---	2	1	1	0.9	50	1000	5	1.5	0.2	0.5	1	0.9	10	3	10	2	10	30	1	---	4.02547	1.35345	120.069	60.6922	53.2701	7.42213	60.6922
10172	0	2353	---	543	0.65	0.75	25	30	6	1	89504	10.9182	0.0565	0.036725	0.036725	0.0565	0.0565	0.0602667	0.0602667	24375	0.272334	---	2	1	1	0.9	50	1000	5	1.5	0.2	0.5	1	0.9	10	3	10	2	10	30	1	---	4.02547	1.35345	120.069	60.6922	53.2701	7.42213	60.6922
12606	0	1909	---	834	0.65	0.75	25	30	6	1	89504	10.0791	0.0656923	0.0427	0.0427	0.0656923	0.0656923	0.0700718	0.0700718	24375	0.272334	---	2	1	1	0.9	50	1000	5	1.5	0.2	0.5	1	0.9	10	3	10	2	10	30	1	---	4.02547	1.35345	120.069	60.6922	53.2701	7.42213	60.6922
12261	0	1896	---	94	0.65	0.85	25	30	6	1	89504	10.078	0.0701154	0.045575	0.045575	0.0701154	0.0701154	0.0747897	0.0747897	24375	0.272334	---	2	1	1	0.9	50	1000	5	1.5	0.2	0.5	1	0.9	10	3	10	2	10	30	1	---	4.02547	1.35345	120.069	60.6922	53.2701	7.42213	60.6922
12619	0	2764	---	290	0.65	0.85	25	30	6	1	89504	9.51525	0.062	0.0403	0.0403	0.062	0.062	0.0661333	0.0661333	24375	0.272334	---	2	1	1	0.9	50	1000	5	1.5	0.2	0.5	1	0.9	10	3	10	2	10	30	1	---	4.02547	1.35345	120.069	60.6922	53.2701	7.42213	60.6922
12625	0	1904	---	537	0.65	0.85	25	30	6	1	89504	10.1523	0.0756154	0.04915	0.04915	0.0756154	0.0756154	0.0806564	0.0806564	24375	0.272334	---	2	1	1	0.9	50	1000	5	1.5	0.2	0.5	1	0.9	10	3	10	2	10	30	1	---	4.02547	1.35345	120.069	60.6922	53.2701	7.42213	60.6922
10065	0	2315	---	543	0.65	0.85	25	30	6	1	89504	10.8782	0.0598846	0.038925	0.038925	0.0598846	0.0598846	0.0638769	0.0638769	24375	0.272334	---	2	1	1	0.9	50	1000	5	1.5	0.2	0.5	1	0.9	10	3	10	2	10	30	1	---	4.02547	1.35345	120.069	60.6922	53.2701	7.42213	60.6922
12332	0	1964	---	834	0.65	0.85	25	30	6	1	89504	10.1211	0.0694615	0.04515	0.04515	0.0694615	0.0694615	0.0740923	0.0740923	24375	0.272334	---	2	1	1	0.9	50	1000	5	1.5	0.2	0.5	1	0.9	10	3	10	2	10	30	1	---	4.02547	1.35345	120.069	60.6922	53.2701	7.42213	60.6922
11903	0	2697	---	94	0.65	0.95	25	30	6	1	89504	10.1461	0.0791538	0.05145	0.05145	0.0791538	0.0791538	0.0844308	0.0844308	24375	0.272334	---	2	1	1	0.9	50	1000	5	1.5	0.2	0.5	1	0.9	10	3	10	2	10	30	1	---	4.02547	1.35345	120.069	60.6922	53.2701	7.42213	60.6922
10493	0	2507	---	290	0.65	0.95	25	30	6	1	89504	9.49966	0.0638462	0.0415	0.0415	0.0638462	0.0638462	0.0681026	0.0681026	24375	0.272334	---	2	1	1	0.9	50	1000	5	1.5	0.2	0.5	1	0.9	10	3	10	2	10	30	1	---	4.02547	1.35345	120.069	60.6922	53.2701	7.42213	60.6922
12020	0	2636	---	537	0.65	0.95	25	30	6	1	89504	10.2455	0.0823077	0.0535	0.0535	0.0823077	0.0823077	0.0877949	0.0877949	24375	0.272334	---	2	1	1	0.9	50	1000	5	1.5	0.2	0.5	1	0.9	10	3	10	2	10	30	1	---	4.02547	1.35345	120.069	60.6922	53.2701	7.42213	60.6922
11534	0	2445	---	543	0.65	0.95	25	30	6	1	89504	10.7548	0.0680385	0.044225	0.044225	0.0680385	0.0680385	0.0725744	0.0725744	24375	0.272334	---	2	1	1	0.9	50	1000	5	1.5	0.2	0.5	1	0.9	10	3	10	2	10	30	1	---	4.02547	1.35345	120.069	60.6922	53.2701	7.42213	60.6922
11562	0	2515	---	834	0.65	0.95	25	30	6	1	89504	10.151	0.0765	0.049725	0.049725	0.0765	0.0765	0.0816	0.0816	24375	0.272334	---	2	1	1	0.9	50	1000	5	1.5	0.2	0.5	1	0.9	10	3	10	2	10	30	1	---	4.02547	1.35345	120.069	60.6922	53.2701	7.42213	60.6922
10352	0	3046	---	94	0.75	0.05	25	30	6	1	103274	9.71425	0.0320667	0.02405	0.02405	0.0320667	0.0320667	0.0342044	0.0342044	28125	0.272334	---	2	1	1	0.9	50	1000	5	1.5	0.2	0.5	1	0.9	10	3	10	2	10	30	1	---	4.02547	1.35345	120.069	60.6922	53.2701	7.42213	60.6922
12383	0	2924	---	290	0.75	0.05	25	30	6	1	103274	9.62322	0.0309333	0.0232	0.0232	0.0309333	0.0309333	0.0329956	0.0329956	28125	0.272334	---	2	1	1	0.9	50	1000	5	1.5	0.2	0.5	1	0.9	10	3	10	2	10	30	1	---	4.02547	1.35345	120.069	60.6922	53.2701	7.42213	60.6922
10785	0	3249	---	537	0.75	0.05	25	30	6	1	103274	10.0023	0.0341333	0.0256	0.0256	0.0341333	0.0341333	0.0364089	0.0364089	28125	0.272334	---	2	1	1	0.9	50	1000	5	1.5	0.2	0.5	1	0.9	10	3	10	2	10	30	1	---	4.02547	1.35345	120.069	60.6922	53.2701	7.42213	60.6922
12714	0	2953	---	543	0.75	0.05	25	30	6	1	103274	10.4708	0.0249333	0.0187	0.0187	0.0249333	0.0249333	0.0265956	0.0265956	28125	0.272334	---	2	1	1	0.9	50	1000	5	1.5	0.2	0.5	1	0.9	10	3	10	2	10	30	1	---	4.02547	1.35345	120.069	60.6922	53.2701	7.42213	60.6922
12636	0	2841	---	834	0.75	0.05	25	30	6	1	103274	9.57671	0.0280667	0.02105	0.02105	0.0280667	0.0280667	0.0299378	0.0299378	28125	0.272334	---	2	1	1	0.9	50	1000	5	1.5	0.2	0.5	1	0.9	10	3	10	2	10	30	1	---	4.02547	1.35345	120.069	60.6922	53.2701	7.42213	60.6922
12482	0	3052	---	94	0.75	0.15	25	30	6	1	103274	9.81165	0.0360667	0.02705	0.02705	0.0360667	0.0360667	0.0384711	0.0384711	28125	0.272334	---	2	1	1	0.9	50	1000	5	1.5	0.2	0.5	1	0.9	10	3	10	2	10	30	1	---	4.02547	1.35345	120.069	60.6922	53.2701	7.42213	60.6922
12749	0	2924	---	290	0.75	0.15	25	30	6	1	103274	9.66609	0.0328	0.0246	0.0246	0.0328	0.0328	0.0349867	0.0349867	28125	0.272334	---	2	1	1	0.9	50	1000	5	1.5	0.2	0.5	1	0.9	10	3	10	2	10	30	1	---	4.02547	1.35345	120.069	60.6922	53.2701	7.42213	60.6922
12703	0	2944	---	537	0.75	0.15	25	30	6	1	103274	10.0181	0.0361333	0.0271	0.0271	0.0361333	0.0361333	0.0385422	0.0385422	28125	0.272334	---	2	1	1	0.9	50	1000	5	1.5	0.2	0.5	1	0.9	10	3	10	2	10	30	1	---	4.02547	1.35345	120.069	60.6922	53.2701	7.42213	60.6922
10616	0	3051	---	543	0.75	0.15	25	30	6	1	103274	10.5722	0.0282667	0.0212	0.0212	0.0282667	0.0282667	0.0301511	0.0301511	28125	0.272334	---	2	1	1	0.9	50	1000	5	1.5	0.2	0.5	1	0.9	10	3	10	2	10	30	1	---	4.02547	1.35345	120.069	60.6922	53.2701	7.42213	60.6922
11357	0	3389	---	834	0.75	0.15	25	30	6	1	103274	9.62555	0.0295333	0.02215	0.02215	0.0295333	0.0295333	0.0315022	0.0315022	28125	0.272334	---	2	1	1	0.9	50	1000	5	1.5	0.2	0.5	1	0.9	10	3	10	2	10	30	1	---	4.02547	1.35345	120.069	60.6922	53.2701	7.42213	60.6922
11426	0	3329	---	94	0.75	0.25	25	30	6	1	103274	9.95072	0.0395	0.029625	0.029625	0.0395	0.0395	0.0421333	0.0421333	28125	0.272334	---	2	1	1	0.9	50	1000	5	1.5	0.2	0.5	1	0.9	10	3	10	2	10	30	1	---	4.02547	1.35345	120.069	60.6922	53.2701	7.42213	60.6922
10208	0	3129	---	290	0.75	0.25	25	30	6	1	103274	9.70021	0.0335667	0.025175	0.025175	0.0335667	0.0335667	0.0358044	0.0358044	28125	0.272334	---	2	1	1	0.9	50	1000	5	1.5	0.2	0.5	1	0.9	10	3	10	2	10	30	1	---	4.02547	1.35345	120.069	60.6922	53.2701	7.42213	60.6922
10381	0	3300	---	537	0.75	0.25	25	30	6	1	103274	10.0436	0.0382667	0.0287	0.0287	0.0382667	0.0382667	0.0408178	0.0408178	28125	0.272334	---	2	1	1	0.9	50	1000	5	1.5	0.2	0.5	1	0.9	10	3	10	2	10	30	1	---	4.02547	1.35345	120.069	60.6922	53.2701	7.42213	60.6922
10882	0	3250	---	543	0.75	0.25	25	30	6	1	103274	10.5928	0.0304	0.0228	0.0228	0.0304	0.0304	0.0324267	0.0324267	28125	0.272334	---	2	1	1	0.9	50	1000	5	1.5	0.2	0.5	1	0.9	10	3	10	2	10	30	1	---	4.02547	1.35345	120.069	60.6922	53.2701	7.42213	60.6922
10717	0	2987	---	834	0.75	0.25	25	30	6	1	103274	9.71436	0.0295333	0.02215	0.02215	0.0295333	0.0295333	0.0315022	0.0315022	28125	0.272334	---	2	1	1	0.9	50	1000	5	1.5	0.2	0.5	1	0.9	10	3	10	2	10	30	1	---	4.02547	1.35345	120.069	60.6922	53.2701	7.42213	60.6922
12348	0	2914	---	94	0.75	0.35	25	30	6	1	103274	9.91902	0.0403667	0.030275	0.030275	0.0403667	0.0403667	0.0430578	0.0430578	28125	0.272334	---	2	1	1	0.9	50	1000	5	1.5	0.2	0.5	1	0.9	10	3	10	2	10	30	1	---	4.02547	1.35345	120.069	60.6922	53.2701	7.42213	60.6922
10885	0	3767	---	290	0.75	0.35	25	30	6	1	103274	9.7803	0.0359667	0.026975	0.026975	0.0359667	0.0359667	0.0383644	0.0383644	28125	0.272334	---	2	1	1	0.9	50	1000	5	1.5	0.2	0.5	1	0.9	10	3	10	2	10	30	1	---	4.02547	1.35345	120.069	60.6922	53.2701	7.42213	60.6922
12543	0	2977	---	537	0.75	0.35	25	30	6	1	103274	10.0438	0.041	0.03075	0.03075	0.041	0.041	0.0437333	0.0437333	28125	0.272334	---	2	1	1	0.9	50	1000	5	1.5	0.2	0.5	1	0.9	10	3	10	2	10	30	1	---	4.02547	1.35345	120.069	60.6922	53.2701	7.42213	60.6922
12477	0	2869	---	543	0.75	0.35	25	30	6	1	103274	10.6757	0.0310667	0.0233	0.0233	0.0310667	0.0310667	0.0331378	0.0331378	28125	0.272334	---	2	1	1	0.9	50	1000	5	1.5	0.2	0.5	1	0.9	10	3	10	2	10	30	1	---	4.02547	1.35345	120.069	60.6922	53.2701	7.42213	60.6922
12362	0	3087	---	834	0.75	0.35	25	30	6	1	103274	9.76797	0.0312	0.0234	0.0234	0.0312	0.0312	0.03328	0.03328	28125	0.272334	---	2	1	1	0.9	50	1000	5	1.5	0.2	0.5	1	0.9	10	3	10	2	10	30	1	---	4.02547	1.35345	120.069	60.6922	53.2701	7.42213	60.6922
10866	0	3047	---	94	0.75	0.45	25	30	6	1	103274	9.88391	0.0413667	0.031025	0.031025	0.0413667	0.0413667	0.0441244	0.0441244	28125	0.272334	---	2	1	1	0.9	50	1000	5	1.5	0.2	0.5	1	0.9	10	3	10	2	10	30	1	---	4.02547	1.35345	120.069	60.6922	53.2701	7.42213	60.6922
10810	0	3216	---	290	0.75	0.45	25	30	6	1	103274	9.7889	0.0364	0.0273	0.0273	0.0364	0.0364	0.0388267	0.0388267	28125	0.272334	---	2	1	1	0.9	50	1000	5	1.5	0.2	0.5	1	0.9	10	3	10	2	10	30	1	---	4.02547	1.35345	120.069	60.6922	53.2701	7.42213	60.6922
12611	0	2425	---	537	0.75	0.45	25	30	6	1	103274	10.0466	0.0435333	0.03265	0.03265	0.0435333	0.0435333	0.0464356	0.0464356	28125	0.272334	---	2	1	1	0.9	50	1000	5	1.5	0.2	0.5	1	0.9	10	3	10	2	10	30	1	---	4.02547	1.35345	120.069	60.6922	53.2701	7.42213	60.6922
10036	0	2926	---	543	0.75	0.45	25	30	6	1	103274	10.7353	0.0322667	0.0242	0.0242	0.0322667	0.0322667	0.0344178	0.0344178	28125	0.272334	---	2	1	1	0.9	50	1000	5	1.5	0.2	0.5	1	0.9	10	3	10	2	10	30	1	---	4.02547	1.35345	120.069	60.6922	53.2701	7.42213	60.6922
11791	0	2342	---	834	0.75	0.45	25	30	6	1	103274	9.82657	0.036	0.027	0.027	0.036	0.036	0.0384	0.0384	28125	0.272334	---	2	1	1	0.9	50	1000	5	1.5	0.2	0.5	1	0.9	10	3	10	2	10	30	1	---	4.02547	1.35345	120.069	60.6922	53.2701	7.42213	60.6922
11523	0	3257	---	94	0.75	0.55	25	30	6	1	103274	9.87402	0.0428333	0.032125	0.032125	0.0428333	0.0428333	0.0456889	0.0456889	28125	0.272334	---	2	1	1	0.9	50	1000	5	1.5	0.2	0.5	1	0.9	10	3	10	2	10	30	1	---	4.02547	1.35345	120.069	60.6922	53.2701	7.42213	60.6922
11747	0	3168	---	290	0.75	0.55	25	30	6	1	103274	9.90083	0.0374333	0.028075	0.028075	0.0374333	0.0374333	0.0399289	0.0399289	28125	0.272334	---	2	1	1	0.9	50	1000	5	1.5	0.2	0.5	1	0.9	10	3	10	2	10	30	1	---	4.02547	1.35345	120.069	60.6922	53.2701	7.42213	60.6922
11318	0	2995	---	537	0.75	0.55	25	30	6	1	103274	10.12	0.0465333	0.0349	0.0349	0.0465333	0.0465333	0.0496356	0.0496356	28125	0.272334	---	2	1	1	0.9	50	1000	5	1.5	0.2	0.5	1	0.9	10	3	10	2	10	30	1	---	4.02547	1.35345	120.069	60.6922	53.2701	7.42213	60.6922
10008	0	2899	---	543	0.75	0.55	25	30	6	1	103274	10.759	0.0361333	0.0271	0.0271	0.0361333	0.0361333	0.0385422	0.0385422	28125	0.272334	---	2	1	1	0.9	50	1000	5	1.5	0.2	0.5	1	0.9	10	3	10	2	10	30	1	---	4.02547	1.35345	120.069	60.6922	53.2701	7.42213	60.6922
12929	0	2684	---	834	0.75	0.55	25	30	6	1	103274	9.92429	0.0384	0.0288	0.0288	0.0384	0.0384	0.04096	0.04096	28125	0.272334	---	2	1	1	0.9	50	1000	5	1.5	0.2	0.5	1	0.9	10	3	10	2	10	30	1	---	4.02547	1.35345	120.069	60.6922	53.2701	7.42213	60.6922
11792	0	3227	---	94	0.75	0.65	25	30	6	1	103274	9.97999	0.044	0.033	0.033	0.044	0.044	0.0469333	0.0469333	28125	0.272334	---	2	1	1	0.9	50	1000	5	1.5	0.2	0.5	1	0.9	10	3	10	2	10	30	1	---	4.02547	1.35345	120.069	60.6922	53.2701	7.42213	60.6922
12946	0	2299	---	290	0.75	0.65	25	30	6	1	103274	9.92259	0.0381	0.028575	0.028575	0.0381	0.0381	0.04064	0.04064	28125	0.272334	---	2	1	1	0.9	50	1000	5	1.5	0.2	0.5	1	0.9	10	3	10	2	10	30	1	---	4.02547	1.35345	120.069	60.6922	53.2701	7.42213	60.6922
12355	0	2916	---	537	0.75	0.65	25	30	6	1	103274	10.1735	0.049	0.03675	0.03675	0.049	0.049	0.0522667	0.0522667	28125	0.272334	---	2	1	1	0.9	50	1000	5	1.5	0.2	0.5	1	0.9	10	3	10	2	10	30	1	---	4.02547	1.35345	120.069	60.6922	53.2701	7.42213	60.6922
10412	0	3158	---	543	0.75	0.65	25	30	6	1	103274	10.7427	0.037	0.02775	0.02775	0.037	0.037	0.0394667	0.0394667	28125	0.272334	---	2	1	1	0.9	50	1000	5	1.5	0.2	0.5	1	0.9	10	3	10	2	10	30	1	---	4.02547	1.35345	120.069	60.6922	53.2701	7.42213	60.6922
12976	0	2827	---	834	0.75	0.65	25	30	6	1	103274	10.0413	0.0446667	0.0335	0.0335	0.0446667	0.0446667	0.0476444	0.0476444	28125	0.272334	---	2	1	1	0.9	50	1000	5	1.5	0.2	0.5	1	0.9	10	3	10	2	10	30	1	---	4.02547	1.35345	120.069	60.6922	53.2701	7.42213	60.6922
11314	0	3165	---	94	0.75	0.75	25	30	6	1	103274	10.0502	0.0516667	0.03875	0.03875	0.0516667	0.0516667	0.0551111	0.0551111	28125	0.272334	---	2	1	1	0.9	50	1000	5	1.5	0.2	0.5	1	0.9	10	3	10	2	10	30	1	---	4.02547	1.35345	120.069	60.6922	53.2701	7.42213	60.6922
10079	0	2896	---	290	0.75	0.75	25	30	6	1	103274	9.94662	0.0387667	0.029075	0.029075	0.0387667	0.0387667	0.0413511	0.0413511	28125	0.272334	---	2	1	1	0.9	50	1000	5	1.5	0.2	0.5	1	0.9	10	3	10	2	10	30	1	---	4.02547	1.35345	120.069	60.6922	53.2701	7.42213	60.6922
11065	0	3044	---	537	0.75	0.75	25	30	6	1	103274	10.2247	0.0516667	0.03875	0.03875	0.0516667	0.0516667	0.0551111	0.0551111	28125	0.272334	---	2	1	1	0.9	50	1000	5	1.5	0.2	0.5	1	0.9	10	3	10	2	10	30	1	---	4.02547	1.35345	120.069	60.6922	53.2701	7.42213	60.6922
10693	0	2918	---	543	0.75	0.75	25	30	6	1	103274	10.7036	0.0418667	0.0314	0.0314	0.0418667	0.0418667	0.0446578	0.0446578	28125	0.272334	---	2	1	1	0.9	50	1000	5	1.5	0.2	0.5	1	0.9	10	3	10	2	10	30	1	---	4.02547	1.35345	120.069	60.6922	53.2701	7.42213	60.6922
12143	0	3557	---	834	0.75	0.75	25	30	6	1	103274	10.1129	0.049	0.03675	0.03675	0.049	0.049	0.0522667	0.0522667	28125	0.272334	---	2	1	1	0.9	50	1000	5	1.5	0.2	0.5	1	0.9	10	3	10	2	10	30	1	---	4.02547	1.35345	120.069	60.6922	53.2701	7.42213	60.6922
11795	0	2972	---	94	0.75	0.85	25	30	6	1	103274	10.1433	0.0574667	0.0431	0.0431	0.0574667	0.0574667	0.0612978	0.0612978	28125	0.272334	---	2	1	1	0.9	50	1000	5	1.5	0.2	0.5	1	0.9	10	3	10	2	10	30	1	---	4.02547	1.35345	120.069	60.6922	53.2701	7.42213	60.6922
12733	0	2698	---	290	0.75	0.85	25	30	6	1	103274	9.96503	0.0434333	0.032575	0.032575	0.0434333	0.0434333	0.0463289	0.0463289	28125	0.272334	---	2	1	1	0.9	50	1000	5	1.5	0.2	0.5	1	0.9	10	3	10	2	10	30	1	---	4.02547	1.35345	120.069	60.6922	53.2701	7.42213	60.6922
12190	0	3039	---	537	0.75	0.85	25	30	6	1	103274	10.2623	0.058	0.0435	0.0435	0.058	0.058	0.0618667	0.0618667	28125	0.272334	---	2	1	1	0.9	50	1000	5	1.5	0.2	0.5	1	0.9	10	3	10	2	10	30	1	---	4.02547	1.35345	120.069	60.6922	53.2701	7.42213	60.6922
10348	0	2936	---	543	0.75	0.85	25	30	6	1	103274	10.6734	0.0437333	0.0328	0.0328	0.0437333	0.0437333	0.0466489	0.0466489	28125	0.272334	---	2	1	1	0.9	50	1000	5	1.5	0.2	0.5	1	0.9	10	3	10	2	10	30	1	---	4.02547	1.35345	120.069	60.6922	53.2701	7.42213	60.6922
12059	0	3045	---	834	0.75	0.85	25	30	6	1	103274	10.0963	0.0554667	0.0416	0.0416	0.0554667	0.0554667	0.0591644	0.0591644	28125	0.272334	---	2	1	1	0.9	50	1000	5	1.5	0.2	0.5	1	0.9	10	3	10	2	10	30	1	---	4.02547	1.35345	120.069	60.6922	53.2701	7.42213	60.6922
12995	0	2414	---	94	0.75	0.95	25	30	6	1	103274	10.1531	0.0608	0.0456	0.0456	0.0608	0.0608	0.0648533	0.0648533	28125	0.272334	---	2	1	1	0.9	50	1000	5	1.5	0.2	0.5	1	0.9	10	3	10	2	10	30	1	---	4.02547	1.35345	120.069	60.6922	53.2701	7.42213	60.6922
12984	0	2565	---	290	0.75	0.95	25	30	6	1	103274	9.9845	0.0491667	0.036875	0.036875	0.0491667	0.0491667	0.0524444	0.0524444	28125	0.272334	---	2	1	1	0.9	50	1000	5	1.5	0.2	0.5	1	0.9	10	3	10	2	10	30	1	---	4.02547	1.35345	120.069	60.6922	53.2701	7.42213	60.6922
10093	0	2824	---	537	0.75	0.95	25	30	6	1	103274	10.3597	0.0642667	0.0482	0.0482	0.0642667	0.0642667	0.0685511	0.0685511	28125	0.272334	---	2	1	1	0.9	50	1000	5	1.5	0.2	0.5	1	0.9	10	3	10	2	10	30	1	---	4.02547	1.35345	120.069	60.6922	53.2701	7.42213	60.6922
11522	0	3059	---	543	0.75	0.95	25	30	6	1	103274	10.5659	0.0465	0.034875	0.034875	0.0465	0.0465	0.0496	0.0496	28125	0.272334	---	2	1	1	0.9	50	1000	5	1.5	0.2	0.5	1	0.9	10	3	10	2	10	30	1	---	4.02547	1.35345	120.069	60.6922	53.2701	7.42213	60.6922
12240	0	3077	---	834	0.75	0.95	25	30	6	1	103274	10.1638	0.0590333	0.044275	0.044275	0.0590333	0.0590333	0.0629689	0.0629689	28125	0.272334	---	2	1	1	0.9	50	1000	5	1.5	0.2	0.5	1	0.9	10	3	10	2	10	30	1	---	4.02547	1.35345	120.069	60.6922	53.2701	7.42213	60.6922
11992	0	3672	---	94	0.85	0.05	25	30	6	1	117044	9.98178	0.0212647	0.018075	0.018075	0.0212647	0.0212647	0.0226824	0.0226824	31875	0.272333	---	2	1	1	0.9	50	1000	5	1.5	0.2	0.5	1	0.9	10	3	10	2	10	30	1	---	4.02547	1.35345	120.069	60.6922	53.2701	7.42213	60.6922
10898	0	3802	---	290	0.85	0.05	25	30	6	1	117044	10.1091	0.0215	0.018275	0.018275	0.0215	0.0215	0.0229333	0.0229333	31875	0.272333	---	2	1	1	0.9	50	1000	5	1.5	0.2	0.5	1	0.9	10	3	10	2	10	30	1	---	4.02547	1.35345	120.069	60.6922	53.2701	7.42213	60.6922
12091	0	3426	---	537	0.85	0.05	25	30	6	1	117044	10.0326	0.0272941	0.0232	0.0232	0.0272941	0.0272941	0.0291137	0.0291137	31875	0.272333	---	2	1	1	0.9	50	1000	5	1.5	0.2	0.5	1	0.9	10	3	10	2	10	30	1	---	4.02547	1.35345	120.069	60.6922	53.2701	7.42213	60.6922
10892	0	3901	---	543	0.85	0.05	25	30	6	1	117044	10.3812	0.0136471	0.0116	0.0116	0.0136471	0.0136471	0.0145569	0.0145569	31875	0.272333	---	2	1	1	0.9	50	1000	5	1.5	0.2	0.5	1	0.9	10	3	10	2	10	30	1	---	4.02547	1.35345	120.069	60.6922	53.2701	7.42213	60.6922
10070	0	3708	---	834	0.85	0.05	25	30	6	1	117044	9.63397	0.0143529	0.0122	0.0122	0.0143529	0.0143529	0.0153098	0.0153098	31875	0.272333	---	2	1	1	0.9	50	1000	5	1.5	0.2	0.5	1	0.9	10	3	10	2	10	30	1	---	4.02547	1.35345	120.069	60.6922	53.2701	7.42213	60.6922
11537	0	3534	---	94	0.85	0.15	25	30	6	1	117044	10.0308	0.0234706	0.01995	0.01995	0.0234706	0.0234706	0.0250353	0.0250353	31875	0.272333	---	2	1	1	0.9	50	1000	5	1.5	0.2	0.5	1	0.9	10	3	10	2	10	30	1	---	4.02547	1.35345	120.069	60.6922	53.2701	7.42213	60.6922
11918	0	3581	---	290	0.85	0.15	25	30	6	1	117044	10.1413	0.0222059	0.018875	0.018875	0.0222059	0.0222059	0.0236863	0.0236863	31875	0.272333	---	2	1	1	0.9	50	1000	5	1.5	0.2	0.5	1	0.9	10	3	10	2	10	30	1	---	4.02547	1.35345	120.069	60.6922	53.2701	7.42213	60.6922
12581	0	3433	---	537	0.85	0.15	25	30	6	1	117044	10.1479	0.0279412	0.02375	0.02375	0.0279412	0.0279412	0.0298039	0.0298039	31875	0.272333	---	2	1	1	0.9	50	1000	5	1.5	0.2	0.5	1	0.9	10	3	10	2	10	30	1	---	4.02547	1.35345	120.069	60.6922	53.2701	7.42213	60.6922
12419	0	3494	---	543	0.85	0.15	25	30	6	1	117044	10.3808	0.0148235	0.0126	0.0126	0.0148235	0.0148235	0.0158118	0.0158118	31875	0.272333	---	2	1	1	0.9	50	1000	5	1.5	0.2	0.5	1	0.9	10	3	10	2	10	30	1	---	4.02547	1.35345	120.069	60.6922	53.2701	7.42213	60.6922
10729	0	3589	---	834	0.85	0.15	25	30	6	1	117044	9.69393	0.017	0.01445	0.01445	0.017	0.017	0.0181333	0.0181333	31875	0.272333	---	2	1	1	0.9	50	1000	5	1.5	0.2	0.5	1	0.9	10	3	10	2	10	30	1	---	4.02547	1.35345	120.069	60.6922	53.2701	7.42213	60.6922
10811	0	3447	---	94	0.85	0.25	25	30	6	1	117044	10.0853	0.0243529	0.0207	0.0207	0.0243529	0.0243529	0.0259765	0.0259765	31875	0.272333	---	2	1	1	0.9	50	1000	5	1.5	0.2	0.5	1	0.9	10	3	10	2	10	30	1	---	4.02547	1.35345	120.069	60.6922	53.2701	7.42213	60.6922
12277	0	3566	---	290	0.85	0.25	25	30	6	1	117044	10.2511	0.0239412	0.02035	0.02035	0.0239412	0.0239412	0.0255373	0.0255373	31875	0.272333	---	2	1	1	0.9	50	1000	5	1.5	0.2	0.5	1	0.9	10	3	10	2	10	30	1	---	4.02547	1.35345	120.069	60.6922	53.2701	7.42213	60.6922
11351	0	3772	---	537	0.85	0.25	25	30	6	1	117044	10.1691	0.0277059	0.02355	0.02355	0.0277059	0.0277059	0.0295529	0.0295529	31875	0.272333	---	2	1	1	0.9	50	1000	5	1.5	0.2	0.5	1	0.9	10	3	10	2	10	30	1	---	4.02547	1.35345	120.069	60.6922	53.2701	7.42213	60.6922
12488	0	3364	---	543	0.85	0.25	25	30	6	1	117044	10.3765	0.0154118	0.0131	0.0131	0.0154118	0.0154118	0.0164392	0.0164392	31875	0.272333	---	2	1	1	0.9	50	1000	5	1.5	0.2	0.5	1	0.9	10	3	10	2	10	30	1	---	4.02547	1.35345	120.069	60.6922	53.2701	7.42213	60.6922
12082	0	3492	---	834	0.85	0.25	25	30	6	1	117044	9.7515	0.0185882	0.0158	0.0158	0.0185882	0.0185882	0.0198275	0.0198275	31875	0.272333	---	2	1	1	0.9	50	1000	5	1.5	0.2	0.5	1	0.9	10	3	10	2	10	30	1	---	4.02547	1.35345	120.069	60.6922	53.2701	7.42213	60.6922
10288	0	3425	---	94	0.85	0.35	25	30	6	1	117044	10.1	0.0241471	0.020525	0.020525	0.0241471	0.0241471	0.0257569	0.0257569	31875	0.272333	---	2	1	1	0.9	50	1000	5	1.5	0.2	0.5	1	0.9	10	3	10	2	10	30	1	---	4.02547	1.35345	120.069	60.6922	53.2701	7.42213	60.6922
11135	0	4322	---	290	0.85	0.35	25	30	6	1	117044	10.2948	0.0217353	0.018475	0.018475	0.0217353	0.0217353	0.0231843	0.0231843	31875	0.272333	---	2	1	1	0.9	50	1000	5	1.5	0.2	0.5	1	0.9	10	3	10	2	10	30	1	---	4.02547	1.35345	120.069	60.6922	53.2701	7.42213	60.6922
11043	0	3462	---	537	0.85	0.35	25	30	6	1	117044	10.1206	0.0274118	0.0233	0.0233	0.0274118	0.0274118	0.0292392	0.0292392	31875	0.272333	---	2	1	1	0.9	50	1000	5	1.5	0.2	0.5	1	0.9	10	3	10	2	10	30	1	---	4.02547	1.35345	120.069	60.6922	53.2701	7.42213	60.6922
12430	0	3582	---	543	0.85	0.35	25	30	6	1	117044	10.4126	0.016	0.0136	0.0136	0.016	0.016	0.0170667	0.0170667	31875	0.272333	---	2	1	1	0.9	50	1000	5	1.5	0.2	0.5	1	0.9	10	3	10	2	10	30	1	---	4.02547	1.35345	120.069	60.6922	53.2701	7.42213	60.6922
12095	0	3445	---	834	0.85	0.35	25	30	6	1	117044	9.82929	0.0219412	0.01865	0.01865	0.0219412	0.0219412	0.0234039	0.0234039	31875	0.272333	---	2	1	1	0.9	50	1000	5	1.5	0.2	0.5	1	0.9	10	3	10	2	10	30	1	---	4.02547	1.35345	120.069	60.6922	53.2701	7.42213	60.6922
11431	0	3529	---	94	0.85	0.45	25	30	6	1	117044	10.0973	0.0253235	0.021525	0.021525	0.0253235	0.0253235	0.0270118	0.0270118	31875	0.272333	---	2	1	1	0.9	50	1000	5	1.5	0.2	0.5	1	0.9	10	3	10	2	10	30	1	---	4.02547	1.35345	120.069	60.6922	53.2701	7.42213	60.6922
12217	0	3345	---	290	0.85	0.45	25	30	6	1	117044	10.2493	0.0246176	0.020925	0.020925	0.0246176	0.0246176	0.0262588	0.0262588	31875	0.272333	---	2	1	1	0.9	50	1000	5	1.5	0.2	0.5	1	0.9	10	3	10	2	10	30	1	---	4.02547	1.35345	120.069	60.6922	53.2701	7.42213	60.6922
10022	0	3367	---	537	0.85	0.45	25	30	6	1	117044	10.2121	0.029	0.02465	0.02465	0.029	0.029	0.0309333	0.0309333	31875	0.272333	---	2	1	1	0.9	50	1000	5	1.5	0.2	0.5	1	0.9	10	3	10	2	10	30	1	---	4.02547	1.35345	120.069	60.6922	53.2701	7.42213	60.6922
11552	0	2834	---	543	0.85	0.45	25	30	6	1	117044	10.4745	0.0184706	0.0157	0.0157	0.0184706	0.0184706	0.019702	0.019702	31875	0.272333	---	2	1	1	0.9	50	1000	5	1.5	0.2	0.5	1	0.9	10	3	10	2	10	30	1	---	4.02547	1.35345	120.069	60.6922	53.2701	7.42213	60.6922
10629	0	3614	---	834	0.85	0.45	25	30	6	1	117044	9.91148	0.0220588	0.01875	0.01875	0.0220588	0.0220588	0.0235294	0.0235294	31875	0.272333	---	2	1	1	0.9	50	1000	5	1.5	0.2	0.5	1	0.9	10	3	10	2	10	30	1	---	4.02547	1.35345	120.069	60.6922	53.2701	7.42213	60.6922
12765	0	3086	---	94	0.85	0.55	25	30	6	1	117044	10.1603	0.0293235	0.024925	0.024925	0.0293235	0.0293235	0.0312784	0.0312784	31875	0.272333	---	2	1	1	0.9	50	1000	5	1.5	0.2	0.5	1	0.9	10	3	10	2	10	30	1	---	4.02547	1.35345	120.069	60.6922	53.2701	7.42213	60.6922
11073	0	3553	---	290	0.85	0.55	25	30	6	1	117044	10.2679	0.0256765	0.021825	0.021825	0.0256765	0.0256765	0.0273882	0.0273882	31875	0.272333	---	2	1	1	0.9	50	1000	5	1.5	0.2	0.5	1	0.9	10	3	10	2	10	30	1	---	4.02547	1.35345	120.069	60.6922	53.2701	7.42213	60.6922
12799	0	2629	---	537	0.85	0.55	25	30	6	1	117044	10.2418	0.0326471	0.02775	0.02775	0.0326471	0.0326471	0.0348235	0.0348235	31875	0.272333	---	2	1	1	0.9	50	1000	5	1.5	0.2	0.5	1	0.9	10	3	10	2	10	30	1	---	4.02547	1.35345	120.069	60.6922	53.2701	7.42213	60.6922
11611	0	3716	---	543	0.85	0.55	25	30	6	1	117044	10.5024	0.0216471	0.0184	0.0184	0.0216471	0.0216471	0.0230902	0.0230902	31875	0.272333	---	2	1	1	0.9	50	1000	5	1.5	0.2	0.5	1	0.9	10	3	10	2	10	30	1	---	4.02547	1.35345	120.069	60.6922	53.2701	7.42213	60.6922
10666	0	3490	---	834	0.85	0.55	25	30	6	1	117044	9.9556	0.0244118	0.02075	0.02075	0.0244118	0.0244118	0.0260392	0.0260392	31875	0.272333	---	2	1	1	0.9	50	1000	5	1.5	0.2	0.5	1	0.9	10	3	10	2	10	30	1	---	4.02547	1.35345	120.069	60.6922	53.2701	7.42213	60.6922
10863	0	3442	---	94	0.85	0.65	25	30	6	1	117044	10.1861	0.0290588	0.0247	0.0247	0.0290588	0.0290588	0.0309961	0.0309961	31875	0.272333	---	2	1	1	0.9	50	1000	5	1.5	0.2	0.5	1	0.9	10	3	10	2	10	30	1	---	4.02547	1.35345	120.069	60.6922	53.2701	7.42213	60.6922
10401	0	3355	---	290	0.85	0.65	25	30	6	1	117044	10.2948	0.0271471	0.023075	0.023075	0.0271471	0.0271471	0.0289569	0.0289569	31875	0.272333	---	2	1	1	0.9	50	1000	5	1.5	0.2	0.5	1	0.9	10	3	10	2	10	30	1	---	4.02547	1.35345	120.069	60.6922	53.2701	7.42213	60.6922
11316	0	3736	---	537	0.85	0.65	25	30	6	1	117044	10.2663	0.0355882	0.03025	0.03025	0.0355882	0.0355882	0.0379608	0.0379608	31875	0.272333	---	2	1	1	0.9	50	1000	5	1.5	0.2	0.5	1	0.9	10	3	10	2	10	30	1	---	4.02547	1.35345	120.069	60.6922	53.2701	7.42213	60.6922
10757	0	3503	---	543	0.85	0.65	25	30	6	1	117044	10.4905	0.0235294	0.02	0.02	0.0235294	0.0235294	0.025098	0.025098	31875	0.272333	---	2	1	1	0.9	50	1000	5	1.5	0.2	0.5	1	0.9	10	3	10	2	10	30	1	---	4.02547	1.35345	120.069	60.6922	53.2701	7.42213	60.6922
10992	0	3863	---	834	0.85	0.65	25	30	6	1	117044	10.0849	0.0261765	0.02225	0.02225	0.0261765	0.0261765	0.0279216	0.0279216	31875	0.272333	---	2	1	1	0.9	50	1000	5	1.5	0.2	0.5	1	0.9	10	3	10	2	10	30	1	---	4.02547	1.35345	120.069	60.6922	53.2701	7.42213	60.6922
11959	0	3534	---	94	0.85	0.75	25	30	6	1	117044	10.176	0.0293529	0.02495	0.02495	0.0293529	0.0293529	0.0313098	0.0313098	31875	0.272333	---	2	1	1	0.9	50	1000	5	1.5	0.2	0.5	1	0.9	10	3	10	2	10	30	1	---	4.02547	1.35345	120.069	60.6922	53.2701	7.42213	60.6922
10859	0	3543	---	290	0.85	0.75	25	30	6	1	117044	10.3263	0.0279118	0.023725	0.023725	0.0279118	0.0279118	0.0297725	0.0297725	31875	0.272333	---	2	1	1	0.9	50	1000	5	1.5	0.2	0.5	1	0.9	10	3	10	2	10	30	1	---	4.02547	1.35345	120.069	60.6922	53.2701	7.42213	60.6922
12918	0	3166	---	537	0.85	0.75	25	30	6	1	117044	10.3038	0.0375882	0.03195	0.03195	0.0375882	0.0375882	0.0400941	0.0400941	31875	0.272333	---	2	1	1	0.9	50	1000	5	1.5	0.2	0.5	1	0.9	10	3	10	2	10	30	1	---	4.02547	1.35345	120.069	60.6922	53.2701	7.42213	60.6922
12269	0	3374	---	543	0.85	0.75	25	30	6	1	117044	10.494	0.0241176	0.0205	0.0205	0.0241176	0.0241176	0.0257255	0.0257255	31875	0.272333	---	2	1	1	0.9	50	1000	5	1.5	0.2	0.5	1	0.9	10	3	10	2	10	30	1	---	4.02547	1.35345	120.069	60.6922	53.2701	7.42213	60.6922
11455	0	2662	---	834	0.85	0.75	25	30	6	1	117044	10.14	0.0267059	0.0227	0.0227	0.0267059	0.0267059	0.0284863	0.0284863	31875	0.272333	---	2	1	1	0.9	50	1000	5	1.5	0.2	0.5	1	0.9	10	3	10	2	10	30	1	---	4.02547	1.35345	120.069	60.6922	53.2701	7.42213	60.6922
11950	0	4167	---	94	0.85	0.85	25	30	6	1	117044	10.1116	0.033	0.02805	0.02805	0.033	0.033	0.0352	0.0352	31875	0.272333	---	2	1	1	0.9	50	1000	5	1.5	0.2	0.5	1	0.9	10	3	10	2	10	30	1	---	4.02547	1.35345	120.069	60.6922	53.2701	7.42213	60.6922
11674	0	3793	---	290	0.85	0.85	25	30	6	1	117044	10.3087	0.0277647	0.0236	0.0236	0.0277647	0.0277647	0.0296157	0.0296157	31875	0.272333	---	2	1	1	0.9	50	1000	5	1.5	0.2	0.5	1	0.9	10	3	10	2	10	30	1	---	4.02547	1.35345	120.069	60.6922	53.2701	7.42213	60.6922
12793	0	3067	---	537	0.85	0.85	25	30	6	1	117044	10.3403	0.0386471	0.03285	0.03285	0.0386471	0.0386471	0.0412235	0.0412235	31875	0.272333	---	2	1	1	0.9	50	1000	5	1.5	0.2	0.5	1	0.9	10	3	10	2	10	30	1	---	4.02547	1.35345	120.069	60.6922	53.2701	7.42213	60.6922
11281	0	3674	---	543	0.85	0.85	25	30	6	1	117044	10.618	0.0277059	0.02355	0.02355	0.0277059	0.0277059	0.0295529	0.0295529	31875	0.272333	---	2	1	1	0.9	50	1000	5	1.5	0.2	0.5	1	0.9	10	3	10	2	10	30	1	---	4.02547	1.35345	120.069	60.6922	53.2701	7.42213	60.6922
12313	0	2745	---	834	0.85	0.85	25	30	6	1	117044	10.2026	0.0315	0.026775	0.026775	0.0315	0.0315	0.0336	0.0336	31875	0.272333	---	2	1	1	0.9	50	1000	5	1.5	0.2	0.5	1	0.9	10	3	10	2	10	30	1	---	4.02547	1.35345	120.069	60.6922	53.2701	7.42213	60.6922
12850	0	2993	---	94	0.85	0.95	25	30	6	1	117044	10.1319	0.0360588	0.03065	0.03065	0.0360588	0.0360588	0.0384627	0.0384627	31875	0.272333	---	2	1	1	0.9	50	1000	5	1.5	0.2	0.5	1	0.9	10	3	10	2	10	30	1	---	4.02547	1.35345	120.069	60.6922	53.2701	7.42213	60.6922
12271	0	2745	---	290	0.85	0.95	25	30	6	1	117044	10.3097	0.0310588	0.0264	0.0264	0.0310588	0.0310588	0.0331294	0.0331294	31875	0.272333	---	2	1	1	0.9	50	1000	5	1.5	0.2	0.5	1	0.9	10	3	10	2	10	30	1	---	4.02547	1.35345	120.069	60.6922	53.2701	7.42213	60.6922
10907	0	3635	---	537	0.85	0.95	25	30	6	1	117044	10.3483	0.0387647	0.03295	0.03295	0.0387647	0.0387647	0.041349	0.041349	31875	0.272333	---	2	1	1	0.9	50	1000	5	1.5	0.2	0.5	1	0.9	10	3	10	2	10	30	1	---	4.02547	1.35345	120.069	60.6922	53.2701	7.42213	60.6922
10030	0	3865	---	543	0.85	0.95	25	30	6	1	117044	10.6036	0.0325294	0.02765	0.02765	0.0325294	0.0325294	0.034698	0.034698	31875	0.272333	---	2	1	1	0.9	50	1000	5	1.5	0.2	0.5	1	0.9	10	3	10	2	10	30	1	---	4.02547	1.35345	120.069	60.6922	53.2701	7.42213	60.6922
12771	0	3059	---	834	0.85	0.95	25	30	6	1	117044	10.1912	0.0346765	0.029475	0.029475	0.0346765	0.0346765	0.0369882	0.0369882	31875	0.272333	---	2	1	1	0.9	50	1000	5	1.5	0.2	0.5	1	0.9	10	3	10	2	10	30	1	---	4.02547	1.35345	120.069	60.6922	53.2701	7.42213	60.6922
10506	0	4845	---	94	0.95	0.05	25	30	6	1	130814	10.2778	0.00615789	0.00585	0.00585	0.00615789	0.00615789	0.00656842	0.00656842	35625	0.272333	---	2	1	1	0.9	50	1000	5	1.5	0.2	0.5	1	0.9	10	3	10	2	10	30	1	---	4.02547	1.35345	120.069	60.6922	53.2701	7.42213	60.6922
10591	0	4056	---	290	0.95	0.05	25	30	6	1	130814	10.3203	0.0113947	0.010825	0.010825	0.0113947	0.0113947	0.0121544	0.0121544	35625	0.272333	---	2	1	1	0.9	50	1000	5	1.5	0.2	0.5	1	0.9	10	3	10	2	10	30	1	---	4.02547	1.35345	120.069	60.6922	53.2701	7.42213	60.6922
12146	0	3792	---	537	0.95	0.05	25	30	6	1	130814	10.2004	0.00952632	0.00905	0.00905	0.00952632	0.00952632	0.0101614	0.0101614	35625	0.272333	---	2	1	1	0.9	50	1000	5	1.5	0.2	0.5	1	0.9	10	3	10	2	10	30	1	---	4.02547	1.35345	120.069	60.6922	53.2701	7.42213	60.6922
11816	0	3906	---	543	0.95	0.05	25	30	6	1	130814	10.2996	0.0078421	0.00745	0.00745	0.0078421	0.0078421	0.00836491	0.00836491	35625	0.272333	---	2	1	1	0.9	50	1000	5	1.5	0.2	0.5	1	0.9	10	3	10	2	10	30	1	---	4.02547	1.35345	120.069	60.6922	53.2701	7.42213	60.6922
10692	0	4372	---	834	0.95	0.05	25	30	6	1	130814	10.0726	0.00563158	0.00535	0.00535	0.00563158	0.00563158	0.00600702	0.00600702	35625	0.272333	---	2	1	1	0.9	50	1000	5	1.5	0.2	0.5	1	0.9	10	3	10	2	10	30	1	---	4.02547	1.35345	120.069	60.6922	53.2701	7.42213	60.6922
10445	0	4074	---	94	0.95	0.15	25	30	6	1	130814	10.2922	0.00642105	0.0061	0.0061	0.00642105	0.00642105	0.00684912	0.00684912	35625	0.272333	---	2	1	1	0.9	50	1000	5	1.5	0.2	0.5	1	0.9	10	3	10	2	10	30	1	---	4.02547	1.35345	120.069	60.6922	53.2701	7.42213	60.6922
12395	0	3919	---	290	0.95	0.15	25	30	6	1	130814	10.3405	0.0113947	0.010825	0.010825	0.0113947	0.0113947	0.0121544	0.0121544	35625	0.272333	---	2	1	1	0.9	50	1000	5	1.5	0.2	0.5	1	0.9	10	3	10	2	10	30	1	---	4.02547	1.35345	120.069	60.6922	53.2701	7.42213	60.6922
12069	0	4515	---	537	0.95	0.15	25	30	6	1	130814	10.2285	0.0105789	0.01005	0.01005	0.0105789	0.0105789	0.0112842	0.0112842	35625	0.272333	---	2	1	1	0.9	50	1000	5	1.5	0.2	0.5	1	0.9	10	3	10	2	10	30	1	---	4.02547	1.35345	120.069	60.6922	53.2701	7.42213	60.6922
10730	0	4283	---	543	0.95	0.15	25	30	6	1	130814	10.2996	0.0078421	0.00745	0.00745	0.0078421	0.0078421	0.00836491	0.00836491	35625	0.272333	---	2	1	1	0.9	50	1000	5	1.5	0.2	0.5	1	0.9	10	3	10	2	10	30	1	---	4.02547	1.35345	120.069	60.6922	53.2701	7.42213	60.6922
10684	0	4121	---	834	0.95	0.15	25	30	6	1	130814	10.0674	0.00589474	0.0056	0.0056	0.00589474	0.00589474	0.00628772	0.00628772	35625	0.272333	---	2	1	1	0.9	50	1000	5	1.5	0.2	0.5	1	0.9	10	3	10	2	10	30	1	---	4.02547	1.35345	120.069	60.6922	53.2701	7.42213	60.6922
11867	0	4038	---	94	0.95	0.25	25	30	6	1	130814	10.2759	0.00831579	0.0079	0.0079	0.00831579	0.00831579	0.00887018	0.00887018	35625	0.272333	---	2	1	1	0.9	50	1000	5	1.5	0.2	0.5	1	0.9	10	3	10	2	10	30	1	---	4.02547	1.35345	120.069	60.6922	53.2701	7.42213	60.6922
10364	0	4021	---	290	0.95	0.25	25	30	6	1	130814	10.4258	0.0120263	0.011425	0.011425	0.0120263	0.0120263	0.0128281	0.0128281	35625	0.272333	---	2	1	1	0.9	50	1000	5	1.5	0.2	0.5	1	0.9	10	3	10	2	10	30	1	---	4.02547	1.35345	120.069	60.6922	53.2701	7.42213	60.6922
12361	0	3947	---	537	0.95	0.25	25	30	6	1	130814	10.2361	0.0116316	0.01105	0.01105	0.0116316	0.0116316	0.012407	0.012407	35625	0.272333	---	2	1	1	0.9	50	1000	5	1.5	0.2	0.5	1	0.9	10	3	10	2	10	30	1	---	4.02547	1.35345	120.069	60.6922	53.2701	7.42213	60.6922
10243	0	3886	---	543	0.95	0.25	25	30	6	1	130814	10.2996	0.0078421	0.00745	0.00745	0.0078421	0.0078421	0.00836491	0.00836491	35625	0.272333	---	2	1	1	0.9	50	1000	5	1.5	0.2	0.5	1	0.9	10	3	10	2	10	30	1	---	4.02547	1.35345	120.069	60.6922	53.2701	7.42213	60.6922
12957	0	3550	---	834	0.95	0.25	25	30	6	1	130814	10.0674	0.00589474	0.0056	0.0056	0.00589474	0.00589474	0.00628772	0.00628772	35625	0.272333	---	2	1	1	0.9	50	1000	5	1.5	0.2	0.5	1	0.9	10	3	10	2	10	30	1	---	4.02547	1.35345	120.069	60.6922	53.2701	7.42213	60.6922
12326	0	3983	---	94	0.95	0.35	25	30	6	1	130814	10.2759	0.00831579	0.0079	0.0079	0.00831579	0.00831579	0.00887018	0.00887018	35625	0.272333	---	2	1	1	0.9	50	1000	5	1.5	0.2	0.5	1	0.9	10	3	10	2	10	30	1	---	4.02547	1.35345	120.069	60.6922	53.2701	7.42213	60.6922
10115	0	3812	---	290	0.95	0.35	25	30	6	1	130814	10.3805	0.0110526	0.0105	0.0105	0.0110526	0.0110526	0.0117895	0.0117895	35625	0.272333	---	2	1	1	0.9	50	1000	5	1.5	0.2	0.5	1	0.9	10	3	10	2	10	30	1	---	4.02547	1.35345	120.069	60.6922	53.2701	7.42213	60.6922
11211	0	3105	---	537	0.95	0.35	25	30	6	1	130814	10.2475	0.0122632	0.01165	0.01165	0.0122632	0.0122632	0.0130807	0.0130807	35625	0.272333	---	2	1	1	0.9	50	1000	5	1.5	0.2	0.5	1	0.9	10	3	10	2	10	30	1	---	4.02547	1.35345	120.069	60.6922	53.2701	7.42213	60.6922
12274	0	4073	---	543	0.95	0.35	25	30	6	1	130814	10.327	0.00810526	0.0077	0.0077	0.00810526	0.00810526	0.00864561	0.00864561	35625	0.272333	---	2	1	1	0.9	50	1000	5	1.5	0.2	0.5	1	0.9	10	3	10	2	10	30	1	---	4.02547	1.35345	120.069	60.6922	53.2701	7.42213	60.6922
11307	0	4391	---	834	0.95	0.35	25	30	6	1	130814	10.0574	0.00589474	0.0056	0.0056	0.00589474	0.00589474	0.00628772	0.00628772	35625	0.272333	---	2	1	1	0.9	50	1000	5	1.5	0.2	0.5	1	0.9	10	3	10	2	10	30	1	---	4.02547	1.35345	120.069	60.6922	53.2701	7.42213	60.6922
12153	0	4059	---	94	0.95	0.45	25	30	6	1	130814	10.2627	0.00815789	0.00775	0.00775	0.00815789	0.00815789	0.00870175	0.00870175	35625	0.272333	---	2	1	1	0.9	50	1000	5	1.5	0.2	0.5	1	0.9	10	3	10	2	10	30	1	---	4.02547	1.35345	120.069	60.6922	53.2701	7.42213	60.6922
11366	0	4160	---	290	0.95	0.45	25	30	6	1	130814	10.387	0.0103158	0.0098	0.0098	0.0103158	0.0103158	0.0110035	0.0110035	35625	0.272333	---	2	1	1	0.9	50	1000	5	1.5	0.2	0.5	1	0.9	10	3	10	2	10	30	1	---	4.02547	1.35345	120.069	60.6922	53.2701	7.42213	60.6922
11770	0	3824	---	537	0.95	0.45	25	30	6	1	130814	10.2516	0.0131053	0.01245	0.01245	0.0131053	0.0131053	0.0139789	0.0139789	35625	0.272333	---	2	1	1	0.9	50	1000	5	1.5	0.2	0.5	1	0.9	10	3	10	2	10	30	1	---	4.02547	1.35345	120.069	60.6922	53.2701	7.42213	60.6922
12433	0	3717	---	543	0.95	0.45	25	30	6	1	130814	10.3967	0.00889474	0.00845	0.00845	0.00889474	0.00889474	0.00948772	0.00948772	35625	0.272333	---	2	1	1	0.9	50	1000	5	1.5	0.2	0.5	1	0.9	10	3	10	2	10	30	1	---	4.02547	1.35345	120.069	60.6922	53.2701	7.42213	60.6922
10624	0	4044	---	834	0.95	0.45	25	30	6	1	130814	10.0784	0.00678947	0.00645	0.00645	0.00678947	0.00678947	0.00724211	0.00724211	35625	0.272333	---	2	1	1	0.9	50	1000	5	1.5	0.2	0.5	1	0.9	10	3	10	2	10	30	1	---	4.02547	1.35345	120.069	60.6922	53.2701	7.42213	60.6922
10422	0	4412	---	94	0.95	0.55	25	30	6	1	130814	10.2476	0.009	0.00855	0.00855	0.009	0.009	0.0096	0.0096	35625	0.272333	---	2	1	1	0.9	50	1000	5	1.5	0.2	0.5	1	0.9	10	3	10	2	10	30	1	---	4.02547	1.35345	120.069	60.6922	53.2701	7.42213	60.6922
11729	0	4043	---	290	0.95	0.55	25	30	6	1	130814	10.402	0.00989474	0.0094	0.0094	0.00989474	0.00989474	0.0105544	0.0105544	35625	0.272333	---	2	1	1	0.9	50	1000	5	1.5	0.2	0.5	1	0.9	10	3	10	2	10	30	1	---	4.02547	1.35345	120.069	60.6922	53.2701	7.42213	60.6922
11151	0	3978	---	537	0.95	0.55	25	30	6	1	130814	10.3267	0.0136316	0.01295	0.01295	0.0136316	0.0136316	0.0145404	0.0145404	35625	0.272333	---	2	1	1	0.9	50	1000	5	1.5	0.2	0.5	1	0.9	10	3	10	2	10	30	1	---	4.02547	1.35345	120.069	60.6922	53.2701	7.42213	60.6922
10170	0	4014	---	543	0.95	0.55	25	30	6	1	130814	10.4025	0.0078421	0.00745	0.00745	0.0078421	0.0078421	0.00836491	0.00836491	35625	0.272333	---	2	1	1	0.9	50	1000	5	1.5	0.2	0.5	1	0.9	10	3	10	2	10	30	1	---	4.02547	1.35345	120.069	60.6922	53.2701	7.42213	60.6922
12300	0	3129	---	834	0.95	0.55	25	30	6	1	130814	10.1168	0.00876316	0.008325	0.008325	0.00876316	0.00876316	0.00934737	0.00934737	35625	0.272333	---	2	1	1	0.9	50	1000	5	1.5	0.2	0.5	1	0.9	10	3	10	2	10	30	1	---	4.02547	1.35345	120.069	60.6922	53.2701	7.42213	60.6922
11761	0	4107	---	94	0.95	0.65	25	30	6	1	130814	10.2647	0.0105263	0.01	0.01	0.0105263	0.0105263	0.0112281	0.0112281	35625	0.272333	---	2	1	1	0.9	50	1000	5	1.5	0.2	0.5	1	0.9	10	3	10	2	10	30	1	---	4.02547	1.35345	120.069	60.6922	53.2701	7.42213	60.6922
11615	0	4202	---	290	0.95	0.65	25	30	6	1	130814	10.3892	0.0104211	0.0099	0.0099	0.0104211	0.0104211	0.0111158	0.0111158	35625	0.272333	---	2	1	1	0.9	50	1000	5	1.5	0.2	0.5	1	0.9	10	3	10	2	10	30	1	---	4.02547	1.35345	120.069	60.6922	53.2701	7.42213	60.6922
11094	0	3930	---	537	0.95	0.65	25	30	6	1	130814	10.3762	0.0131579	0.0125	0.0125	0.0131579	0.0131579	0.0140351	0.0140351	35625	0.272333	---	2	1	1	0.9	50	1000	5	1.5	0.2	0.5	1	0.9	10	3	10	2	10	30	1	---	4.02547	1.35345	120.069	60.6922	53.2701	7.42213	60.6922
10699	0	4985	---	543	0.95	0.65	25	30	6	1	130814	10.4025	0.0078421	0.00745	0.00745	0.0078421	0.0078421	0.00836491	0.00836491	35625	0.272333	---	2	1	1	0.9	50	1000	5	1.5	0.2	0.5	1	0.9	10	3	10	2	10	30	1	---	4.02547	1.35345	120.069	60.6922	53.2701	7.42213	60.6922
11381	0	3138	---	834	0.95	0.65	25	30	6	1	130814	10.1518	0.00871053	0.008275	0.008275	0.00871053	0.00871053	0.00929123	0.00929123	35625	0.272333	---	2	1	1	0.9	50	1000	5	1.5	0.2	0.5	1	0.9	10	3	10	2	10	30	1	---	4.02547	1.35345	120.069	60.6922	53.2701	7.42213	60.6922
11696	0	4020	---	94	0.95	0.75	25	30	6	1	130814	10.2568	0.0118421	0.01125	0.01125	0.0118421	0.0118421	0.0126316	0.0126316	35625	0.272333	---	2	1	1	0.9	50	1000	5	1.5	0.2	0.5	1	0.9	10	3	10	2	10	30	1	---	4.02547	1.35345	120.069	60.6922	53.2701	7.42213	60.6922
12053	0	3261	---	290	0.95	0.75	25	30	6	1	130814	10.3848	0.0110526	0.0105	0.0105	0.0110526	0.0110526	0.0117895	0.0117895	35625	0.272333	---	2	1	1	0.9	50	1000	5	1.5	0.2	0.5	1	0.9	10	3	10	2	10	30	1	---	4.02547	1.35345	120.069	60.6922	53.2701	7.42213	60.6922
10023	0	3992	---	537	0.95	0.75	25	30	6	1	130814	10.3478	0.0143158	0.0136	0.0136	0.0143158	0.0143158	0.0152702	0.0152702	35625	0.272333	---	2	1	1	0.9	50	1000	5	1.5	0.2	0.5	1	0.9	10	3	10	2	10	30	1	---	4.02547	1.35345	120.069	60.6922	53.2701	7.42213	60.6922
12483	0	3670	---	543	0.95	0.75	25	30	6	1	130814	10.3953	0.00994737	0.00945	0.00945	0.00994737	0.00994737	0.0106105	0.0106105	35625	0.272333	---	2	1	1	0.9	50	1000	5	1.5	0.2	0.5	1	0.9	10	3	10	2	10	30	1	---	4.02547	1.35345	120.069	60.6922	53.2701	7.42213	60.6922
11863	0	3978	---	834	0.95	0.75	25	30	6	1	130814	10.1577	0.00873684	0.0083	0.0083	0.00873684	0.00873684	0.0093193	0.0093193	35625	0.272333	---	2	1	1	0.9	50	1000	5	1.5	0.2	0.5	1	0.9	10	3	10	2	10	30	1	---	4.02547	1.35345	120.069	60.6922	53.2701	7.42213	60.6922
12144	0	3931	---	94	0.95	0.85	25	30	6	1	130814	10.2284	0.0123158	0.0117	0.0117	0.0123158	0.0123158	0.0131368	0.0131368	35625	0.272333	---	2	1	1	0.9	50	1000	5	1.5	0.2	0.5	1	0.9	10	3	10	2	10	30	1	---	4.02547	1.35345	120.069	60.6922	53.2701	7.42213	60.6922
12967	0	3406	---	290	0.95	0.85	25	30	6	1	130814	10.3647	0.0122105	0.0116	0.0116	0.0122105	0.0122105	0.0130246	0.0130246	35625	0.272333	---	2	1	1	0.9	50	1000	5	1.5	0.2	0.5	1	0.9	10	3	10	2	10	30	1	---	4.02547	1.35345	120.069	60.6922	53.2701	7.42213	60.6922
10520	0	4391	---	537	0.95	0.85	25	30	6	1	130814	10.3522	0.0144211	0.0137	0.0137	0.0144211	0.0144211	0.0153825	0.0153825	35625	0.272333	---	2	1	1	0.9	50	1000	5	1.5	0.2	0.5	1	0.9	10	3	10	2	10	30	1	---	4.02547	1.35345	120.069	60.6922	53.2701	7.42213	60.6922
11578	0	3233	---	543	0.95	0.85	25	30	6	1	130814	10.3887	0.0126316	0.012	0.012	0.0126316	0.0126316	0.0134737	0.0134737	35625	0.272333	---	2	1	1	0.9	50	1000	5	1.5	0.2	0.5	1	0.9	10	3	10	2	10	30	1	---	4.02547	1.35345	120.069	60.6922	53.2701	7.42213	60.6922
12704	0	3104	---	834	0.95	0.85	25	30	6	1	130814	10.2356	0.0110526	0.0105	0.0105	0.0110526	0.0110526	0.0117895	0.0117895	35625	0.272333	---	2	1	1	0.9	50	1000	5	1.5	0.2	0.5	1	0.9	10	3	10	2	10	30	1	---	4.02547	1.35345	120.069	60.6922	53.2701	7.42213	60.6922
11409	0	4321	---	94	0.95	0.95	25	30	6	1	130814	10.2416	0.0148947	0.01415	0.01415	0.0148947	0.0148947	0.0158877	0.0158877	35625	0.272333	---	2	1	1	0.9	50	1000	5	1.5	0.2	0.5	1	0.9	10	3	10	2	10	30	1	---	4.02547	1.35345	120.069	60.6922	53.2701	7.42213	60.6922
12632	0	3537	---	290	0.95	0.95	25	30	6	1	130814	10.3647	0.0122105	0.0116	0.0116	0.0122105	0.0122105	0.0130246	0.0130246	35625	0.272333	---	2	1	1	0.9	50	1000	5	1.5	0.2	0.5	1	0.9	10	3	10	2	10	30	1	---	4.02547	1.35345	120.069	60.6922	53.2701	7.42213	60.6922
11774	0	3061	---	537	0.95	0.95	25	30	6	1	130814	10.3379	0.0155789	0.0148	0.0148	0.0155789	0.0155789	0.0166175	0.0166175	35625	0.272333	---	2	1	1	0.9	50	1000	5	1.5	0.2	0.5	1	0.9	10	3	10	2	10	30	1	---	4.02547	1.35345	120.069	60.6922	53.2701	7.42213	60.6922
11224	0	4035	---	543	0.95	0.95	25	30	6	1	130814	10.3803	0.0126316	0.012	0.012	0.0126316	0.0126316	0.0134737	0.0134737	35625	0.272333	---	2	1	1	0.9	50	1000	5	1.5	0.2	0.5	1	0.9	10	3	10	2	10	30	1	---	4.02547	1.35345	120.069	60.6922	53.2701	7.42213	60.6922
12366	0	3869	---	834	0.95	0.95	25	30	6	1	130814	10.2945	0.0133158	0.01265	0.01265	0.0133158	0.0133158	0.0142035	0.0142035	35625	0.272333	---	2	1	1	0.9	50	1000	5	1.5	0.2	0.5	1	0.9	10	3	10	2	10	30	1	---	4.02547	1.35345	120.069	60.6922	53.2701	7.42213	60.6922
10631	0	63	---	94	0.05	0.05	25	30	6	3	6885	4.90927	0.182	0.0495	0.047575	0.99	0.9515	1.056	1.01493	1875	0.272331	---	2	1	1	0.9	50	1000	5	1.5	0.2	0.5	1	0.9	10	3	10	2	10	30	1	---	4.02547	1.35345	120.069	60.6922	53.2701	7.42213	60.6922
12152	0	90	---	290	0.05	0.05	25	30	6	3	6885	2.46145	0.128	0.05	0.04795	1	0.959	1.06667	1.02293	1875	0.272331	---	2	1	1	0.9	50	1000	5	1.5	0.2	0.5	1	0.9	10	3	10	2	10	30	1	---	4.02547	1.35345	120.069	60.6922	53.2701	7.42213	60.6922
10691	0	72	---	537	0.05	0.05	25	30	6	3	6885	2.77398	0.128	0.05	0.0481	1	0.962	1.06667	1.02613	1875	0.272331	---	2	1	1	0.9	50	1000	5	1.5	0.2	0.5	1	0.9	10	3	10	2	10	30	1	---	4.02547	1.35345	120.069	60.6922	53.2701	7.42213	60.6922
11773	0	86	---	543	0.05	0.05	25	30	6	3	6885	3.91117	0.136	0.05	0.047675	1	0.9535	1.06667	1.01707	1875	0.272331	---	2	1	1	0.9	50	1000	5	1.5	0.2	0.5	1	0.9	10	3	10	2	10	30	1	---	4.02547	1.35345	120.069	60.6922	53.2701	7.42213	60.6922
12557	0	57	---	834	0.05	0.05	25	30	6	3	6885	8.35574	0.164	0.0485	0.04685	0.97	0.937	1.03467	0.999467	1875	0.272331	---	2	1	1	0.9	50	1000	5	1.5	0.2	0.5	1	0.9	10	3	10	2	10	30	1	---	4.02547	1.35345	120.069	60.6922	53.2701	7.42213	60.6922
12811	0	57	---	94	0.05	0.15	25	30	6	3	6885	4.99274	0.182	0.0495	0.04735	0.99	0.947	1.056	1.01013	1875	0.272331	---	2	1	1	0.9	50	1000	5	1.5	0.2	0.5	1	0.9	10	3	10	2	10	30	1	---	4.02547	1.35345	120.069	60.6922	53.2701	7.42213	60.6922
10464	0	68	---	290	0.05	0.15	25	30	6	3	6885	2.51291	0.144	0.05	0.04785	1	0.957	1.06667	1.0208	1875	0.272331	---	2	1	1	0.9	50	1000	5	1.5	0.2	0.5	1	0.9	10	3	10	2	10	30	1	---	4.02547	1.35345	120.069	60.6922	53.2701	7.42213	60.6922
10063	0	56	---	537	0.05	0.15	25	30	6	3	6885	2.9383	0.138	0.05	0.047875	1	0.9575	1.06667	1.02133	1875	0.272331	---	2	1	1	0.9	50	1000	5	1.5	0.2	0.5	1	0.9	10	3	10	2	10	30	1	---	4.02547	1.35345	120.069	60.6922	53.2701	7.42213	60.6922
10031	0	56	---	543	0.05	0.15	25	30	6	3	6885	4.03167	0.156	0.05	0.0479	1	0.958	1.06667	1.02187	1875	0.272331	---	2	1	1	0.9	50	1000	5	1.5	0.2	0.5	1	0.9	10	3	10	2	10	30	1	---	4.02547	1.35345	120.069	60.6922	53.2701	7.42213	60.6922
11358	0	99	---	834	0.05	0.15	25	30	6	3	6885	7.35874	0.151	0.04875	0.046775	0.975	0.9355	1.04	0.997867	1875	0.272331	---	2	1	1	0.9	50	1000	5	1.5	0.2	0.5	1	0.9	10	3	10	2	10	30	1	---	4.02547	1.35345	120.069	60.6922	53.2701	7.42213	60.6922
11982	0	95	---	94	0.05	0.25	25	30	6	3	6885	4.58629	0.172	0.0495	0.04755	0.99	0.951	1.056	1.0144	1875	0.272331	---	2	1	1	0.9	50	1000	5	1.5	0.2	0.5	1	0.9	10	3	10	2	10	30	1	---	4.02547	1.35345	120.069	60.6922	53.2701	7.42213	60.6922
10007	0	57	---	290	0.05	0.25	25	30	6	3	6885	2.63369	0.144	0.05	0.048175	1	0.9635	1.06667	1.02773	1875	0.272331	---	2	1	1	0.9	50	1000	5	1.5	0.2	0.5	1	0.9	10	3	10	2	10	30	1	---	4.02547	1.35345	120.069	60.6922	53.2701	7.42213	60.6922
12954	0	56	---	537	0.05	0.25	25	30	6	3	6885	3.12594	0.156	0.05	0.04775	1	0.955	1.06667	1.01867	1875	0.272331	---	2	1	1	0.9	50	1000	5	1.5	0.2	0.5	1	0.9	10	3	10	2	10	30	1	---	4.02547	1.35345	120.069	60.6922	53.2701	7.42213	60.6922
10761	0	70	---	543	0.05	0.25	25	30	6	3	6885	4.14398	0.156	0.05	0.0478	1	0.956	1.06667	1.01973	1875	0.272331	---	2	1	1	0.9	50	1000	5	1.5	0.2	0.5	1	0.9	10	3	10	2	10	30	1	---	4.02547	1.35345	120.069	60.6922	53.2701	7.42213	60.6922
11144	0	56	---	834	0.05	0.25	25	30	6	3	6885	6.67625	0.146	0.0485	0.04625	0.97	0.925	1.03467	0.986667	1875	0.272331	---	2	1	1	0.9	50	1000	5	1.5	0.2	0.5	1	0.9	10	3	10	2	10	30	1	---	4.02547	1.35345	120.069	60.6922	53.2701	7.42213	60.6922
10488	0	65	---	94	0.05	0.35	25	30	6	3	6885	5.03578	0.184	0.04975	0.047625	0.995	0.9525	1.06133	1.016	1875	0.272331	---	2	1	1	0.9	50	1000	5	1.5	0.2	0.5	1	0.9	10	3	10	2	10	30	1	---	4.02547	1.35345	120.069	60.6922	53.2701	7.42213	60.6922
11152	0	57	---	290	0.05	0.35	25	30	6	3	6885	2.63369	0.144	0.05	0.048175	1	0.9635	1.06667	1.02773	1875	0.272331	---	2	1	1	0.9	50	1000	5	1.5	0.2	0.5	1	0.9	10	3	10	2	10	30	1	---	4.02547	1.35345	120.069	60.6922	53.2701	7.42213	60.6922
12410	0	84	---	537	0.05	0.35	25	30	6	3	6885	3.24142	0.182	0.05	0.04775	1	0.955	1.06667	1.01867	1875	0.272331	---	2	1	1	0.9	50	1000	5	1.5	0.2	0.5	1	0.9	10	3	10	2	10	30	1	---	4.02547	1.35345	120.069	60.6922	53.2701	7.42213	60.6922
11047	0	85	---	543	0.05	0.35	25	30	6	3	6885	5.561	0.19	0.04975	0.047375	0.995	0.9475	1.06133	1.01067	1875	0.272331	---	2	1	1	0.9	50	1000	5	1.5	0.2	0.5	1	0.9	10	3	10	2	10	30	1	---	4.02547	1.35345	120.069	60.6922	53.2701	7.42213	60.6922
12711	0	76	---	834	0.05	0.35	25	30	6	3	6885	5.81646	0.141	0.04875	0.046725	0.975	0.9345	1.04	0.9968	1875	0.272331	---	2	1	1	0.9	50	1000	5	1.5	0.2	0.5	1	0.9	10	3	10	2	10	30	1	---	4.02547	1.35345	120.069	60.6922	53.2701	7.42213	60.6922
11481	0	58	---	94	0.05	0.45	25	30	6	3	6885	4.35742	0.184	0.04975	0.047425	0.995	0.9485	1.06133	1.01173	1875	0.272331	---	2	1	1	0.9	50	1000	5	1.5	0.2	0.5	1	0.9	10	3	10	2	10	30	1	---	4.02547	1.35345	120.069	60.6922	53.2701	7.42213	60.6922
11184	0	90	---	290	0.05	0.45	25	30	6	3	6885	2.54016	0.126	0.05	0.04815	1	0.963	1.06667	1.0272	1875	0.272331	---	2	1	1	0.9	50	1000	5	1.5	0.2	0.5	1	0.9	10	3	10	2	10	30	1	---	4.02547	1.35345	120.069	60.6922	53.2701	7.42213	60.6922
12974	0	80	---	537	0.05	0.45	25	30	6	3	6885	3.24142	0.182	0.05	0.04775	1	0.955	1.06667	1.01867	1875	0.272331	---	2	1	1	0.9	50	1000	5	1.5	0.2	0.5	1	0.9	10	3	10	2	10	30	1	---	4.02547	1.35345	120.069	60.6922	53.2701	7.42213	60.6922
11244	0	85	---	543	0.05	0.45	25	30	6	3	6885	7.4256	0.234	0.04925	0.04735	0.985	0.947	1.05067	1.01013	1875	0.272331	---	2	1	1	0.9	50	1000	5	1.5	0.2	0.5	1	0.9	10	3	10	2	10	30	1	---	4.02547	1.35345	120.069	60.6922	53.2701	7.42213	60.6922
11415	0	80	---	834	0.05	0.45	25	30	6	3	6885	5.86009	0.146	0.0485	0.046675	0.97	0.9335	1.03467	0.995733	1875	0.272331	---	2	1	1	0.9	50	1000	5	1.5	0.2	0.5	1	0.9	10	3	10	2	10	30	1	---	4.02547	1.35345	120.069	60.6922	53.2701	7.42213	60.6922
10134	0	59	---	94	0.05	0.55	25	30	6	3	6885	4.75747	0.176	0.04975	0.04775	0.995	0.955	1.06133	1.01867	1875	0.272331	---	2	1	1	0.9	50	1000	5	1.5	0.2	0.5	1	0.9	10	3	10	2	10	30	1	---	4.02547	1.35345	120.069	60.6922	53.2701	7.42213	60.6922
10299	0	68	---	290	0.05	0.55	25	30	6	3	6885	2.65136	0.162	0.05	0.048175	1	0.9635	1.06667	1.02773	1875	0.272331	---	2	1	1	0.9	50	1000	5	1.5	0.2	0.5	1	0.9	10	3	10	2	10	30	1	---	4.02547	1.35345	120.069	60.6922	53.2701	7.42213	60.6922
10433	0	68	---	537	0.05	0.55	25	30	6	3	6885	3.50222	0.182	0.05	0.048025	1	0.9605	1.06667	1.02453	1875	0.272331	---	2	1	1	0.9	50	1000	5	1.5	0.2	0.5	1	0.9	10	3	10	2	10	30	1	---	4.02547	1.35345	120.069	60.6922	53.2701	7.42213	60.6922
12591	0	57	---	543	0.05	0.55	25	30	6	3	6885	8.89678	0.25	0.04925	0.047325	0.985	0.9465	1.05067	1.0096	1875	0.272331	---	2	1	1	0.9	50	1000	5	1.5	0.2	0.5	1	0.9	10	3	10	2	10	30	1	---	4.02547	1.35345	120.069	60.6922	53.2701	7.42213	60.6922
11109	0	56	---	834	0.05	0.55	25	30	6	3	6885	6.29017	0.159	0.04875	0.04695	0.975	0.939	1.04	1.0016	1875	0.272331	---	2	1	1	0.9	50	1000	5	1.5	0.2	0.5	1	0.9	10	3	10	2	10	30	1	---	4.02547	1.35345	120.069	60.6922	53.2701	7.42213	60.6922
12471	0	57	---	94	0.05	0.65	25	30	6	3	6885	6.81518	0.196	0.05	0.04795	1	0.959	1.06667	1.02293	1875	0.272331	---	2	1	1	0.9	50	1000	5	1.5	0.2	0.5	1	0.9	10	3	10	2	10	30	1	---	4.02547	1.35345	120.069	60.6922	53.2701	7.42213	60.6922
12874	0	78	---	290	0.05	0.65	25	30	6	3	6885	2.79783	0.18	0.05	0.047975	1	0.9595	1.06667	1.02347	1875	0.272331	---	2	1	1	0.9	50	1000	5	1.5	0.2	0.5	1	0.9	10	3	10	2	10	30	1	---	4.02547	1.35345	120.069	60.6922	53.2701	7.42213	60.6922
10795	0	56	---	537	0.05	0.65	25	30	6	3	6885	3.7144	0.182	0.05	0.0481	1	0.962	1.06667	1.02613	1875	0.272331	---	2	1	1	0.9	50	1000	5	1.5	0.2	0.5	1	0.9	10	3	10	2	10	30	1	---	4.02547	1.35345	120.069	60.6922	53.2701	7.42213	60.6922
12866	0	78	---	543	0.05	0.65	25	30	6	3	6885	10.4589	0.266	0.04875	0.046925	0.975	0.9385	1.04	1.00107	1875	0.272331	---	2	1	1	0.9	50	1000	5	1.5	0.2	0.5	1	0.9	10	3	10	2	10	30	1	---	4.02547	1.35345	120.069	60.6922	53.2701	7.42213	60.6922
11870	0	79	---	834	0.05	0.65	25	30	6	3	6885	6.44596	0.177	0.04875	0.046675	0.975	0.9335	1.04	0.995733	1875	0.272331	---	2	1	1	0.9	50	1000	5	1.5	0.2	0.5	1	0.9	10	3	10	2	10	30	1	---	4.02547	1.35345	120.069	60.6922	53.2701	7.42213	60.6922
10437	0	69	---	94	0.05	0.75	25	30	6	3	6885	7.0694	0.196	0.05	0.047975	1	0.9595	1.06667	1.02347	1875	0.272331	---	2	1	1	0.9	50	1000	5	1.5	0.2	0.5	1	0.9	10	3	10	2	10	30	1	---	4.02547	1.35345	120.069	60.6922	53.2701	7.42213	60.6922
12380	0	94	---	290	0.05	0.75	25	30	6	3	6885	2.94967	0.216	0.05	0.0481	1	0.962	1.06667	1.02613	1875	0.272331	---	2	1	1	0.9	50	1000	5	1.5	0.2	0.5	1	0.9	10	3	10	2	10	30	1	---	4.02547	1.35345	120.069	60.6922	53.2701	7.42213	60.6922
12925	0	76	---	537	0.05	0.75	25	30	6	3	6885	4.99623	0.228	0.0495	0.047525	0.99	0.9505	1.056	1.01387	1875	0.272331	---	2	1	1	0.9	50	1000	5	1.5	0.2	0.5	1	0.9	10	3	10	2	10	30	1	---	4.02547	1.35345	120.069	60.6922	53.2701	7.42213	60.6922
12637	0	82	---	543	0.05	0.75	25	30	6	3	6885	10.057	0.246	0.04875	0.046825	0.975	0.9365	1.04	0.998933	1875	0.272331	---	2	1	1	0.9	50	1000	5	1.5	0.2	0.5	1	0.9	10	3	10	2	10	30	1	---	4.02547	1.35345	120.069	60.6922	53.2701	7.42213	60.6922
11570	0	89	---	834	0.05	0.75	25	30	6	3	6885	6.86339	0.169	0.04875	0.046675	0.975	0.9335	1.04	0.995733	1875	0.272331	---	2	1	1	0.9	50	1000	5	1.5	0.2	0.5	1	0.9	10	3	10	2	10	30	1	---	4.02547	1.35345	120.069	60.6922	53.2701	7.42213	60.6922
10618	0	75	---	94	0.05	0.85	25	30	6	3	6885	7.89437	0.216	0.05	0.047875	1	0.9575	1.06667	1.02133	1875	0.272331	---	2	1	1	0.9	50	1000	5	1.5	0.2	0.5	1	0.9	10	3	10	2	10	30	1	---	4.02547	1.35345	120.069	60.6922	53.2701	7.42213	60.6922
10454	0	73	---	290	0.05	0.85	25	30	6	3	6885	3.09792	0.216	0.05	0.048125	1	0.9625	1.06667	1.02667	1875	0.272331	---	2	1	1	0.9	50	1000	5	1.5	0.2	0.5	1	0.9	10	3	10	2	10	30	1	---	4.02547	1.35345	120.069	60.6922	53.2701	7.42213	60.6922
12578	0	103	---	537	0.05	0.85	25	30	6	3	6885	6.1657	0.2405	0.048775	0.0469	0.9755	0.938	1.04053	1.00053	1875	0.272331	---	2	1	1	0.9	50	1000	5	1.5	0.2	0.5	1	0.9	10	3	10	2	10	30	1	---	4.02547	1.35345	120.069	60.6922	53.2701	7.42213	60.6922
10184	0	59	---	543	0.05	0.85	25	30	6	3	6885	10.0626	0.238	0.04875	0.046825	0.975	0.9365	1.04	0.998933	1875	0.272331	---	2	1	1	0.9	50	1000	5	1.5	0.2	0.5	1	0.9	10	3	10	2	10	30	1	---	4.02547	1.35345	120.069	60.6922	53.2701	7.42213	60.6922
12218	0	82	---	834	0.05	0.85	25	30	6	3	6885	7.6547	0.181	0.0485	0.04665	0.97	0.933	1.03467	0.9952	1875	0.272331	---	2	1	1	0.9	50	1000	5	1.5	0.2	0.5	1	0.9	10	3	10	2	10	30	1	---	4.02547	1.35345	120.069	60.6922	53.2701	7.42213	60.6922
12848	0	81	---	94	0.05	0.95	25	30	6	3	6885	9.30647	0.232	0.04975	0.04785	0.995	0.957	1.06133	1.0208	1875	0.272331	---	2	1	1	0.9	50	1000	5	1.5	0.2	0.5	1	0.9	10	3	10	2	10	30	1	---	4.02547	1.35345	120.069	60.6922	53.2701	7.42213	60.6922
10929	0	57	---	290	0.05	0.95	25	30	6	3	6885	3.33243	0.216	0.05	0.048125	1	0.9625	1.06667	1.02667	1875	0.272331	---	2	1	1	0.9	50	1000	5	1.5	0.2	0.5	1	0.9	10	3	10	2	10	30	1	---	4.02547	1.35345	120.069	60.6922	53.2701	7.42213	60.6922
10704	0	82	---	537	0.05	0.95	25	30	6	3	6885	6.40819	0.2585	0.048775	0.04685	0.9755	0.937	1.04053	0.999467	1875	0.272331	---	2	1	1	0.9	50	1000	5	1.5	0.2	0.5	1	0.9	10	3	10	2	10	30	1	---	4.02547	1.35345	120.069	60.6922	53.2701	7.42213	60.6922
11752	0	78	---	543	0.05	0.95	25	30	6	3	6885	10.0756	0.23	0.04875	0.047025	0.975	0.9405	1.04	1.0032	1875	0.272331	---	2	1	1	0.9	50	1000	5	1.5	0.2	0.5	1	0.9	10	3	10	2	10	30	1	---	4.02547	1.35345	120.069	60.6922	53.2701	7.42213	60.6922
12525	0	58	---	834	0.05	0.95	25	30	6	3	6885	8.07981	0.232	0.04875	0.047025	0.975	0.9405	1.04	1.0032	1875	0.272331	---	2	1	1	0.9	50	1000	5	1.5	0.2	0.5	1	0.9	10	3	10	2	10	30	1	---	4.02547	1.35345	120.069	60.6922	53.2701	7.42213	60.6922
11964	0	408	---	94	0.15	0.05	25	30	6	3	20655	8.8904	0.124333	0.1475	0.141625	0.983333	0.944167	1.04889	1.00711	5625	0.272331	---	2	1	1	0.9	50	1000	5	1.5	0.2	0.5	1	0.9	10	3	10	2	10	30	1	---	4.02547	1.35345	120.069	60.6922	53.2701	7.42213	60.6922
10543	0	382	---	290	0.15	0.05	25	30	6	3	20655	4.35642	0.0723333	0.1495	0.143325	0.996667	0.9555	1.06311	1.0192	5625	0.272331	---	2	1	1	0.9	50	1000	5	1.5	0.2	0.5	1	0.9	10	3	10	2	10	30	1	---	4.02547	1.35345	120.069	60.6922	53.2701	7.42213	60.6922
12596	0	274	---	537	0.15	0.05	25	30	6	3	20655	4.86019	0.0815	0.148525	0.142675	0.990167	0.951167	1.05618	1.01458	5625	0.272331	---	2	1	1	0.9	50	1000	5	1.5	0.2	0.5	1	0.9	10	3	10	2	10	30	1	---	4.02547	1.35345	120.069	60.6922	53.2701	7.42213	60.6922
12494	0	429	---	543	0.15	0.05	25	30	6	3	20655	7.32425	0.129333	0.1485	0.141925	0.99	0.946167	1.056	1.00924	5625	0.272331	---	2	1	1	0.9	50	1000	5	1.5	0.2	0.5	1	0.9	10	3	10	2	10	30	1	---	4.02547	1.35345	120.069	60.6922	53.2701	7.42213	60.6922
10573	0	381	---	834	0.15	0.05	25	30	6	3	20655	9.69376	0.114667	0.147	0.14135	0.98	0.942333	1.04533	1.00516	5625	0.272331	---	2	1	1	0.9	50	1000	5	1.5	0.2	0.5	1	0.9	10	3	10	2	10	30	1	---	4.02547	1.35345	120.069	60.6922	53.2701	7.42213	60.6922
10220	0	310	---	94	0.15	0.15	25	30	6	3	20655	9.01893	0.138	0.14725	0.14115	0.981667	0.941	1.04711	1.00373	5625	0.272331	---	2	1	1	0.9	50	1000	5	1.5	0.2	0.5	1	0.9	10	3	10	2	10	30	1	---	4.02547	1.35345	120.069	60.6922	53.2701	7.42213	60.6922
11467	0	431	---	290	0.15	0.15	25	30	6	3	20655	4.39972	0.0823333	0.1495	0.14315	0.996667	0.954333	1.06311	1.01796	5625	0.272331	---	2	1	1	0.9	50	1000	5	1.5	0.2	0.5	1	0.9	10	3	10	2	10	30	1	---	4.02547	1.35345	120.069	60.6922	53.2701	7.42213	60.6922
12788	0	210	---	537	0.15	0.15	25	30	6	3	20655	5.06812	0.0901667	0.148275	0.14265	0.9885	0.951	1.0544	1.0144	5625	0.272331	---	2	1	1	0.9	50	1000	5	1.5	0.2	0.5	1	0.9	10	3	10	2	10	30	1	---	4.02547	1.35345	120.069	60.6922	53.2701	7.42213	60.6922
11482	0	212	---	543	0.15	0.15	25	30	6	3	20655	8.40845	0.13	0.1475	0.1418	0.983333	0.945333	1.04889	1.00836	5625	0.272331	---	2	1	1	0.9	50	1000	5	1.5	0.2	0.5	1	0.9	10	3	10	2	10	30	1	---	4.02547	1.35345	120.069	60.6922	53.2701	7.42213	60.6922
10338	0	352	---	834	0.15	0.15	25	30	6	3	20655	9.70851	0.127333	0.147	0.141325	0.98	0.942167	1.04533	1.00498	5625	0.272331	---	2	1	1	0.9	50	1000	5	1.5	0.2	0.5	1	0.9	10	3	10	2	10	30	1	---	4.02547	1.35345	120.069	60.6922	53.2701	7.42213	60.6922
11656	0	395	---	94	0.15	0.25	25	30	6	3	20655	8.52896	0.145333	0.1475	0.141725	0.983333	0.944833	1.04889	1.00782	5625	0.272331	---	2	1	1	0.9	50	1000	5	1.5	0.2	0.5	1	0.9	10	3	10	2	10	30	1	---	4.02547	1.35345	120.069	60.6922	53.2701	7.42213	60.6922
10790	0	410	---	290	0.15	0.25	25	30	6	3	20655	4.47318	0.0856667	0.1495	0.14335	0.996667	0.955667	1.06311	1.01938	5625	0.272331	---	2	1	1	0.9	50	1000	5	1.5	0.2	0.5	1	0.9	10	3	10	2	10	30	1	---	4.02547	1.35345	120.069	60.6922	53.2701	7.42213	60.6922
11520	0	426	---	537	0.15	0.25	25	30	6	3	20655	5.54797	0.103667	0.1473	0.14135	0.982	0.942333	1.04747	1.00516	5625	0.272331	---	2	1	1	0.9	50	1000	5	1.5	0.2	0.5	1	0.9	10	3	10	2	10	30	1	---	4.02547	1.35345	120.069	60.6922	53.2701	7.42213	60.6922
10906	0	415	---	543	0.15	0.25	25	30	6	3	20655	8.32978	0.143	0.14775	0.1418	0.985	0.945333	1.05067	1.00836	5625	0.272331	---	2	1	1	0.9	50	1000	5	1.5	0.2	0.5	1	0.9	10	3	10	2	10	30	1	---	4.02547	1.35345	120.069	60.6922	53.2701	7.42213	60.6922
11245	0	452	---	834	0.15	0.25	25	30	6	3	20655	9.94424	0.131667	0.14675	0.140975	0.978333	0.939833	1.04356	1.00249	5625	0.272331	---	2	1	1	0.9	50	1000	5	1.5	0.2	0.5	1	0.9	10	3	10	2	10	30	1	---	4.02547	1.35345	120.069	60.6922	53.2701	7.42213	60.6922
12990	0	271	---	94	0.15	0.35	25	30	6	3	20655	8.71865	0.159667	0.14775	0.142025	0.985	0.946833	1.05067	1.00996	5625	0.272331	---	2	1	1	0.9	50	1000	5	1.5	0.2	0.5	1	0.9	10	3	10	2	10	30	1	---	4.02547	1.35345	120.069	60.6922	53.2701	7.42213	60.6922
10436	0	357	---	290	0.15	0.35	25	30	6	3	20655	4.46674	0.0823333	0.1495	0.14315	0.996667	0.954333	1.06311	1.01796	5625	0.272331	---	2	1	1	0.9	50	1000	5	1.5	0.2	0.5	1	0.9	10	3	10	2	10	30	1	---	4.02547	1.35345	120.069	60.6922	53.2701	7.42213	60.6922
10085	0	214	---	537	0.15	0.35	25	30	6	3	20655	5.78844	0.108	0.14705	0.1412	0.980333	0.941333	1.04569	1.00409	5625	0.272331	---	2	1	1	0.9	50	1000	5	1.5	0.2	0.5	1	0.9	10	3	10	2	10	30	1	---	4.02547	1.35345	120.069	60.6922	53.2701	7.42213	60.6922
12342	0	388	---	543	0.15	0.35	25	30	6	3	20655	9.11889	0.142333	0.148	0.142225	0.986667	0.948167	1.05244	1.01138	5625	0.272331	---	2	1	1	0.9	50	1000	5	1.5	0.2	0.5	1	0.9	10	3	10	2	10	30	1	---	4.02547	1.35345	120.069	60.6922	53.2701	7.42213	60.6922
11376	0	436	---	834	0.15	0.35	25	30	6	3	20655	10.0858	0.136667	0.1465	0.141175	0.976667	0.941167	1.04178	1.00391	5625	0.272331	---	2	1	1	0.9	50	1000	5	1.5	0.2	0.5	1	0.9	10	3	10	2	10	30	1	---	4.02547	1.35345	120.069	60.6922	53.2701	7.42213	60.6922
11551	0	210	---	94	0.15	0.45	25	30	6	3	20655	8.92921	0.161	0.148	0.142375	0.986667	0.949167	1.05244	1.01244	5625	0.272331	---	2	1	1	0.9	50	1000	5	1.5	0.2	0.5	1	0.9	10	3	10	2	10	30	1	---	4.02547	1.35345	120.069	60.6922	53.2701	7.42213	60.6922
11947	0	402	---	290	0.15	0.45	25	30	6	3	20655	4.48999	0.0823333	0.1495	0.142725	0.996667	0.9515	1.06311	1.01493	5625	0.272331	---	2	1	1	0.9	50	1000	5	1.5	0.2	0.5	1	0.9	10	3	10	2	10	30	1	---	4.02547	1.35345	120.069	60.6922	53.2701	7.42213	60.6922
12701	0	229	---	537	0.15	0.45	25	30	6	3	20655	5.96909	0.121667	0.1473	0.14115	0.982	0.941	1.04747	1.00373	5625	0.272331	---	2	1	1	0.9	50	1000	5	1.5	0.2	0.5	1	0.9	10	3	10	2	10	30	1	---	4.02547	1.35345	120.069	60.6922	53.2701	7.42213	60.6922
10182	0	291	---	543	0.15	0.45	25	30	6	3	20655	9.8514	0.153	0.14775	0.14215	0.985	0.947667	1.05067	1.01084	5625	0.272331	---	2	1	1	0.9	50	1000	5	1.5	0.2	0.5	1	0.9	10	3	10	2	10	30	1	---	4.02547	1.35345	120.069	60.6922	53.2701	7.42213	60.6922
10663	0	419	---	834	0.15	0.45	25	30	6	3	20655	10.2479	0.14	0.1465	0.140975	0.976667	0.939833	1.04178	1.00249	5625	0.272331	---	2	1	1	0.9	50	1000	5	1.5	0.2	0.5	1	0.9	10	3	10	2	10	30	1	---	4.02547	1.35345	120.069	60.6922	53.2701	7.42213	60.6922
11411	0	392	---	94	0.15	0.55	25	30	6	3	20655	9.59579	0.175	0.14775	0.14225	0.985	0.948333	1.05067	1.01156	5625	0.272331	---	2	1	1	0.9	50	1000	5	1.5	0.2	0.5	1	0.9	10	3	10	2	10	30	1	---	4.02547	1.35345	120.069	60.6922	53.2701	7.42213	60.6922
12211	0	405	---	290	0.15	0.55	25	30	6	3	20655	4.56671	0.085	0.1495	0.14335	0.996667	0.955667	1.06311	1.01938	5625	0.272331	---	2	1	1	0.9	50	1000	5	1.5	0.2	0.5	1	0.9	10	3	10	2	10	30	1	---	4.02547	1.35345	120.069	60.6922	53.2701	7.42213	60.6922
10580	0	397	---	537	0.15	0.55	25	30	6	3	20655	6.53349	0.125667	0.1468	0.140675	0.978667	0.937833	1.04391	1.00036	5625	0.272331	---	2	1	1	0.9	50	1000	5	1.5	0.2	0.5	1	0.9	10	3	10	2	10	30	1	---	4.02547	1.35345	120.069	60.6922	53.2701	7.42213	60.6922
11110	0	412	---	543	0.15	0.55	25	30	6	3	20655	10.4344	0.164333	0.14725	0.14165	0.981667	0.944333	1.04711	1.00729	5625	0.272331	---	2	1	1	0.9	50	1000	5	1.5	0.2	0.5	1	0.9	10	3	10	2	10	30	1	---	4.02547	1.35345	120.069	60.6922	53.2701	7.42213	60.6922
12556	0	253	---	834	0.15	0.55	25	30	6	3	20655	10.2998	0.150333	0.14675	0.1411	0.978333	0.940667	1.04356	1.00338	5625	0.272331	---	2	1	1	0.9	50	1000	5	1.5	0.2	0.5	1	0.9	10	3	10	2	10	30	1	---	4.02547	1.35345	120.069	60.6922	53.2701	7.42213	60.6922
11117	0	211	---	94	0.15	0.65	25	30	6	3	20655	9.48288	0.178333	0.14775	0.142375	0.985	0.949167	1.05067	1.01244	5625	0.272331	---	2	1	1	0.9	50	1000	5	1.5	0.2	0.5	1	0.9	10	3	10	2	10	30	1	---	4.02547	1.35345	120.069	60.6922	53.2701	7.42213	60.6922
11048	0	411	---	290	0.15	0.65	25	30	6	3	20655	4.64691	0.0966667	0.14975	0.1434	0.998333	0.956	1.06489	1.01973	5625	0.272331	---	2	1	1	0.9	50	1000	5	1.5	0.2	0.5	1	0.9	10	3	10	2	10	30	1	---	4.02547	1.35345	120.069	60.6922	53.2701	7.42213	60.6922
12816	0	408	---	537	0.15	0.65	25	30	6	3	20655	6.98165	0.157167	0.146775	0.141325	0.9785	0.942167	1.04373	1.00498	5625	0.272331	---	2	1	1	0.9	50	1000	5	1.5	0.2	0.5	1	0.9	10	3	10	2	10	30	1	---	4.02547	1.35345	120.069	60.6922	53.2701	7.42213	60.6922
10193	0	386	---	543	0.15	0.65	25	30	6	3	20655	10.5216	0.164333	0.14725	0.1415	0.981667	0.943333	1.04711	1.00622	5625	0.272331	---	2	1	1	0.9	50	1000	5	1.5	0.2	0.5	1	0.9	10	3	10	2	10	30	1	---	4.02547	1.35345	120.069	60.6922	53.2701	7.42213	60.6922
10627	0	381	---	834	0.15	0.65	25	30	6	3	20655	10.0753	0.154	0.1465	0.141175	0.976667	0.941167	1.04178	1.00391	5625	0.272331	---	2	1	1	0.9	50	1000	5	1.5	0.2	0.5	1	0.9	10	3	10	2	10	30	1	---	4.02547	1.35345	120.069	60.6922	53.2701	7.42213	60.6922
10569	0	416	---	94	0.15	0.75	25	30	6	3	20655	9.64629	0.182667	0.148	0.142125	0.986667	0.9475	1.05244	1.01067	5625	0.272331	---	2	1	1	0.9	50	1000	5	1.5	0.2	0.5	1	0.9	10	3	10	2	10	30	1	---	4.02547	1.35345	120.069	60.6922	53.2701	7.42213	60.6922
11158	0	390	---	290	0.15	0.75	25	30	6	3	20655	4.89046	0.124	0.14975	0.143275	0.998333	0.955167	1.06489	1.01884	5625	0.272331	---	2	1	1	0.9	50	1000	5	1.5	0.2	0.5	1	0.9	10	3	10	2	10	30	1	---	4.02547	1.35345	120.069	60.6922	53.2701	7.42213	60.6922
10686	0	381	---	537	0.15	0.75	25	30	6	3	20655	7.66049	0.1705	0.146525	0.14105	0.976833	0.940333	1.04196	1.00302	5625	0.272331	---	2	1	1	0.9	50	1000	5	1.5	0.2	0.5	1	0.9	10	3	10	2	10	30	1	---	4.02547	1.35345	120.069	60.6922	53.2701	7.42213	60.6922
11599	0	439	---	543	0.15	0.75	25	30	6	3	20655	10.5072	0.178333	0.14725	0.14145	0.981667	0.943	1.04711	1.00587	5625	0.272331	---	2	1	1	0.9	50	1000	5	1.5	0.2	0.5	1	0.9	10	3	10	2	10	30	1	---	4.02547	1.35345	120.069	60.6922	53.2701	7.42213	60.6922
10660	0	412	---	834	0.15	0.75	25	30	6	3	20655	10.0516	0.159	0.14675	0.141025	0.978333	0.940167	1.04356	1.00284	5625	0.272331	---	2	1	1	0.9	50	1000	5	1.5	0.2	0.5	1	0.9	10	3	10	2	10	30	1	---	4.02547	1.35345	120.069	60.6922	53.2701	7.42213	60.6922
11246	0	410	---	94	0.15	0.85	25	30	6	3	20655	9.79468	0.185333	0.148	0.1421	0.986667	0.947333	1.05244	1.01049	5625	0.272331	---	2	1	1	0.9	50	1000	5	1.5	0.2	0.5	1	0.9	10	3	10	2	10	30	1	---	4.02547	1.35345	120.069	60.6922	53.2701	7.42213	60.6922
12235	0	468	---	290	0.15	0.85	25	30	6	3	20655	5.80028	0.161667	0.14875	0.142	0.991667	0.946667	1.05778	1.00978	5625	0.272331	---	2	1	1	0.9	50	1000	5	1.5	0.2	0.5	1	0.9	10	3	10	2	10	30	1	---	4.02547	1.35345	120.069	60.6922	53.2701	7.42213	60.6922
11231	0	437	---	537	0.15	0.85	25	30	6	3	20655	7.84392	0.1795	0.147025	0.141825	0.980167	0.9455	1.04551	1.00853	5625	0.272331	---	2	1	1	0.9	50	1000	5	1.5	0.2	0.5	1	0.9	10	3	10	2	10	30	1	---	4.02547	1.35345	120.069	60.6922	53.2701	7.42213	60.6922
11072	0	212	---	543	0.15	0.85	25	30	6	3	20655	10.7534	0.189	0.14725	0.1415	0.981667	0.943333	1.04711	1.00622	5625	0.272331	---	2	1	1	0.9	50	1000	5	1.5	0.2	0.5	1	0.9	10	3	10	2	10	30	1	---	4.02547	1.35345	120.069	60.6922	53.2701	7.42213	60.6922
11137	0	427	---	834	0.15	0.85	25	30	6	3	20655	10.1162	0.165333	0.14675	0.141	0.978333	0.94	1.04356	1.00267	5625	0.272331	---	2	1	1	0.9	50	1000	5	1.5	0.2	0.5	1	0.9	10	3	10	2	10	30	1	---	4.02547	1.35345	120.069	60.6922	53.2701	7.42213	60.6922
10723	0	417	---	94	0.15	0.95	25	30	6	3	20655	9.65456	0.199333	0.148	0.142125	0.986667	0.9475	1.05244	1.01067	5625	0.272331	---	2	1	1	0.9	50	1000	5	1.5	0.2	0.5	1	0.9	10	3	10	2	10	30	1	---	4.02547	1.35345	120.069	60.6922	53.2701	7.42213	60.6922
10514	0	394	---	290	0.15	0.95	25	30	6	3	20655	6.12435	0.153667	0.1485	0.141775	0.99	0.945167	1.056	1.00818	5625	0.272331	---	2	1	1	0.9	50	1000	5	1.5	0.2	0.5	1	0.9	10	3	10	2	10	30	1	---	4.02547	1.35345	120.069	60.6922	53.2701	7.42213	60.6922
12290	0	399	---	537	0.15	0.95	25	30	6	3	20655	8.46781	0.208167	0.146775	0.1412	0.9785	0.941333	1.04373	1.00409	5625	0.272331	---	2	1	1	0.9	50	1000	5	1.5	0.2	0.5	1	0.9	10	3	10	2	10	30	1	---	4.02547	1.35345	120.069	60.6922	53.2701	7.42213	60.6922
11662	0	436	---	543	0.15	0.95	25	30	6	3	20655	10.7507	0.187	0.14725	0.14135	0.981667	0.942333	1.04711	1.00516	5625	0.272331	---	2	1	1	0.9	50	1000	5	1.5	0.2	0.5	1	0.9	10	3	10	2	10	30	1	---	4.02547	1.35345	120.069	60.6922	53.2701	7.42213	60.6922
11693	0	461	---	834	0.15	0.95	25	30	6	3	20655	10.3545	0.174	0.14675	0.140525	0.978333	0.936833	1.04356	0.999289	5625	0.272331	---	2	1	1	0.9	50	1000	5	1.5	0.2	0.5	1	0.9	10	3	10	2	10	30	1	---	4.02547	1.35345	120.069	60.6922	53.2701	7.42213	60.6922
11820	0	447	---	94	0.25	0.05	25	30	6	3	34425	8.71273	0.0872	0.246	0.236575	0.984	0.9463	1.0496	1.00939	9375	0.272331	---	2	1	1	0.9	50	1000	5	1.5	0.2	0.5	1	0.9	10	3	10	2	10	30	1	---	4.02547	1.35345	120.069	60.6922	53.2701	7.42213	60.6922
12983	0	755	---	290	0.25	0.05	25	30	6	3	34425	5.58896	0.0496	0.248	0.238325	0.992	0.9533	1.05813	1.01685	9375	0.272331	---	2	1	1	0.9	50	1000	5	1.5	0.2	0.5	1	0.9	10	3	10	2	10	30	1	---	4.02547	1.35345	120.069	60.6922	53.2701	7.42213	60.6922
12368	0	846	---	537	0.25	0.05	25	30	6	3	34425	6.70984	0.0753	0.244575	0.23545	0.9783	0.9418	1.04352	1.00459	9375	0.272331	---	2	1	1	0.9	50	1000	5	1.5	0.2	0.5	1	0.9	10	3	10	2	10	30	1	---	4.02547	1.35345	120.069	60.6922	53.2701	7.42213	60.6922
10593	0	784	---	543	0.25	0.05	25	30	6	3	34425	8.84115	0.1	0.24675	0.23715	0.987	0.9486	1.0528	1.01184	9375	0.272331	---	2	1	1	0.9	50	1000	5	1.5	0.2	0.5	1	0.9	10	3	10	2	10	30	1	---	4.02547	1.35345	120.069	60.6922	53.2701	7.42213	60.6922
10769	0	820	---	834	0.25	0.05	25	30	6	3	34425	9.37017	0.0904	0.24525	0.2358	0.981	0.9432	1.0464	1.00608	9375	0.272331	---	2	1	1	0.9	50	1000	5	1.5	0.2	0.5	1	0.9	10	3	10	2	10	30	1	---	4.02547	1.35345	120.069	60.6922	53.2701	7.42213	60.6922
10344	0	771	---	94	0.25	0.15	25	30	6	3	34425	8.9748	0.0952	0.246	0.23635	0.984	0.9454	1.0496	1.00843	9375	0.272331	---	2	1	1	0.9	50	1000	5	1.5	0.2	0.5	1	0.9	10	3	10	2	10	30	1	---	4.02547	1.35345	120.069	60.6922	53.2701	7.42213	60.6922
12815	0	867	---	290	0.25	0.15	25	30	6	3	34425	5.59661	0.0486	0.24775	0.23735	0.991	0.9494	1.05707	1.01269	9375	0.272331	---	2	1	1	0.9	50	1000	5	1.5	0.2	0.5	1	0.9	10	3	10	2	10	30	1	---	4.02547	1.35345	120.069	60.6922	53.2701	7.42213	60.6922
11730	0	839	---	537	0.25	0.15	25	30	6	3	34425	6.80934	0.0805	0.244575	0.235375	0.9783	0.9415	1.04352	1.00427	9375	0.272331	---	2	1	1	0.9	50	1000	5	1.5	0.2	0.5	1	0.9	10	3	10	2	10	30	1	---	4.02547	1.35345	120.069	60.6922	53.2701	7.42213	60.6922
10232	0	697	---	543	0.25	0.15	25	30	6	3	34425	9.14985	0.1158	0.24675	0.237325	0.987	0.9493	1.0528	1.01259	9375	0.272331	---	2	1	1	0.9	50	1000	5	1.5	0.2	0.5	1	0.9	10	3	10	2	10	30	1	---	4.02547	1.35345	120.069	60.6922	53.2701	7.42213	60.6922
12132	0	825	---	834	0.25	0.15	25	30	6	3	34425	9.67971	0.1092	0.24525	0.2354	0.981	0.9416	1.0464	1.00437	9375	0.272331	---	2	1	1	0.9	50	1000	5	1.5	0.2	0.5	1	0.9	10	3	10	2	10	30	1	---	4.02547	1.35345	120.069	60.6922	53.2701	7.42213	60.6922
12289	0	571	---	94	0.25	0.25	25	30	6	3	34425	9.21153	0.1068	0.246	0.236025	0.984	0.9441	1.0496	1.00704	9375	0.272331	---	2	1	1	0.9	50	1000	5	1.5	0.2	0.5	1	0.9	10	3	10	2	10	30	1	---	4.02547	1.35345	120.069	60.6922	53.2701	7.42213	60.6922
11293	0	837	---	290	0.25	0.25	25	30	6	3	34425	5.66946	0.0542	0.24775	0.23765	0.991	0.9506	1.05707	1.01397	9375	0.272331	---	2	1	1	0.9	50	1000	5	1.5	0.2	0.5	1	0.9	10	3	10	2	10	30	1	---	4.02547	1.35345	120.069	60.6922	53.2701	7.42213	60.6922
11893	0	810	---	537	0.25	0.25	25	30	6	3	34425	6.95387	0.0829	0.244575	0.2356	0.9783	0.9424	1.04352	1.00523	9375	0.272331	---	2	1	1	0.9	50	1000	5	1.5	0.2	0.5	1	0.9	10	3	10	2	10	30	1	---	4.02547	1.35345	120.069	60.6922	53.2701	7.42213	60.6922
10988	0	790	---	543	0.25	0.25	25	30	6	3	34425	9.73797	0.1218	0.24625	0.23625	0.985	0.945	1.05067	1.008	9375	0.272331	---	2	1	1	0.9	50	1000	5	1.5	0.2	0.5	1	0.9	10	3	10	2	10	30	1	---	4.02547	1.35345	120.069	60.6922	53.2701	7.42213	60.6922
12087	0	454	---	834	0.25	0.25	25	30	6	3	34425	9.78528	0.1102	0.2455	0.236325	0.982	0.9453	1.04747	1.00832	9375	0.272331	---	2	1	1	0.9	50	1000	5	1.5	0.2	0.5	1	0.9	10	3	10	2	10	30	1	---	4.02547	1.35345	120.069	60.6922	53.2701	7.42213	60.6922
12695	0	782	---	94	0.25	0.35	25	30	6	3	34425	9.42311	0.1174	0.24625	0.236775	0.985	0.9471	1.05067	1.01024	9375	0.272331	---	2	1	1	0.9	50	1000	5	1.5	0.2	0.5	1	0.9	10	3	10	2	10	30	1	---	4.02547	1.35345	120.069	60.6922	53.2701	7.42213	60.6922
12432	0	882	---	290	0.25	0.35	25	30	6	3	34425	5.65747	0.0582	0.24825	0.238325	0.993	0.9533	1.0592	1.01685	9375	0.272331	---	2	1	1	0.9	50	1000	5	1.5	0.2	0.5	1	0.9	10	3	10	2	10	30	1	---	4.02547	1.35345	120.069	60.6922	53.2701	7.42213	60.6922
11198	0	450	---	537	0.25	0.35	25	30	6	3	34425	7.38338	0.0898	0.24385	0.234675	0.9754	0.9387	1.04043	1.00128	9375	0.272331	---	2	1	1	0.9	50	1000	5	1.5	0.2	0.5	1	0.9	10	3	10	2	10	30	1	---	4.02547	1.35345	120.069	60.6922	53.2701	7.42213	60.6922
12409	0	836	---	543	0.25	0.35	25	30	6	3	34425	9.79349	0.123	0.24625	0.237075	0.985	0.9483	1.05067	1.01152	9375	0.272331	---	2	1	1	0.9	50	1000	5	1.5	0.2	0.5	1	0.9	10	3	10	2	10	30	1	---	4.02547	1.35345	120.069	60.6922	53.2701	7.42213	60.6922
10223	0	691	---	834	0.25	0.35	25	30	6	3	34425	9.64098	0.1082	0.2455	0.23575	0.982	0.943	1.04747	1.00587	9375	0.272331	---	2	1	1	0.9	50	1000	5	1.5	0.2	0.5	1	0.9	10	3	10	2	10	30	1	---	4.02547	1.35345	120.069	60.6922	53.2701	7.42213	60.6922
11915	0	450	---	94	0.25	0.45	25	30	6	3	34425	9.47193	0.1278	0.2465	0.23715	0.986	0.9486	1.05173	1.01184	9375	0.272331	---	2	1	1	0.9	50	1000	5	1.5	0.2	0.5	1	0.9	10	3	10	2	10	30	1	---	4.02547	1.35345	120.069	60.6922	53.2701	7.42213	60.6922
11857	0	613	---	290	0.25	0.45	25	30	6	3	34425	5.71199	0.0642	0.24825	0.23835	0.993	0.9534	1.0592	1.01696	9375	0.272331	---	2	1	1	0.9	50	1000	5	1.5	0.2	0.5	1	0.9	10	3	10	2	10	30	1	---	4.02547	1.35345	120.069	60.6922	53.2701	7.42213	60.6922
10132	0	641	---	537	0.25	0.45	25	30	6	3	34425	7.53358	0.1014	0.24385	0.235625	0.9754	0.9425	1.04043	1.00533	9375	0.272331	---	2	1	1	0.9	50	1000	5	1.5	0.2	0.5	1	0.9	10	3	10	2	10	30	1	---	4.02547	1.35345	120.069	60.6922	53.2701	7.42213	60.6922
12108	0	836	---	543	0.25	0.45	25	30	6	3	34425	10.2267	0.1354	0.24625	0.236925	0.985	0.9477	1.05067	1.01088	9375	0.272331	---	2	1	1	0.9	50	1000	5	1.5	0.2	0.5	1	0.9	10	3	10	2	10	30	1	---	4.02547	1.35345	120.069	60.6922	53.2701	7.42213	60.6922
12950	0	827	---	834	0.25	0.45	25	30	6	3	34425	9.73432	0.1174	0.246	0.237025	0.984	0.9481	1.0496	1.01131	9375	0.272331	---	2	1	1	0.9	50	1000	5	1.5	0.2	0.5	1	0.9	10	3	10	2	10	30	1	---	4.02547	1.35345	120.069	60.6922	53.2701	7.42213	60.6922
11432	0	753	---	94	0.25	0.55	25	30	6	3	34425	9.4689	0.135	0.2465	0.2364	0.986	0.9456	1.05173	1.00864	9375	0.272331	---	2	1	1	0.9	50	1000	5	1.5	0.2	0.5	1	0.9	10	3	10	2	10	30	1	---	4.02547	1.35345	120.069	60.6922	53.2701	7.42213	60.6922
11197	0	896	---	290	0.25	0.55	25	30	6	3	34425	5.97811	0.081	0.248	0.23795	0.992	0.9518	1.05813	1.01525	9375	0.272331	---	2	1	1	0.9	50	1000	5	1.5	0.2	0.5	1	0.9	10	3	10	2	10	30	1	---	4.02547	1.35345	120.069	60.6922	53.2701	7.42213	60.6922
10549	0	812	---	537	0.25	0.55	25	30	6	3	34425	7.79614	0.1066	0.2436	0.23505	0.9744	0.9402	1.03936	1.00288	9375	0.272331	---	2	1	1	0.9	50	1000	5	1.5	0.2	0.5	1	0.9	10	3	10	2	10	30	1	---	4.02547	1.35345	120.069	60.6922	53.2701	7.42213	60.6922
10423	0	759	---	543	0.25	0.55	25	30	6	3	34425	10.403	0.139	0.24625	0.23695	0.985	0.9478	1.05067	1.01099	9375	0.272331	---	2	1	1	0.9	50	1000	5	1.5	0.2	0.5	1	0.9	10	3	10	2	10	30	1	---	4.02547	1.35345	120.069	60.6922	53.2701	7.42213	60.6922
12049	0	806	---	834	0.25	0.55	25	30	6	3	34425	9.89414	0.1204	0.24575	0.236175	0.983	0.9447	1.04853	1.00768	9375	0.272331	---	2	1	1	0.9	50	1000	5	1.5	0.2	0.5	1	0.9	10	3	10	2	10	30	1	---	4.02547	1.35345	120.069	60.6922	53.2701	7.42213	60.6922
11310	0	775	---	94	0.25	0.65	25	30	6	3	34425	9.40681	0.1436	0.24725	0.2363	0.989	0.9452	1.05493	1.00821	9375	0.272331	---	2	1	1	0.9	50	1000	5	1.5	0.2	0.5	1	0.9	10	3	10	2	10	30	1	---	4.02547	1.35345	120.069	60.6922	53.2701	7.42213	60.6922
12372	0	774	---	290	0.25	0.65	25	30	6	3	34425	6.14354	0.0934	0.24775	0.23755	0.991	0.9502	1.05707	1.01355	9375	0.272331	---	2	1	1	0.9	50	1000	5	1.5	0.2	0.5	1	0.9	10	3	10	2	10	30	1	---	4.02547	1.35345	120.069	60.6922	53.2701	7.42213	60.6922
10513	0	781	---	537	0.25	0.65	25	30	6	3	34425	8.31147	0.1224	0.24335	0.234925	0.9734	0.9397	1.03829	1.00235	9375	0.272331	---	2	1	1	0.9	50	1000	5	1.5	0.2	0.5	1	0.9	10	3	10	2	10	30	1	---	4.02547	1.35345	120.069	60.6922	53.2701	7.42213	60.6922
10105	0	669	---	543	0.25	0.65	25	30	6	3	34425	10.4495	0.1436	0.2465	0.236225	0.986	0.9449	1.05173	1.00789	9375	0.272331	---	2	1	1	0.9	50	1000	5	1.5	0.2	0.5	1	0.9	10	3	10	2	10	30	1	---	4.02547	1.35345	120.069	60.6922	53.2701	7.42213	60.6922
11559	0	802	---	834	0.25	0.65	25	30	6	3	34425	10.0697	0.1308	0.24575	0.236525	0.983	0.9461	1.04853	1.00917	9375	0.272331	---	2	1	1	0.9	50	1000	5	1.5	0.2	0.5	1	0.9	10	3	10	2	10	30	1	---	4.02547	1.35345	120.069	60.6922	53.2701	7.42213	60.6922
12481	0	878	---	94	0.25	0.75	25	30	6	3	34425	9.32194	0.1594	0.24725	0.237325	0.989	0.9493	1.05493	1.01259	9375	0.272331	---	2	1	1	0.9	50	1000	5	1.5	0.2	0.5	1	0.9	10	3	10	2	10	30	1	---	4.02547	1.35345	120.069	60.6922	53.2701	7.42213	60.6922
11756	0	805	---	290	0.25	0.75	25	30	6	3	34425	6.3074	0.1024	0.2475	0.2384	0.99	0.9536	1.056	1.01717	9375	0.272331	---	2	1	1	0.9	50	1000	5	1.5	0.2	0.5	1	0.9	10	3	10	2	10	30	1	---	4.02547	1.35345	120.069	60.6922	53.2701	7.42213	60.6922
12635	0	840	---	537	0.25	0.75	25	30	6	3	34425	9.21047	0.1448	0.2426	0.23315	0.9704	0.9326	1.03509	0.994773	9375	0.272331	---	2	1	1	0.9	50	1000	5	1.5	0.2	0.5	1	0.9	10	3	10	2	10	30	1	---	4.02547	1.35345	120.069	60.6922	53.2701	7.42213	60.6922
12043	0	829	---	543	0.25	0.75	25	30	6	3	34425	10.5629	0.1632	0.246	0.23615	0.984	0.9446	1.0496	1.00757	9375	0.272331	---	2	1	1	0.9	50	1000	5	1.5	0.2	0.5	1	0.9	10	3	10	2	10	30	1	---	4.02547	1.35345	120.069	60.6922	53.2701	7.42213	60.6922
11380	0	449	---	834	0.25	0.75	25	30	6	3	34425	10.25	0.1402	0.24575	0.2363	0.983	0.9452	1.04853	1.00821	9375	0.272331	---	2	1	1	0.9	50	1000	5	1.5	0.2	0.5	1	0.9	10	3	10	2	10	30	1	---	4.02547	1.35345	120.069	60.6922	53.2701	7.42213	60.6922
11021	0	451	---	94	0.25	0.85	25	30	6	3	34425	9.46664	0.1618	0.247	0.236825	0.988	0.9473	1.05387	1.01045	9375	0.272331	---	2	1	1	0.9	50	1000	5	1.5	0.2	0.5	1	0.9	10	3	10	2	10	30	1	---	4.02547	1.35345	120.069	60.6922	53.2701	7.42213	60.6922
10102	0	660	---	290	0.25	0.85	25	30	6	3	34425	6.56305	0.1192	0.24725	0.237725	0.989	0.9509	1.05493	1.01429	9375	0.272331	---	2	1	1	0.9	50	1000	5	1.5	0.2	0.5	1	0.9	10	3	10	2	10	30	1	---	4.02547	1.35345	120.069	60.6922	53.2701	7.42213	60.6922
10147	0	681	---	537	0.25	0.85	25	30	6	3	34425	10.0616	0.1651	0.242575	0.233725	0.9703	0.9349	1.03499	0.997227	9375	0.272331	---	2	1	1	0.9	50	1000	5	1.5	0.2	0.5	1	0.9	10	3	10	2	10	30	1	---	4.02547	1.35345	120.069	60.6922	53.2701	7.42213	60.6922
12479	0	552	---	543	0.25	0.85	25	30	6	3	34425	10.4824	0.175	0.246	0.236425	0.984	0.9457	1.0496	1.00875	9375	0.272331	---	2	1	1	0.9	50	1000	5	1.5	0.2	0.5	1	0.9	10	3	10	2	10	30	1	---	4.02547	1.35345	120.069	60.6922	53.2701	7.42213	60.6922
11356	0	458	---	834	0.25	0.85	25	30	6	3	34425	10.4194	0.1504	0.24525	0.2355	0.981	0.942	1.0464	1.0048	9375	0.272331	---	2	1	1	0.9	50	1000	5	1.5	0.2	0.5	1	0.9	10	3	10	2	10	30	1	---	4.02547	1.35345	120.069	60.6922	53.2701	7.42213	60.6922
12503	0	758	---	94	0.25	0.95	25	30	6	3	34425	9.64997	0.1766	0.24725	0.2383	0.989	0.9532	1.05493	1.01675	9375	0.272331	---	2	1	1	0.9	50	1000	5	1.5	0.2	0.5	1	0.9	10	3	10	2	10	30	1	---	4.02547	1.35345	120.069	60.6922	53.2701	7.42213	60.6922
11488	0	807	---	290	0.25	0.95	25	30	6	3	34425	7.04507	0.1354	0.2465	0.23715	0.986	0.9486	1.05173	1.01184	9375	0.272331	---	2	1	1	0.9	50	1000	5	1.5	0.2	0.5	1	0.9	10	3	10	2	10	30	1	---	4.02547	1.35345	120.069	60.6922	53.2701	7.42213	60.6922
12952	0	766	---	537	0.25	0.95	25	30	6	3	34425	10.1534	0.1707	0.242575	0.233475	0.9703	0.9339	1.03499	0.99616	9375	0.272331	---	2	1	1	0.9	50	1000	5	1.5	0.2	0.5	1	0.9	10	3	10	2	10	30	1	---	4.02547	1.35345	120.069	60.6922	53.2701	7.42213	60.6922
11447	0	870	---	543	0.25	0.95	25	30	6	3	34425	10.4361	0.1811	0.245775	0.236475	0.9831	0.9459	1.04864	1.00896	9375	0.272331	---	2	1	1	0.9	50	1000	5	1.5	0.2	0.5	1	0.9	10	3	10	2	10	30	1	---	4.02547	1.35345	120.069	60.6922	53.2701	7.42213	60.6922
12412	0	516	---	834	0.25	0.95	25	30	6	3	34425	10.392	0.1614	0.2455	0.236175	0.982	0.9447	1.04747	1.00768	9375	0.272331	---	2	1	1	0.9	50	1000	5	1.5	0.2	0.5	1	0.9	10	3	10	2	10	30	1	---	4.02547	1.35345	120.069	60.6922	53.2701	7.42213	60.6922
12486	0	1162	---	94	0.35	0.05	25	30	6	3	48194	8.43339	0.0668571	0.3455	0.332225	0.987143	0.949214	1.05295	1.0125	13125	0.272337	---	2	1	1	0.9	50	1000	5	1.5	0.2	0.5	1	0.9	10	3	10	2	10	30	1	---	4.02547	1.35345	120.069	60.6922	53.2701	7.42213	60.6922
10987	0	1103	---	290	0.35	0.05	25	30	6	3	48194	6.53049	0.053	0.34725	0.3338	0.992143	0.953714	1.05829	1.0173	13125	0.272337	---	2	1	1	0.9	50	1000	5	1.5	0.2	0.5	1	0.9	10	3	10	2	10	30	1	---	4.02547	1.35345	120.069	60.6922	53.2701	7.42213	60.6922
11056	0	1232	---	537	0.35	0.05	25	30	6	3	48194	7.59138	0.0638571	0.3416	0.328575	0.976	0.938786	1.04107	1.00137	13125	0.272337	---	2	1	1	0.9	50	1000	5	1.5	0.2	0.5	1	0.9	10	3	10	2	10	30	1	---	4.02547	1.35345	120.069	60.6922	53.2701	7.42213	60.6922
12994	0	720	---	543	0.35	0.05	25	30	6	3	48194	9.73965	0.0838571	0.3455	0.332575	0.987143	0.950214	1.05295	1.01356	13125	0.272337	---	2	1	1	0.9	50	1000	5	1.5	0.2	0.5	1	0.9	10	3	10	2	10	30	1	---	4.02547	1.35345	120.069	60.6922	53.2701	7.42213	60.6922
11305	0	1174	---	834	0.35	0.05	25	30	6	3	48194	9.91527	0.068	0.34325	0.330225	0.980714	0.9435	1.0461	1.0064	13125	0.272337	---	2	1	1	0.9	50	1000	5	1.5	0.2	0.5	1	0.9	10	3	10	2	10	30	1	---	4.02547	1.35345	120.069	60.6922	53.2701	7.42213	60.6922
11682	0	1184	---	94	0.35	0.15	25	30	6	3	48194	8.6011	0.0697143	0.3455	0.3322	0.987143	0.949143	1.05295	1.01242	13125	0.272337	---	2	1	1	0.9	50	1000	5	1.5	0.2	0.5	1	0.9	10	3	10	2	10	30	1	---	4.02547	1.35345	120.069	60.6922	53.2701	7.42213	60.6922
12963	0	1103	---	290	0.35	0.15	25	30	6	3	48194	6.54877	0.0564286	0.347	0.333475	0.991429	0.952786	1.05752	1.0163	13125	0.272337	---	2	1	1	0.9	50	1000	5	1.5	0.2	0.5	1	0.9	10	3	10	2	10	30	1	---	4.02547	1.35345	120.069	60.6922	53.2701	7.42213	60.6922
10417	0	1172	---	537	0.35	0.15	25	30	6	3	48194	7.97108	0.0688571	0.34135	0.328525	0.975286	0.938643	1.0403	1.00122	13125	0.272337	---	2	1	1	0.9	50	1000	5	1.5	0.2	0.5	1	0.9	10	3	10	2	10	30	1	---	4.02547	1.35345	120.069	60.6922	53.2701	7.42213	60.6922
11243	0	722	---	543	0.35	0.15	25	30	6	3	48194	9.85279	0.0822857	0.3455	0.33155	0.987143	0.947286	1.05295	1.01044	13125	0.272337	---	2	1	1	0.9	50	1000	5	1.5	0.2	0.5	1	0.9	10	3	10	2	10	30	1	---	4.02547	1.35345	120.069	60.6922	53.2701	7.42213	60.6922
10594	0	1166	---	834	0.35	0.15	25	30	6	3	48194	9.90505	0.0751429	0.34325	0.3298	0.980714	0.942286	1.0461	1.0051	13125	0.272337	---	2	1	1	0.9	50	1000	5	1.5	0.2	0.5	1	0.9	10	3	10	2	10	30	1	---	4.02547	1.35345	120.069	60.6922	53.2701	7.42213	60.6922
10870	0	1082	---	94	0.35	0.25	25	30	6	3	48194	8.88747	0.0775714	0.34575	0.33125	0.987857	0.946429	1.05371	1.00952	13125	0.272337	---	2	1	1	0.9	50	1000	5	1.5	0.2	0.5	1	0.9	10	3	10	2	10	30	1	---	4.02547	1.35345	120.069	60.6922	53.2701	7.42213	60.6922
10367	0	983	---	290	0.35	0.25	25	30	6	3	48194	6.56764	0.0572857	0.34675	0.333325	0.990714	0.952357	1.05676	1.01585	13125	0.272337	---	2	1	1	0.9	50	1000	5	1.5	0.2	0.5	1	0.9	10	3	10	2	10	30	1	---	4.02547	1.35345	120.069	60.6922	53.2701	7.42213	60.6922
10789	0	1097	---	537	0.35	0.25	25	30	6	3	48194	8.28597	0.0764286	0.3411	0.3288	0.974571	0.939429	1.03954	1.00206	13125	0.272337	---	2	1	1	0.9	50	1000	5	1.5	0.2	0.5	1	0.9	10	3	10	2	10	30	1	---	4.02547	1.35345	120.069	60.6922	53.2701	7.42213	60.6922
10874	0	1176	---	543	0.35	0.25	25	30	6	3	48194	9.94219	0.0858571	0.34575	0.332225	0.987857	0.949214	1.05371	1.0125	13125	0.272337	---	2	1	1	0.9	50	1000	5	1.5	0.2	0.5	1	0.9	10	3	10	2	10	30	1	---	4.02547	1.35345	120.069	60.6922	53.2701	7.42213	60.6922
11888	0	1095	---	834	0.35	0.25	25	30	6	3	48194	9.91742	0.077	0.3435	0.330725	0.981429	0.944929	1.04686	1.00792	13125	0.272337	---	2	1	1	0.9	50	1000	5	1.5	0.2	0.5	1	0.9	10	3	10	2	10	30	1	---	4.02547	1.35345	120.069	60.6922	53.2701	7.42213	60.6922
10393	0	1052	---	94	0.35	0.35	25	30	6	3	48194	9.1257	0.0821429	0.34575	0.331875	0.987857	0.948214	1.05371	1.01143	13125	0.272337	---	2	1	1	0.9	50	1000	5	1.5	0.2	0.5	1	0.9	10	3	10	2	10	30	1	---	4.02547	1.35345	120.069	60.6922	53.2701	7.42213	60.6922
10448	0	1050	---	290	0.35	0.35	25	30	6	3	48194	6.77553	0.0677143	0.3465	0.333425	0.99	0.952643	1.056	1.01615	13125	0.272337	---	2	1	1	0.9	50	1000	5	1.5	0.2	0.5	1	0.9	10	3	10	2	10	30	1	---	4.02547	1.35345	120.069	60.6922	53.2701	7.42213	60.6922
11904	0	1203	---	537	0.35	0.35	25	30	6	3	48194	8.35952	0.0784286	0.34085	0.328425	0.973857	0.938357	1.03878	1.00091	13125	0.272337	---	2	1	1	0.9	50	1000	5	1.5	0.2	0.5	1	0.9	10	3	10	2	10	30	1	---	4.02547	1.35345	120.069	60.6922	53.2701	7.42213	60.6922
10731	0	1133	---	543	0.35	0.35	25	30	6	3	48194	10.1261	0.0977143	0.3455	0.331775	0.987143	0.947929	1.05295	1.01112	13125	0.272337	---	2	1	1	0.9	50	1000	5	1.5	0.2	0.5	1	0.9	10	3	10	2	10	30	1	---	4.02547	1.35345	120.069	60.6922	53.2701	7.42213	60.6922
12913	0	999	---	834	0.35	0.35	25	30	6	3	48194	9.92231	0.0738571	0.3435	0.3303	0.981429	0.943714	1.04686	1.00663	13125	0.272337	---	2	1	1	0.9	50	1000	5	1.5	0.2	0.5	1	0.9	10	3	10	2	10	30	1	---	4.02547	1.35345	120.069	60.6922	53.2701	7.42213	60.6922
12550	0	1115	---	94	0.35	0.45	25	30	6	3	48194	9.30723	0.0875714	0.34575	0.331525	0.987857	0.947214	1.05371	1.01036	13125	0.272337	---	2	1	1	0.9	50	1000	5	1.5	0.2	0.5	1	0.9	10	3	10	2	10	30	1	---	4.02547	1.35345	120.069	60.6922	53.2701	7.42213	60.6922
11709	0	1214	---	290	0.35	0.45	25	30	6	3	48194	6.8937	0.0728571	0.346	0.33195	0.988571	0.948429	1.05448	1.01166	13125	0.272337	---	2	1	1	0.9	50	1000	5	1.5	0.2	0.5	1	0.9	10	3	10	2	10	30	1	---	4.02547	1.35345	120.069	60.6922	53.2701	7.42213	60.6922
12642	0	891	---	537	0.35	0.45	25	30	6	3	48194	8.45326	0.0857143	0.3411	0.329175	0.974571	0.9405	1.03954	1.0032	13125	0.272337	---	2	1	1	0.9	50	1000	5	1.5	0.2	0.5	1	0.9	10	3	10	2	10	30	1	---	4.02547	1.35345	120.069	60.6922	53.2701	7.42213	60.6922
12766	0	1165	---	543	0.35	0.45	25	30	6	3	48194	10.5612	0.103643	0.344775	0.3319	0.985071	0.948286	1.05074	1.0115	13125	0.272337	---	2	1	1	0.9	50	1000	5	1.5	0.2	0.5	1	0.9	10	3	10	2	10	30	1	---	4.02547	1.35345	120.069	60.6922	53.2701	7.42213	60.6922
12975	0	1049	---	834	0.35	0.45	25	30	6	3	48194	10.0004	0.0791429	0.34375	0.331025	0.982143	0.945786	1.04762	1.00884	13125	0.272337	---	2	1	1	0.9	50	1000	5	1.5	0.2	0.5	1	0.9	10	3	10	2	10	30	1	---	4.02547	1.35345	120.069	60.6922	53.2701	7.42213	60.6922
11640	0	1226	---	94	0.35	0.55	25	30	6	3	48194	9.5242	0.0945714	0.34525	0.331575	0.986429	0.947357	1.05219	1.01051	13125	0.272337	---	2	1	1	0.9	50	1000	5	1.5	0.2	0.5	1	0.9	10	3	10	2	10	30	1	---	4.02547	1.35345	120.069	60.6922	53.2701	7.42213	60.6922
11081	0	1167	---	290	0.35	0.55	25	30	6	3	48194	7.07998	0.0758571	0.3455	0.331425	0.987143	0.946929	1.05295	1.01006	13125	0.272337	---	2	1	1	0.9	50	1000	5	1.5	0.2	0.5	1	0.9	10	3	10	2	10	30	1	---	4.02547	1.35345	120.069	60.6922	53.2701	7.42213	60.6922
11209	0	1257	---	537	0.35	0.55	25	30	6	3	48194	8.96261	0.0922857	0.3406	0.32835	0.973143	0.938143	1.03802	1.00069	13125	0.272337	---	2	1	1	0.9	50	1000	5	1.5	0.2	0.5	1	0.9	10	3	10	2	10	30	1	---	4.02547	1.35345	120.069	60.6922	53.2701	7.42213	60.6922
11237	0	1114	---	543	0.35	0.55	25	30	6	3	48194	10.5611	0.106214	0.344775	0.332375	0.985071	0.949643	1.05074	1.01295	13125	0.272337	---	2	1	1	0.9	50	1000	5	1.5	0.2	0.5	1	0.9	10	3	10	2	10	30	1	---	4.02547	1.35345	120.069	60.6922	53.2701	7.42213	60.6922
12917	0	1061	---	834	0.35	0.55	25	30	6	3	48194	10.0915	0.0935714	0.3435	0.330875	0.981429	0.945357	1.04686	1.00838	13125	0.272337	---	2	1	1	0.9	50	1000	5	1.5	0.2	0.5	1	0.9	10	3	10	2	10	30	1	---	4.02547	1.35345	120.069	60.6922	53.2701	7.42213	60.6922
12373	0	1206	---	94	0.35	0.65	25	30	6	3	48194	9.70603	0.114714	0.3455	0.331575	0.987143	0.947357	1.05295	1.01051	13125	0.272337	---	2	1	1	0.9	50	1000	5	1.5	0.2	0.5	1	0.9	10	3	10	2	10	30	1	---	4.02547	1.35345	120.069	60.6922	53.2701	7.42213	60.6922
12798	0	821	---	290	0.35	0.65	25	30	6	3	48194	7.24435	0.0822857	0.34475	0.330475	0.985	0.944214	1.05067	1.00716	13125	0.272337	---	2	1	1	0.9	50	1000	5	1.5	0.2	0.5	1	0.9	10	3	10	2	10	30	1	---	4.02547	1.35345	120.069	60.6922	53.2701	7.42213	60.6922
10080	0	918	---	537	0.35	0.65	25	30	6	3	48194	9.35136	0.100571	0.34035	0.3279	0.972429	0.936857	1.03726	0.999314	13125	0.272337	---	2	1	1	0.9	50	1000	5	1.5	0.2	0.5	1	0.9	10	3	10	2	10	30	1	---	4.02547	1.35345	120.069	60.6922	53.2701	7.42213	60.6922
12804	0	1113	---	543	0.35	0.65	25	30	6	3	48194	10.6541	0.1155	0.344275	0.330175	0.983643	0.943357	1.04922	1.00625	13125	0.272337	---	2	1	1	0.9	50	1000	5	1.5	0.2	0.5	1	0.9	10	3	10	2	10	30	1	---	4.02547	1.35345	120.069	60.6922	53.2701	7.42213	60.6922
11093	0	1092	---	834	0.35	0.65	25	30	6	3	48194	10.1448	0.1	0.3435	0.331175	0.981429	0.946214	1.04686	1.0093	13125	0.272337	---	2	1	1	0.9	50	1000	5	1.5	0.2	0.5	1	0.9	10	3	10	2	10	30	1	---	4.02547	1.35345	120.069	60.6922	53.2701	7.42213	60.6922
12868	0	1111	---	94	0.35	0.75	25	30	6	3	48194	9.8234	0.128714	0.34575	0.332275	0.987857	0.949357	1.05371	1.01265	13125	0.272337	---	2	1	1	0.9	50	1000	5	1.5	0.2	0.5	1	0.9	10	3	10	2	10	30	1	---	4.02547	1.35345	120.069	60.6922	53.2701	7.42213	60.6922
12457	0	1173	---	290	0.35	0.75	25	30	6	3	48194	7.39801	0.0908571	0.34475	0.330375	0.985	0.943929	1.05067	1.00686	13125	0.272337	---	2	1	1	0.9	50	1000	5	1.5	0.2	0.5	1	0.9	10	3	10	2	10	30	1	---	4.02547	1.35345	120.069	60.6922	53.2701	7.42213	60.6922
12220	0	1230	---	537	0.35	0.75	25	30	6	3	48194	10.2337	0.122571	0.3401	0.3274	0.971714	0.935429	1.0365	0.99779	13125	0.272337	---	2	1	1	0.9	50	1000	5	1.5	0.2	0.5	1	0.9	10	3	10	2	10	30	1	---	4.02547	1.35345	120.069	60.6922	53.2701	7.42213	60.6922
12397	0	1109	---	543	0.35	0.75	25	30	6	3	48194	10.7487	0.123786	0.344275	0.3305	0.983643	0.944286	1.04922	1.00724	13125	0.272337	---	2	1	1	0.9	50	1000	5	1.5	0.2	0.5	1	0.9	10	3	10	2	10	30	1	---	4.02547	1.35345	120.069	60.6922	53.2701	7.42213	60.6922
11589	0	1161	---	834	0.35	0.75	25	30	6	3	48194	10.1455	0.113	0.34375	0.330325	0.982143	0.943786	1.04762	1.0067	13125	0.272337	---	2	1	1	0.9	50	1000	5	1.5	0.2	0.5	1	0.9	10	3	10	2	10	30	1	---	4.02547	1.35345	120.069	60.6922	53.2701	7.42213	60.6922
11809	0	1080	---	94	0.35	0.85	25	30	6	3	48194	9.61064	0.138857	0.34625	0.3325	0.989286	0.95	1.05524	1.01333	13125	0.272337	---	2	1	1	0.9	50	1000	5	1.5	0.2	0.5	1	0.9	10	3	10	2	10	30	1	---	4.02547	1.35345	120.069	60.6922	53.2701	7.42213	60.6922
10335	0	1055	---	290	0.35	0.85	25	30	6	3	48194	7.6864	0.103143	0.34475	0.32995	0.985	0.942714	1.05067	1.00556	13125	0.272337	---	2	1	1	0.9	50	1000	5	1.5	0.2	0.5	1	0.9	10	3	10	2	10	30	1	---	4.02547	1.35345	120.069	60.6922	53.2701	7.42213	60.6922
11220	0	1171	---	537	0.35	0.85	25	30	6	3	48194	10.2531	0.135143	0.33985	0.327025	0.971	0.934357	1.03573	0.996648	13125	0.272337	---	2	1	1	0.9	50	1000	5	1.5	0.2	0.5	1	0.9	10	3	10	2	10	30	1	---	4.02547	1.35345	120.069	60.6922	53.2701	7.42213	60.6922
10846	0	1066	---	543	0.35	0.85	25	30	6	3	48194	10.7705	0.142071	0.344775	0.33065	0.985071	0.944714	1.05074	1.0077	13125	0.272337	---	2	1	1	0.9	50	1000	5	1.5	0.2	0.5	1	0.9	10	3	10	2	10	30	1	---	4.02547	1.35345	120.069	60.6922	53.2701	7.42213	60.6922
11875	0	1135	---	834	0.35	0.85	25	30	6	3	48194	10.1863	0.119429	0.344	0.330525	0.982857	0.944357	1.04838	1.00731	13125	0.272337	---	2	1	1	0.9	50	1000	5	1.5	0.2	0.5	1	0.9	10	3	10	2	10	30	1	---	4.02547	1.35345	120.069	60.6922	53.2701	7.42213	60.6922
10739	0	1114	---	94	0.35	0.95	25	30	6	3	48194	9.73123	0.153286	0.34575	0.33225	0.987857	0.949286	1.05371	1.01257	13125	0.272337	---	2	1	1	0.9	50	1000	5	1.5	0.2	0.5	1	0.9	10	3	10	2	10	30	1	---	4.02547	1.35345	120.069	60.6922	53.2701	7.42213	60.6922
10575	0	1046	---	290	0.35	0.95	25	30	6	3	48194	8.21894	0.125643	0.344025	0.33115	0.982929	0.946143	1.04846	1.00922	13125	0.272337	---	2	1	1	0.9	50	1000	5	1.5	0.2	0.5	1	0.9	10	3	10	2	10	30	1	---	4.02547	1.35345	120.069	60.6922	53.2701	7.42213	60.6922
10476	0	1157	---	537	0.35	0.95	25	30	6	3	48194	10.9015	0.148429	0.3396	0.3267	0.970286	0.933429	1.03497	0.995657	13125	0.272337	---	2	1	1	0.9	50	1000	5	1.5	0.2	0.5	1	0.9	10	3	10	2	10	30	1	---	4.02547	1.35345	120.069	60.6922	53.2701	7.42213	60.6922
10558	0	1079	---	543	0.35	0.95	25	30	6	3	48194	10.9363	0.161214	0.344275	0.33035	0.983643	0.943857	1.04922	1.00678	13125	0.272337	---	2	1	1	0.9	50	1000	5	1.5	0.2	0.5	1	0.9	10	3	10	2	10	30	1	---	4.02547	1.35345	120.069	60.6922	53.2701	7.42213	60.6922
11725	0	1069	---	834	0.35	0.95	25	30	6	3	48194	10.2431	0.129571	0.34425	0.330825	0.983571	0.945214	1.04914	1.00823	13125	0.272337	---	2	1	1	0.9	50	1000	5	1.5	0.2	0.5	1	0.9	10	3	10	2	10	30	1	---	4.02547	1.35345	120.069	60.6922	53.2701	7.42213	60.6922
12472	0	1856	---	94	0.45	0.05	25	30	6	3	61964	8.89078	0.0575556	0.4445	0.42715	0.987778	0.949222	1.05363	1.0125	16875	0.272336	---	2	1	1	0.9	50	1000	5	1.5	0.2	0.5	1	0.9	10	3	10	2	10	30	1	---	4.02547	1.35345	120.069	60.6922	53.2701	7.42213	60.6922
11678	0	1559	---	290	0.45	0.05	25	30	6	3	61964	7.33008	0.0437778	0.44475	0.4271	0.988333	0.949111	1.05422	1.01239	16875	0.272336	---	2	1	1	0.9	50	1000	5	1.5	0.2	0.5	1	0.9	10	3	10	2	10	30	1	---	4.02547	1.35345	120.069	60.6922	53.2701	7.42213	60.6922
10330	0	1426	---	537	0.45	0.05	25	30	6	3	61964	8.55673	0.0515556	0.4396	0.423475	0.976889	0.941056	1.04201	1.00379	16875	0.272336	---	2	1	1	0.9	50	1000	5	1.5	0.2	0.5	1	0.9	10	3	10	2	10	30	1	---	4.02547	1.35345	120.069	60.6922	53.2701	7.42213	60.6922
10045	0	1211	---	543	0.45	0.05	25	30	6	3	61964	10.205	0.0663889	0.442525	0.42605	0.983389	0.946778	1.04895	1.0099	16875	0.272336	---	2	1	1	0.9	50	1000	5	1.5	0.2	0.5	1	0.9	10	3	10	2	10	30	1	---	4.02547	1.35345	120.069	60.6922	53.2701	7.42213	60.6922
10728	0	1545	---	834	0.45	0.05	25	30	6	3	61964	10.0853	0.0542222	0.4415	0.4247	0.981111	0.943778	1.04652	1.0067	16875	0.272336	---	2	1	1	0.9	50	1000	5	1.5	0.2	0.5	1	0.9	10	3	10	2	10	30	1	---	4.02547	1.35345	120.069	60.6922	53.2701	7.42213	60.6922
11457	0	1030	---	94	0.45	0.15	25	30	6	3	61964	9.01511	0.0597778	0.4445	0.4276	0.987778	0.950222	1.05363	1.01357	16875	0.272336	---	2	1	1	0.9	50	1000	5	1.5	0.2	0.5	1	0.9	10	3	10	2	10	30	1	---	4.02547	1.35345	120.069	60.6922	53.2701	7.42213	60.6922
12558	0	1425	---	290	0.45	0.15	25	30	6	3	61964	7.38121	0.0482222	0.44425	0.425875	0.987222	0.946389	1.05304	1.00948	16875	0.272336	---	2	1	1	0.9	50	1000	5	1.5	0.2	0.5	1	0.9	10	3	10	2	10	30	1	---	4.02547	1.35345	120.069	60.6922	53.2701	7.42213	60.6922
11807	0	1533	---	537	0.45	0.15	25	30	6	3	61964	8.54863	0.0551111	0.43985	0.42385	0.977444	0.941889	1.04261	1.00468	16875	0.272336	---	2	1	1	0.9	50	1000	5	1.5	0.2	0.5	1	0.9	10	3	10	2	10	30	1	---	4.02547	1.35345	120.069	60.6922	53.2701	7.42213	60.6922
11334	0	1563	---	543	0.45	0.15	25	30	6	3	61964	10.362	0.0663333	0.44205	0.424475	0.982333	0.943278	1.04782	1.00616	16875	0.272336	---	2	1	1	0.9	50	1000	5	1.5	0.2	0.5	1	0.9	10	3	10	2	10	30	1	---	4.02547	1.35345	120.069	60.6922	53.2701	7.42213	60.6922
10837	0	1544	---	834	0.45	0.15	25	30	6	3	61964	10.1458	0.0564444	0.441	0.42495	0.98	0.944333	1.04533	1.00729	16875	0.272336	---	2	1	1	0.9	50	1000	5	1.5	0.2	0.5	1	0.9	10	3	10	2	10	30	1	---	4.02547	1.35345	120.069	60.6922	53.2701	7.42213	60.6922
10886	0	1551	---	94	0.45	0.25	25	30	6	3	61964	9.04	0.0616667	0.44425	0.4272	0.987222	0.949333	1.05304	1.01262	16875	0.272336	---	2	1	1	0.9	50	1000	5	1.5	0.2	0.5	1	0.9	10	3	10	2	10	30	1	---	4.02547	1.35345	120.069	60.6922	53.2701	7.42213	60.6922
11186	0	1552	---	290	0.45	0.25	25	30	6	3	61964	7.53016	0.0524444	0.44425	0.426975	0.987222	0.948833	1.05304	1.01209	16875	0.272336	---	2	1	1	0.9	50	1000	5	1.5	0.2	0.5	1	0.9	10	3	10	2	10	30	1	---	4.02547	1.35345	120.069	60.6922	53.2701	7.42213	60.6922
12170	0	1519	---	537	0.45	0.25	25	30	6	3	61964	8.61042	0.0613333	0.4401	0.423925	0.978	0.942056	1.0432	1.00486	16875	0.272336	---	2	1	1	0.9	50	1000	5	1.5	0.2	0.5	1	0.9	10	3	10	2	10	30	1	---	4.02547	1.35345	120.069	60.6922	53.2701	7.42213	60.6922
10732	0	1489	---	543	0.45	0.25	25	30	6	3	61964	10.4444	0.0711111	0.44205	0.4243	0.982333	0.942889	1.04782	1.00575	16875	0.272336	---	2	1	1	0.9	50	1000	5	1.5	0.2	0.5	1	0.9	10	3	10	2	10	30	1	---	4.02547	1.35345	120.069	60.6922	53.2701	7.42213	60.6922
11884	0	1568	---	834	0.45	0.25	25	30	6	3	61964	10.1391	0.0592222	0.44125	0.4244	0.980556	0.943111	1.04593	1.00599	16875	0.272336	---	2	1	1	0.9	50	1000	5	1.5	0.2	0.5	1	0.9	10	3	10	2	10	30	1	---	4.02547	1.35345	120.069	60.6922	53.2701	7.42213	60.6922
11818	0	1661	---	94	0.45	0.35	25	30	6	3	61964	9.23363	0.068	0.44425	0.425825	0.987222	0.946278	1.05304	1.00936	16875	0.272336	---	2	1	1	0.9	50	1000	5	1.5	0.2	0.5	1	0.9	10	3	10	2	10	30	1	---	4.02547	1.35345	120.069	60.6922	53.2701	7.42213	60.6922
10956	0	1039	---	290	0.45	0.35	25	30	6	3	61964	7.86756	0.06	0.4435	0.42645	0.985556	0.947667	1.05126	1.01084	16875	0.272336	---	2	1	1	0.9	50	1000	5	1.5	0.2	0.5	1	0.9	10	3	10	2	10	30	1	---	4.02547	1.35345	120.069	60.6922	53.2701	7.42213	60.6922
12813	0	1391	---	537	0.45	0.35	25	30	6	3	61964	8.98945	0.0711111	0.4396	0.4227	0.976889	0.939333	1.04201	1.00196	16875	0.272336	---	2	1	1	0.9	50	1000	5	1.5	0.2	0.5	1	0.9	10	3	10	2	10	30	1	---	4.02547	1.35345	120.069	60.6922	53.2701	7.42213	60.6922
12601	0	1558	---	543	0.45	0.35	25	30	6	3	61964	10.422	0.078	0.4423	0.425	0.982889	0.944444	1.04841	1.00741	16875	0.272336	---	2	1	1	0.9	50	1000	5	1.5	0.2	0.5	1	0.9	10	3	10	2	10	30	1	---	4.02547	1.35345	120.069	60.6922	53.2701	7.42213	60.6922
12445	0	1597	---	834	0.45	0.35	25	30	6	3	61964	10.1823	0.0641111	0.44175	0.425325	0.981667	0.945167	1.04711	1.00818	16875	0.272336	---	2	1	1	0.9	50	1000	5	1.5	0.2	0.5	1	0.9	10	3	10	2	10	30	1	---	4.02547	1.35345	120.069	60.6922	53.2701	7.42213	60.6922
10255	0	1433	---	94	0.45	0.45	25	30	6	3	61964	9.45281	0.0792222	0.44425	0.427475	0.987222	0.949944	1.05304	1.01327	16875	0.272336	---	2	1	1	0.9	50	1000	5	1.5	0.2	0.5	1	0.9	10	3	10	2	10	30	1	---	4.02547	1.35345	120.069	60.6922	53.2701	7.42213	60.6922
10504	0	1551	---	290	0.45	0.45	25	30	6	3	61964	7.91913	0.0645556	0.443	0.426525	0.984444	0.947833	1.05007	1.01102	16875	0.272336	---	2	1	1	0.9	50	1000	5	1.5	0.2	0.5	1	0.9	10	3	10	2	10	30	1	---	4.02547	1.35345	120.069	60.6922	53.2701	7.42213	60.6922
11344	0	1775	---	537	0.45	0.45	25	30	6	3	61964	9.27992	0.0832222	0.4391	0.422075	0.975778	0.937944	1.04083	1.00047	16875	0.272336	---	2	1	1	0.9	50	1000	5	1.5	0.2	0.5	1	0.9	10	3	10	2	10	30	1	---	4.02547	1.35345	120.069	60.6922	53.2701	7.42213	60.6922
12891	0	1202	---	543	0.45	0.45	25	30	6	3	61964	10.489	0.084	0.44305	0.426225	0.984556	0.947167	1.05019	1.01031	16875	0.272336	---	2	1	1	0.9	50	1000	5	1.5	0.2	0.5	1	0.9	10	3	10	2	10	30	1	---	4.02547	1.35345	120.069	60.6922	53.2701	7.42213	60.6922
12593	0	1034	---	834	0.45	0.45	25	30	6	3	61964	10.2014	0.066	0.44175	0.4247	0.981667	0.943778	1.04711	1.0067	16875	0.272336	---	2	1	1	0.9	50	1000	5	1.5	0.2	0.5	1	0.9	10	3	10	2	10	30	1	---	4.02547	1.35345	120.069	60.6922	53.2701	7.42213	60.6922
10012	0	1222	---	94	0.45	0.55	25	30	6	3	61964	9.66017	0.0807778	0.444	0.426975	0.986667	0.948833	1.05244	1.01209	16875	0.272336	---	2	1	1	0.9	50	1000	5	1.5	0.2	0.5	1	0.9	10	3	10	2	10	30	1	---	4.02547	1.35345	120.069	60.6922	53.2701	7.42213	60.6922
12119	0	1443	---	290	0.45	0.55	25	30	6	3	61964	7.92632	0.0645556	0.443	0.425175	0.984444	0.944833	1.05007	1.00782	16875	0.272336	---	2	1	1	0.9	50	1000	5	1.5	0.2	0.5	1	0.9	10	3	10	2	10	30	1	---	4.02547	1.35345	120.069	60.6922	53.2701	7.42213	60.6922
11360	0	1558	---	537	0.45	0.55	25	30	6	3	61964	9.47899	0.0881111	0.43885	0.422425	0.975222	0.938722	1.04024	1.0013	16875	0.272336	---	2	1	1	0.9	50	1000	5	1.5	0.2	0.5	1	0.9	10	3	10	2	10	30	1	---	4.02547	1.35345	120.069	60.6922	53.2701	7.42213	60.6922
11951	0	1422	---	543	0.45	0.55	25	30	6	3	61964	10.5525	0.0908889	0.44305	0.42555	0.984556	0.945667	1.05019	1.00871	16875	0.272336	---	2	1	1	0.9	50	1000	5	1.5	0.2	0.5	1	0.9	10	3	10	2	10	30	1	---	4.02547	1.35345	120.069	60.6922	53.2701	7.42213	60.6922
12660	0	1494	---	834	0.45	0.55	25	30	6	3	61964	10.3102	0.0665556	0.4415	0.424575	0.981111	0.9435	1.04652	1.0064	16875	0.272336	---	2	1	1	0.9	50	1000	5	1.5	0.2	0.5	1	0.9	10	3	10	2	10	30	1	---	4.02547	1.35345	120.069	60.6922	53.2701	7.42213	60.6922
11604	0	1647	---	94	0.45	0.65	25	30	6	3	61964	9.83477	0.0937778	0.4435	0.425725	0.985556	0.946056	1.05126	1.00913	16875	0.272336	---	2	1	1	0.9	50	1000	5	1.5	0.2	0.5	1	0.9	10	3	10	2	10	30	1	---	4.02547	1.35345	120.069	60.6922	53.2701	7.42213	60.6922
11277	0	1559	---	290	0.45	0.65	25	30	6	3	61964	8.07409	0.0753333	0.44325	0.425925	0.985	0.9465	1.05067	1.0096	16875	0.272336	---	2	1	1	0.9	50	1000	5	1.5	0.2	0.5	1	0.9	10	3	10	2	10	30	1	---	4.02547	1.35345	120.069	60.6922	53.2701	7.42213	60.6922
11405	0	1503	---	537	0.45	0.65	25	30	6	3	61964	9.70347	0.0992222	0.4386	0.421275	0.974667	0.936167	1.03964	0.998578	16875	0.272336	---	2	1	1	0.9	50	1000	5	1.5	0.2	0.5	1	0.9	10	3	10	2	10	30	1	---	4.02547	1.35345	120.069	60.6922	53.2701	7.42213	60.6922
12856	0	1384	---	543	0.45	0.65	25	30	6	3	61964	10.6337	0.096	0.44305	0.425575	0.984556	0.945722	1.05019	1.00877	16875	0.272336	---	2	1	1	0.9	50	1000	5	1.5	0.2	0.5	1	0.9	10	3	10	2	10	30	1	---	4.02547	1.35345	120.069	60.6922	53.2701	7.42213	60.6922
12396	0	1504	---	834	0.45	0.65	25	30	6	3	61964	10.2272	0.0753333	0.442	0.425325	0.982222	0.945167	1.0477	1.00818	16875	0.272336	---	2	1	1	0.9	50	1000	5	1.5	0.2	0.5	1	0.9	10	3	10	2	10	30	1	---	4.02547	1.35345	120.069	60.6922	53.2701	7.42213	60.6922
10938	0	1037	---	94	0.45	0.75	25	30	6	3	61964	9.96691	0.110667	0.44375	0.42595	0.986111	0.946556	1.05185	1.00966	16875	0.272336	---	2	1	1	0.9	50	1000	5	1.5	0.2	0.5	1	0.9	10	3	10	2	10	30	1	---	4.02547	1.35345	120.069	60.6922	53.2701	7.42213	60.6922
12254	0	1523	---	290	0.45	0.75	25	30	6	3	61964	8.18506	0.0793333	0.443	0.426675	0.984444	0.948167	1.05007	1.01138	16875	0.272336	---	2	1	1	0.9	50	1000	5	1.5	0.2	0.5	1	0.9	10	3	10	2	10	30	1	---	4.02547	1.35345	120.069	60.6922	53.2701	7.42213	60.6922
10840	0	1483	---	537	0.45	0.75	25	30	6	3	61964	10.2844	0.105444	0.43835	0.421375	0.974111	0.936389	1.03905	0.998815	16875	0.272336	---	2	1	1	0.9	50	1000	5	1.5	0.2	0.5	1	0.9	10	3	10	2	10	30	1	---	4.02547	1.35345	120.069	60.6922	53.2701	7.42213	60.6922
10942	0	1606	---	543	0.45	0.75	25	30	6	3	61964	10.6365	0.0985556	0.4433	0.4249	0.985111	0.944222	1.05079	1.00717	16875	0.272336	---	2	1	1	0.9	50	1000	5	1.5	0.2	0.5	1	0.9	10	3	10	2	10	30	1	---	4.02547	1.35345	120.069	60.6922	53.2701	7.42213	60.6922
10856	0	1619	---	834	0.45	0.75	25	30	6	3	61964	10.2482	0.0831111	0.442	0.424675	0.982222	0.943722	1.0477	1.00664	16875	0.272336	---	2	1	1	0.9	50	1000	5	1.5	0.2	0.5	1	0.9	10	3	10	2	10	30	1	---	4.02547	1.35345	120.069	60.6922	53.2701	7.42213	60.6922
12716	0	1436	---	94	0.45	0.85	25	30	6	3	61964	10.1188	0.127444	0.44325	0.42605	0.985	0.946778	1.05067	1.0099	16875	0.272336	---	2	1	1	0.9	50	1000	5	1.5	0.2	0.5	1	0.9	10	3	10	2	10	30	1	---	4.02547	1.35345	120.069	60.6922	53.2701	7.42213	60.6922
10893	0	1659	---	290	0.45	0.85	25	30	6	3	61964	8.5184	0.0931667	0.442275	0.425925	0.982833	0.9465	1.04836	1.0096	16875	0.272336	---	2	1	1	0.9	50	1000	5	1.5	0.2	0.5	1	0.9	10	3	10	2	10	30	1	---	4.02547	1.35345	120.069	60.6922	53.2701	7.42213	60.6922
12179	0	1403	---	537	0.45	0.85	25	30	6	3	61964	10.4855	0.116111	0.4386	0.4213	0.974667	0.936222	1.03964	0.998637	16875	0.272336	---	2	1	1	0.9	50	1000	5	1.5	0.2	0.5	1	0.9	10	3	10	2	10	30	1	---	4.02547	1.35345	120.069	60.6922	53.2701	7.42213	60.6922
11142	0	1036	---	543	0.45	0.85	25	30	6	3	61964	10.592	0.110611	0.443525	0.42645	0.985611	0.947667	1.05132	1.01084	16875	0.272336	---	2	1	1	0.9	50	1000	5	1.5	0.2	0.5	1	0.9	10	3	10	2	10	30	1	---	4.02547	1.35345	120.069	60.6922	53.2701	7.42213	60.6922
10491	0	1492	---	834	0.45	0.85	25	30	6	3	61964	10.1806	0.0927778	0.442	0.42475	0.982222	0.943889	1.0477	1.00681	16875	0.272336	---	2	1	1	0.9	50	1000	5	1.5	0.2	0.5	1	0.9	10	3	10	2	10	30	1	---	4.02547	1.35345	120.069	60.6922	53.2701	7.42213	60.6922
12837	0	1371	---	94	0.45	0.95	25	30	6	3	61964	10.0749	0.142444	0.44325	0.42655	0.985	0.947889	1.05067	1.01108	16875	0.272336	---	2	1	1	0.9	50	1000	5	1.5	0.2	0.5	1	0.9	10	3	10	2	10	30	1	---	4.02547	1.35345	120.069	60.6922	53.2701	7.42213	60.6922
11564	0	1026	---	290	0.45	0.95	25	30	6	3	61964	8.73419	0.101833	0.442275	0.424875	0.982833	0.944167	1.04836	1.00711	16875	0.272336	---	2	1	1	0.9	50	1000	5	1.5	0.2	0.5	1	0.9	10	3	10	2	10	30	1	---	4.02547	1.35345	120.069	60.6922	53.2701	7.42213	60.6922
12340	0	1474	---	537	0.45	0.95	25	30	6	3	61964	10.6348	0.121222	0.4386	0.421525	0.974667	0.936722	1.03964	0.99917	16875	0.272336	---	2	1	1	0.9	50	1000	5	1.5	0.2	0.5	1	0.9	10	3	10	2	10	30	1	---	4.02547	1.35345	120.069	60.6922	53.2701	7.42213	60.6922
10649	0	1518	---	543	0.45	0.95	25	30	6	3	61964	10.7056	0.121167	0.442775	0.425625	0.983944	0.945833	1.04954	1.00889	16875	0.272336	---	2	1	1	0.9	50	1000	5	1.5	0.2	0.5	1	0.9	10	3	10	2	10	30	1	---	4.02547	1.35345	120.069	60.6922	53.2701	7.42213	60.6922
11549	0	1405	---	834	0.45	0.95	25	30	6	3	61964	10.1572	0.0995556	0.44225	0.424875	0.982778	0.944167	1.0483	1.00711	16875	0.272336	---	2	1	1	0.9	50	1000	5	1.5	0.2	0.5	1	0.9	10	3	10	2	10	30	1	---	4.02547	1.35345	120.069	60.6922	53.2701	7.42213	60.6922
10913	0	2127	---	94	0.55	0.05	25	30	6	3	75734	9.12631	0.0483636	0.5435	0.522575	0.988182	0.950136	1.05406	1.01348	20625	0.272335	---	2	1	1	0.9	50	1000	5	1.5	0.2	0.5	1	0.9	10	3	10	2	10	30	1	---	4.02547	1.35345	120.069	60.6922	53.2701	7.42213	60.6922
12463	0	1945	---	290	0.55	0.05	25	30	6	3	75734	8.16198	0.0404545	0.54175	0.52015	0.985	0.945727	1.05067	1.00878	20625	0.272335	---	2	1	1	0.9	50	1000	5	1.5	0.2	0.5	1	0.9	10	3	10	2	10	30	1	---	4.02547	1.35345	120.069	60.6922	53.2701	7.42213	60.6922
12195	0	2004	---	537	0.55	0.05	25	30	6	3	75734	9.09742	0.0468182	0.53735	0.516375	0.977	0.938864	1.04213	1.00145	20625	0.272335	---	2	1	1	0.9	50	1000	5	1.5	0.2	0.5	1	0.9	10	3	10	2	10	30	1	---	4.02547	1.35345	120.069	60.6922	53.2701	7.42213	60.6922
11322	0	1432	---	543	0.55	0.05	25	30	6	3	75734	10.7006	0.0452727	0.5383	0.517225	0.978727	0.940409	1.04398	1.0031	20625	0.272335	---	2	1	1	0.9	50	1000	5	1.5	0.2	0.5	1	0.9	10	3	10	2	10	30	1	---	4.02547	1.35345	120.069	60.6922	53.2701	7.42213	60.6922
11597	0	1453	---	834	0.55	0.05	25	30	6	3	75734	9.8534	0.0469091	0.54075	0.517975	0.983182	0.941773	1.04873	1.00456	20625	0.272335	---	2	1	1	0.9	50	1000	5	1.5	0.2	0.5	1	0.9	10	3	10	2	10	30	1	---	4.02547	1.35345	120.069	60.6922	53.2701	7.42213	60.6922
12243	0	2067	---	94	0.55	0.15	25	30	6	3	75734	9.26703	0.0509091	0.5435	0.522075	0.988182	0.949227	1.05406	1.01251	20625	0.272335	---	2	1	1	0.9	50	1000	5	1.5	0.2	0.5	1	0.9	10	3	10	2	10	30	1	---	4.02547	1.35345	120.069	60.6922	53.2701	7.42213	60.6922
12803	0	1880	---	290	0.55	0.15	25	30	6	3	75734	8.32469	0.0408182	0.541	0.519475	0.983636	0.9445	1.04921	1.00747	20625	0.272335	---	2	1	1	0.9	50	1000	5	1.5	0.2	0.5	1	0.9	10	3	10	2	10	30	1	---	4.02547	1.35345	120.069	60.6922	53.2701	7.42213	60.6922
11108	0	2105	---	537	0.55	0.15	25	30	6	3	75734	9.10586	0.0481818	0.5371	0.516325	0.976545	0.938773	1.04165	1.00136	20625	0.272335	---	2	1	1	0.9	50	1000	5	1.5	0.2	0.5	1	0.9	10	3	10	2	10	30	1	---	4.02547	1.35345	120.069	60.6922	53.2701	7.42213	60.6922
10125	0	1828	---	543	0.55	0.15	25	30	6	3	75734	10.7333	0.0505455	0.5383	0.516925	0.978727	0.939864	1.04398	1.00252	20625	0.272335	---	2	1	1	0.9	50	1000	5	1.5	0.2	0.5	1	0.9	10	3	10	2	10	30	1	---	4.02547	1.35345	120.069	60.6922	53.2701	7.42213	60.6922
12047	0	2165	---	834	0.55	0.15	25	30	6	3	75734	9.99205	0.0475455	0.5405	0.51925	0.982727	0.944091	1.04824	1.00703	20625	0.272335	---	2	1	1	0.9	50	1000	5	1.5	0.2	0.5	1	0.9	10	3	10	2	10	30	1	---	4.02547	1.35345	120.069	60.6922	53.2701	7.42213	60.6922
10192	0	1867	---	94	0.55	0.25	25	30	6	3	75734	9.45722	0.0561818	0.543	0.520975	0.987273	0.947227	1.05309	1.01038	20625	0.272335	---	2	1	1	0.9	50	1000	5	1.5	0.2	0.5	1	0.9	10	3	10	2	10	30	1	---	4.02547	1.35345	120.069	60.6922	53.2701	7.42213	60.6922
10598	0	1868	---	290	0.55	0.25	25	30	6	3	75734	8.34272	0.0440909	0.54125	0.521525	0.984091	0.948227	1.0497	1.01144	20625	0.272335	---	2	1	1	0.9	50	1000	5	1.5	0.2	0.5	1	0.9	10	3	10	2	10	30	1	---	4.02547	1.35345	120.069	60.6922	53.2701	7.42213	60.6922
10301	0	1920	---	537	0.55	0.25	25	30	6	3	75734	9.21174	0.0547273	0.53735	0.516225	0.977	0.938591	1.04213	1.00116	20625	0.272335	---	2	1	1	0.9	50	1000	5	1.5	0.2	0.5	1	0.9	10	3	10	2	10	30	1	---	4.02547	1.35345	120.069	60.6922	53.2701	7.42213	60.6922
10228	0	1956	---	543	0.55	0.25	25	30	6	3	75734	10.8048	0.0527273	0.53855	0.517575	0.979182	0.941045	1.04446	1.00378	20625	0.272335	---	2	1	1	0.9	50	1000	5	1.5	0.2	0.5	1	0.9	10	3	10	2	10	30	1	---	4.02547	1.35345	120.069	60.6922	53.2701	7.42213	60.6922
11718	0	2055	---	834	0.55	0.25	25	30	6	3	75734	10.0884	0.0482727	0.54	0.51875	0.981818	0.943182	1.04727	1.00606	20625	0.272335	---	2	1	1	0.9	50	1000	5	1.5	0.2	0.5	1	0.9	10	3	10	2	10	30	1	---	4.02547	1.35345	120.069	60.6922	53.2701	7.42213	60.6922
11336	0	1917	---	94	0.55	0.35	25	30	6	3	75734	9.53934	0.0620909	0.54275	0.521775	0.986818	0.948682	1.05261	1.01193	20625	0.272335	---	2	1	1	0.9	50	1000	5	1.5	0.2	0.5	1	0.9	10	3	10	2	10	30	1	---	4.02547	1.35345	120.069	60.6922	53.2701	7.42213	60.6922
10931	0	1461	---	290	0.55	0.35	25	30	6	3	75734	8.32416	0.0417273	0.541	0.519675	0.983636	0.944864	1.04921	1.00785	20625	0.272335	---	2	1	1	0.9	50	1000	5	1.5	0.2	0.5	1	0.9	10	3	10	2	10	30	1	---	4.02547	1.35345	120.069	60.6922	53.2701	7.42213	60.6922
11475	0	1432	---	537	0.55	0.35	25	30	6	3	75734	9.52098	0.0610909	0.5376	0.51655	0.977455	0.939182	1.04262	1.00179	20625	0.272335	---	2	1	1	0.9	50	1000	5	1.5	0.2	0.5	1	0.9	10	3	10	2	10	30	1	---	4.02547	1.35345	120.069	60.6922	53.2701	7.42213	60.6922
12333	0	1605	---	543	0.55	0.35	25	30	6	3	75734	10.776	0.0597273	0.53905	0.517	0.980091	0.94	1.04543	1.00267	20625	0.272335	---	2	1	1	0.9	50	1000	5	1.5	0.2	0.5	1	0.9	10	3	10	2	10	30	1	---	4.02547	1.35345	120.069	60.6922	53.2701	7.42213	60.6922
12470	0	1901	---	834	0.55	0.35	25	30	6	3	75734	10.1578	0.0523636	0.53975	0.5181	0.981364	0.942	1.04679	1.0048	20625	0.272335	---	2	1	1	0.9	50	1000	5	1.5	0.2	0.5	1	0.9	10	3	10	2	10	30	1	---	4.02547	1.35345	120.069	60.6922	53.2701	7.42213	60.6922
11988	0	1964	---	94	0.55	0.45	25	30	6	3	75734	9.69348	0.0693636	0.54225	0.520925	0.985909	0.947136	1.05164	1.01028	20625	0.272335	---	2	1	1	0.9	50	1000	5	1.5	0.2	0.5	1	0.9	10	3	10	2	10	30	1	---	4.02547	1.35345	120.069	60.6922	53.2701	7.42213	60.6922
12694	0	1903	---	290	0.55	0.45	25	30	6	3	75734	8.51297	0.0478182	0.54025	0.51935	0.982273	0.944273	1.04776	1.00722	20625	0.272335	---	2	1	1	0.9	50	1000	5	1.5	0.2	0.5	1	0.9	10	3	10	2	10	30	1	---	4.02547	1.35345	120.069	60.6922	53.2701	7.42213	60.6922
12255	0	1605	---	537	0.55	0.45	25	30	6	3	75734	9.69694	0.0673636	0.5381	0.51745	0.978364	0.940818	1.04359	1.00354	20625	0.272335	---	2	1	1	0.9	50	1000	5	1.5	0.2	0.5	1	0.9	10	3	10	2	10	30	1	---	4.02547	1.35345	120.069	60.6922	53.2701	7.42213	60.6922
12492	0	1606	---	543	0.55	0.45	25	30	6	3	75734	10.8152	0.065	0.5398	0.519125	0.981455	0.943864	1.04688	1.00679	20625	0.272335	---	2	1	1	0.9	50	1000	5	1.5	0.2	0.5	1	0.9	10	3	10	2	10	30	1	---	4.02547	1.35345	120.069	60.6922	53.2701	7.42213	60.6922
10600	0	2195	---	834	0.55	0.45	25	30	6	3	75734	10.1911	0.0549091	0.53975	0.51915	0.981364	0.943909	1.04679	1.00684	20625	0.272335	---	2	1	1	0.9	50	1000	5	1.5	0.2	0.5	1	0.9	10	3	10	2	10	30	1	---	4.02547	1.35345	120.069	60.6922	53.2701	7.42213	60.6922
11149	0	2092	---	94	0.55	0.55	25	30	6	3	75734	9.94735	0.0780909	0.542	0.521075	0.985455	0.947409	1.05115	1.01057	20625	0.272335	---	2	1	1	0.9	50	1000	5	1.5	0.2	0.5	1	0.9	10	3	10	2	10	30	1	---	4.02547	1.35345	120.069	60.6922	53.2701	7.42213	60.6922
12669	0	1854	---	290	0.55	0.55	25	30	6	3	75734	8.55441	0.0548182	0.5405	0.52065	0.982727	0.946636	1.04824	1.00975	20625	0.272335	---	2	1	1	0.9	50	1000	5	1.5	0.2	0.5	1	0.9	10	3	10	2	10	30	1	---	4.02547	1.35345	120.069	60.6922	53.2701	7.42213	60.6922
12826	0	1499	---	537	0.55	0.55	25	30	6	3	75734	9.93354	0.0847273	0.53785	0.5172	0.977909	0.940364	1.0431	1.00305	20625	0.272335	---	2	1	1	0.9	50	1000	5	1.5	0.2	0.5	1	0.9	10	3	10	2	10	30	1	---	4.02547	1.35345	120.069	60.6922	53.2701	7.42213	60.6922
12604	0	2075	---	543	0.55	0.55	25	30	6	3	75734	10.85	0.0710455	0.539575	0.519025	0.981045	0.943682	1.04645	1.00659	20625	0.272335	---	2	1	1	0.9	50	1000	5	1.5	0.2	0.5	1	0.9	10	3	10	2	10	30	1	---	4.02547	1.35345	120.069	60.6922	53.2701	7.42213	60.6922
10316	0	1906	---	834	0.55	0.55	25	30	6	3	75734	10.1708	0.0616364	0.53975	0.51805	0.981364	0.941909	1.04679	1.0047	20625	0.272335	---	2	1	1	0.9	50	1000	5	1.5	0.2	0.5	1	0.9	10	3	10	2	10	30	1	---	4.02547	1.35345	120.069	60.6922	53.2701	7.42213	60.6922
12668	0	1912	---	94	0.55	0.65	25	30	6	3	75734	9.89111	0.0838182	0.54225	0.5201	0.985909	0.945636	1.05164	1.00868	20625	0.272335	---	2	1	1	0.9	50	1000	5	1.5	0.2	0.5	1	0.9	10	3	10	2	10	30	1	---	4.02547	1.35345	120.069	60.6922	53.2701	7.42213	60.6922
11787	0	1949	---	290	0.55	0.65	25	30	6	3	75734	8.80537	0.0614091	0.539525	0.51825	0.980955	0.942273	1.04635	1.00509	20625	0.272335	---	2	1	1	0.9	50	1000	5	1.5	0.2	0.5	1	0.9	10	3	10	2	10	30	1	---	4.02547	1.35345	120.069	60.6922	53.2701	7.42213	60.6922
12778	0	1879	---	537	0.55	0.65	25	30	6	3	75734	10.0617	0.0894545	0.53785	0.517075	0.977909	0.940136	1.0431	1.00281	20625	0.272335	---	2	1	1	0.9	50	1000	5	1.5	0.2	0.5	1	0.9	10	3	10	2	10	30	1	---	4.02547	1.35345	120.069	60.6922	53.2701	7.42213	60.6922
10360	0	1905	---	543	0.55	0.65	25	30	6	3	75734	10.8704	0.0735909	0.540325	0.519775	0.982409	0.945045	1.0479	1.00805	20625	0.272335	---	2	1	1	0.9	50	1000	5	1.5	0.2	0.5	1	0.9	10	3	10	2	10	30	1	---	4.02547	1.35345	120.069	60.6922	53.2701	7.42213	60.6922
12687	0	1908	---	834	0.55	0.65	25	30	6	3	75734	10.095	0.0690909	0.5405	0.5194	0.982727	0.944364	1.04824	1.00732	20625	0.272335	---	2	1	1	0.9	50	1000	5	1.5	0.2	0.5	1	0.9	10	3	10	2	10	30	1	---	4.02547	1.35345	120.069	60.6922	53.2701	7.42213	60.6922
12845	0	1838	---	94	0.55	0.75	25	30	6	3	75734	9.99214	0.0921818	0.54175	0.520025	0.985	0.9455	1.05067	1.00853	20625	0.272335	---	2	1	1	0.9	50	1000	5	1.5	0.2	0.5	1	0.9	10	3	10	2	10	30	1	---	4.02547	1.35345	120.069	60.6922	53.2701	7.42213	60.6922
12582	0	1551	---	290	0.55	0.75	25	30	6	3	75734	8.90304	0.0745909	0.539275	0.520075	0.9805	0.945591	1.04587	1.00863	20625	0.272335	---	2	1	1	0.9	50	1000	5	1.5	0.2	0.5	1	0.9	10	3	10	2	10	30	1	---	4.02547	1.35345	120.069	60.6922	53.2701	7.42213	60.6922
12214	0	2133	---	537	0.55	0.75	25	30	6	3	75734	10.1929	0.092	0.5381	0.5185	0.978364	0.942727	1.04359	1.00558	20625	0.272335	---	2	1	1	0.9	50	1000	5	1.5	0.2	0.5	1	0.9	10	3	10	2	10	30	1	---	4.02547	1.35345	120.069	60.6922	53.2701	7.42213	60.6922
10280	0	1840	---	543	0.55	0.75	25	30	6	3	75734	10.6994	0.0829545	0.540825	0.51875	0.983318	0.943182	1.04887	1.00606	20625	0.272335	---	2	1	1	0.9	50	1000	5	1.5	0.2	0.5	1	0.9	10	3	10	2	10	30	1	---	4.02547	1.35345	120.069	60.6922	53.2701	7.42213	60.6922
12723	0	1856	---	834	0.55	0.75	25	30	6	3	75734	10.0044	0.0682727	0.541	0.5199	0.983636	0.945273	1.04921	1.00829	20625	0.272335	---	2	1	1	0.9	50	1000	5	1.5	0.2	0.5	1	0.9	10	3	10	2	10	30	1	---	4.02547	1.35345	120.069	60.6922	53.2701	7.42213	60.6922
10821	0	2226	---	94	0.55	0.85	25	30	6	3	75734	10.1861	0.102545	0.54125	0.51975	0.984091	0.945	1.0497	1.008	20625	0.272335	---	2	1	1	0.9	50	1000	5	1.5	0.2	0.5	1	0.9	10	3	10	2	10	30	1	---	4.02547	1.35345	120.069	60.6922	53.2701	7.42213	60.6922
10659	0	1944	---	290	0.55	0.85	25	30	6	3	75734	9.02053	0.0758636	0.539525	0.5195	0.980955	0.944545	1.04635	1.00752	20625	0.272335	---	2	1	1	0.9	50	1000	5	1.5	0.2	0.5	1	0.9	10	3	10	2	10	30	1	---	4.02547	1.35345	120.069	60.6922	53.2701	7.42213	60.6922
11282	0	1960	---	537	0.55	0.85	25	30	6	3	75734	10.2755	0.0980909	0.53785	0.5174	0.977909	0.940727	1.0431	1.00344	20625	0.272335	---	2	1	1	0.9	50	1000	5	1.5	0.2	0.5	1	0.9	10	3	10	2	10	30	1	---	4.02547	1.35345	120.069	60.6922	53.2701	7.42213	60.6922
12204	0	2054	---	543	0.55	0.85	25	30	6	3	75734	10.6612	0.0867727	0.540575	0.51955	0.982864	0.944636	1.04839	1.00761	20625	0.272335	---	2	1	1	0.9	50	1000	5	1.5	0.2	0.5	1	0.9	10	3	10	2	10	30	1	---	4.02547	1.35345	120.069	60.6922	53.2701	7.42213	60.6922
11900	0	2041	---	834	0.55	0.85	25	30	6	3	75734	10.0056	0.077	0.541	0.52075	0.983636	0.946818	1.04921	1.00994	20625	0.272335	---	2	1	1	0.9	50	1000	5	1.5	0.2	0.5	1	0.9	10	3	10	2	10	30	1	---	4.02547	1.35345	120.069	60.6922	53.2701	7.42213	60.6922
10405	0	1943	---	94	0.55	0.95	25	30	6	3	75734	10.1832	0.108682	0.541025	0.52075	0.983682	0.946818	1.04926	1.00994	20625	0.272335	---	2	1	1	0.9	50	1000	5	1.5	0.2	0.5	1	0.9	10	3	10	2	10	30	1	---	4.02547	1.35345	120.069	60.6922	53.2701	7.42213	60.6922
12181	0	2062	---	290	0.55	0.95	25	30	6	3	75734	8.97819	0.0824091	0.539525	0.519125	0.980955	0.943864	1.04635	1.00679	20625	0.272335	---	2	1	1	0.9	50	1000	5	1.5	0.2	0.5	1	0.9	10	3	10	2	10	30	1	---	4.02547	1.35345	120.069	60.6922	53.2701	7.42213	60.6922
10177	0	1819	---	537	0.55	0.95	25	30	6	3	75734	10.4067	0.102636	0.5376	0.51765	0.977455	0.941182	1.04262	1.00393	20625	0.272335	---	2	1	1	0.9	50	1000	5	1.5	0.2	0.5	1	0.9	10	3	10	2	10	30	1	---	4.02547	1.35345	120.069	60.6922	53.2701	7.42213	60.6922
12145	0	1908	---	543	0.55	0.95	25	30	6	3	75734	10.7925	0.0889545	0.540575	0.51995	0.982864	0.945364	1.04839	1.00839	20625	0.272335	---	2	1	1	0.9	50	1000	5	1.5	0.2	0.5	1	0.9	10	3	10	2	10	30	1	---	4.02547	1.35345	120.069	60.6922	53.2701	7.42213	60.6922
10167	0	1739	---	834	0.55	0.95	25	30	6	3	75734	10.009	0.0857273	0.54125	0.521	0.984091	0.947273	1.0497	1.01042	20625	0.272335	---	2	1	1	0.9	50	1000	5	1.5	0.2	0.5	1	0.9	10	3	10	2	10	30	1	---	4.02547	1.35345	120.069	60.6922	53.2701	7.42213	60.6922
12244	0	2292	---	94	0.65	0.05	25	30	6	3	89504	9.44993	0.0443077	0.6415	0.61505	0.986923	0.946231	1.05272	1.00931	24375	0.272334	---	2	1	1	0.9	50	1000	5	1.5	0.2	0.5	1	0.9	10	3	10	2	10	30	1	---	4.02547	1.35345	120.069	60.6922	53.2701	7.42213	60.6922
11507	0	1734	---	290	0.65	0.05	25	30	6	3	89504	8.9159	0.0356154	0.63875	0.614	0.982692	0.944615	1.04821	1.00759	24375	0.272334	---	2	1	1	0.9	50	1000	5	1.5	0.2	0.5	1	0.9	10	3	10	2	10	30	1	---	4.02547	1.35345	120.069	60.6922	53.2701	7.42213	60.6922
10501	0	2192	---	537	0.65	0.05	25	30	6	3	89504	9.60609	0.0410769	0.6366	0.611475	0.979385	0.940731	1.04468	1.00345	24375	0.272334	---	2	1	1	0.9	50	1000	5	1.5	0.2	0.5	1	0.9	10	3	10	2	10	30	1	---	4.02547	1.35345	120.069	60.6922	53.2701	7.42213	60.6922
10855	0	2548	---	543	0.65	0.05	25	30	6	3	89504	10.6481	0.0341538	0.63585	0.6111	0.978231	0.940154	1.04345	1.00283	24375	0.272334	---	2	1	1	0.9	50	1000	5	1.5	0.2	0.5	1	0.9	10	3	10	2	10	30	1	---	4.02547	1.35345	120.069	60.6922	53.2701	7.42213	60.6922
11074	0	2516	---	834	0.65	0.05	25	30	6	3	89504	9.73864	0.0368462	0.63925	0.6146	0.983462	0.945538	1.04903	1.00857	24375	0.272334	---	2	1	1	0.9	50	1000	5	1.5	0.2	0.5	1	0.9	10	3	10	2	10	30	1	---	4.02547	1.35345	120.069	60.6922	53.2701	7.42213	60.6922
10681	0	2401	---	94	0.65	0.15	25	30	6	3	89504	9.5322	0.0494615	0.641	0.615575	0.986154	0.947038	1.0519	1.01017	24375	0.272334	---	2	1	1	0.9	50	1000	5	1.5	0.2	0.5	1	0.9	10	3	10	2	10	30	1	---	4.02547	1.35345	120.069	60.6922	53.2701	7.42213	60.6922
11297	0	2303	---	290	0.65	0.15	25	30	6	3	89504	8.99749	0.0367692	0.6385	0.613025	0.982308	0.943115	1.04779	1.00599	24375	0.272334	---	2	1	1	0.9	50	1000	5	1.5	0.2	0.5	1	0.9	10	3	10	2	10	30	1	---	4.02547	1.35345	120.069	60.6922	53.2701	7.42213	60.6922
10939	0	1733	---	537	0.65	0.15	25	30	6	3	89504	9.82541	0.0490769	0.6366	0.61325	0.979385	0.943462	1.04468	1.00636	24375	0.272334	---	2	1	1	0.9	50	1000	5	1.5	0.2	0.5	1	0.9	10	3	10	2	10	30	1	---	4.02547	1.35345	120.069	60.6922	53.2701	7.42213	60.6922
12840	0	2117	---	543	0.65	0.15	25	30	6	3	89504	10.7511	0.0358462	0.63585	0.610925	0.978231	0.939885	1.04345	1.00254	24375	0.272334	---	2	1	1	0.9	50	1000	5	1.5	0.2	0.5	1	0.9	10	3	10	2	10	30	1	---	4.02547	1.35345	120.069	60.6922	53.2701	7.42213	60.6922
12016	0	2287	---	834	0.65	0.15	25	30	6	3	89504	9.81454	0.0410769	0.639	0.61355	0.983077	0.943923	1.04862	1.00685	24375	0.272334	---	2	1	1	0.9	50	1000	5	1.5	0.2	0.5	1	0.9	10	3	10	2	10	30	1	---	4.02547	1.35345	120.069	60.6922	53.2701	7.42213	60.6922
11715	0	2492	---	94	0.65	0.25	25	30	6	3	89504	9.52767	0.0513846	0.64125	0.616425	0.986538	0.948346	1.05231	1.01157	24375	0.272334	---	2	1	1	0.9	50	1000	5	1.5	0.2	0.5	1	0.9	10	3	10	2	10	30	1	---	4.02547	1.35345	120.069	60.6922	53.2701	7.42213	60.6922
10450	0	2265	---	290	0.65	0.25	25	30	6	3	89504	9.06196	0.0407692	0.638	0.614325	0.981538	0.945115	1.04697	1.00812	24375	0.272334	---	2	1	1	0.9	50	1000	5	1.5	0.2	0.5	1	0.9	10	3	10	2	10	30	1	---	4.02547	1.35345	120.069	60.6922	53.2701	7.42213	60.6922
11354	0	2298	---	537	0.65	0.25	25	30	6	3	89504	9.89018	0.0533077	0.63685	0.6133	0.979769	0.943538	1.04509	1.00644	24375	0.272334	---	2	1	1	0.9	50	1000	5	1.5	0.2	0.5	1	0.9	10	3	10	2	10	30	1	---	4.02547	1.35345	120.069	60.6922	53.2701	7.42213	60.6922
11161	0	2631	---	543	0.65	0.25	25	30	6	3	89504	10.8386	0.0379231	0.6356	0.611	0.977846	0.94	1.04304	1.00267	24375	0.272334	---	2	1	1	0.9	50	1000	5	1.5	0.2	0.5	1	0.9	10	3	10	2	10	30	1	---	4.02547	1.35345	120.069	60.6922	53.2701	7.42213	60.6922
12118	0	2390	---	834	0.65	0.25	25	30	6	3	89504	9.84135	0.0413077	0.63875	0.613225	0.982692	0.943423	1.04821	1.00632	24375	0.272334	---	2	1	1	0.9	50	1000	5	1.5	0.2	0.5	1	0.9	10	3	10	2	10	30	1	---	4.02547	1.35345	120.069	60.6922	53.2701	7.42213	60.6922
10711	0	2230	---	94	0.65	0.35	25	30	6	3	89504	9.69293	0.0565385	0.64075	0.616325	0.985769	0.948192	1.05149	1.01141	24375	0.272334	---	2	1	1	0.9	50	1000	5	1.5	0.2	0.5	1	0.9	10	3	10	2	10	30	1	---	4.02547	1.35345	120.069	60.6922	53.2701	7.42213	60.6922
12205	0	2272	---	290	0.65	0.35	25	30	6	3	89504	9.13639	0.0440769	0.63775	0.61275	0.981154	0.942692	1.04656	1.00554	24375	0.272334	---	2	1	1	0.9	50	1000	5	1.5	0.2	0.5	1	0.9	10	3	10	2	10	30	1	---	4.02547	1.35345	120.069	60.6922	53.2701	7.42213	60.6922
11654	0	2438	---	537	0.65	0.35	25	30	6	3	89504	9.95904	0.059	0.6366	0.613425	0.979385	0.943731	1.04468	1.00665	24375	0.272334	---	2	1	1	0.9	50	1000	5	1.5	0.2	0.5	1	0.9	10	3	10	2	10	30	1	---	4.02547	1.35345	120.069	60.6922	53.2701	7.42213	60.6922
11080	0	2308	---	543	0.65	0.35	25	30	6	3	89504	10.9204	0.0417692	0.6356	0.610775	0.977846	0.939654	1.04304	1.0023	24375	0.272334	---	2	1	1	0.9	50	1000	5	1.5	0.2	0.5	1	0.9	10	3	10	2	10	30	1	---	4.02547	1.35345	120.069	60.6922	53.2701	7.42213	60.6922
10883	0	2256	---	834	0.65	0.35	25	30	6	3	89504	9.88229	0.0426923	0.63875	0.613025	0.982692	0.943115	1.04821	1.00599	24375	0.272334	---	2	1	1	0.9	50	1000	5	1.5	0.2	0.5	1	0.9	10	3	10	2	10	30	1	---	4.02547	1.35345	120.069	60.6922	53.2701	7.42213	60.6922
10066	0	2101	---	94	0.65	0.45	25	30	6	3	89504	9.94398	0.0641538	0.64	0.6137	0.984615	0.944154	1.05026	1.0071	24375	0.272334	---	2	1	1	0.9	50	1000	5	1.5	0.2	0.5	1	0.9	10	3	10	2	10	30	1	---	4.02547	1.35345	120.069	60.6922	53.2701	7.42213	60.6922
12002	0	2264	---	290	0.65	0.45	25	30	6	3	89504	9.28525	0.0456538	0.636775	0.61155	0.979654	0.940846	1.04496	1.00357	24375	0.272334	---	2	1	1	0.9	50	1000	5	1.5	0.2	0.5	1	0.9	10	3	10	2	10	30	1	---	4.02547	1.35345	120.069	60.6922	53.2701	7.42213	60.6922
11096	0	2307	---	537	0.65	0.45	25	30	6	3	89504	9.93967	0.0591538	0.6366	0.613025	0.979385	0.943115	1.04468	1.00599	24375	0.272334	---	2	1	1	0.9	50	1000	5	1.5	0.2	0.5	1	0.9	10	3	10	2	10	30	1	---	4.02547	1.35345	120.069	60.6922	53.2701	7.42213	60.6922
12162	0	2269	---	543	0.65	0.45	25	30	6	3	89504	10.9434	0.0438462	0.6356	0.610975	0.977846	0.939962	1.04304	1.00263	24375	0.272334	---	2	1	1	0.9	50	1000	5	1.5	0.2	0.5	1	0.9	10	3	10	2	10	30	1	---	4.02547	1.35345	120.069	60.6922	53.2701	7.42213	60.6922
12345	0	2379	---	834	0.65	0.45	25	30	6	3	89504	9.92808	0.0523077	0.639	0.614975	0.983077	0.946115	1.04862	1.00919	24375	0.272334	---	2	1	1	0.9	50	1000	5	1.5	0.2	0.5	1	0.9	10	3	10	2	10	30	1	---	4.02547	1.35345	120.069	60.6922	53.2701	7.42213	60.6922
10369	0	2228	---	94	0.65	0.55	25	30	6	3	89504	9.95067	0.0648846	0.639525	0.615075	0.983885	0.946269	1.04948	1.00935	24375	0.272334	---	2	1	1	0.9	50	1000	5	1.5	0.2	0.5	1	0.9	10	3	10	2	10	30	1	---	4.02547	1.35345	120.069	60.6922	53.2701	7.42213	60.6922
10519	0	2415	---	290	0.65	0.55	25	30	6	3	89504	9.39536	0.0487308	0.636775	0.612425	0.979654	0.942192	1.04496	1.00501	24375	0.272334	---	2	1	1	0.9	50	1000	5	1.5	0.2	0.5	1	0.9	10	3	10	2	10	30	1	---	4.02547	1.35345	120.069	60.6922	53.2701	7.42213	60.6922
12613	0	2267	---	537	0.65	0.55	25	30	6	3	89504	10.0048	0.0633077	0.63685	0.61375	0.979769	0.944231	1.04509	1.00718	24375	0.272334	---	2	1	1	0.9	50	1000	5	1.5	0.2	0.5	1	0.9	10	3	10	2	10	30	1	---	4.02547	1.35345	120.069	60.6922	53.2701	7.42213	60.6922
10678	0	2640	---	543	0.65	0.55	25	30	6	3	89504	10.9175	0.0487692	0.6361	0.611375	0.978615	0.940577	1.04386	1.00328	24375	0.272334	---	2	1	1	0.9	50	1000	5	1.5	0.2	0.5	1	0.9	10	3	10	2	10	30	1	---	4.02547	1.35345	120.069	60.6922	53.2701	7.42213	60.6922
12374	0	2387	---	834	0.65	0.55	25	30	6	3	89504	9.95053	0.0529231	0.639	0.61415	0.983077	0.944846	1.04862	1.00784	24375	0.272334	---	2	1	1	0.9	50	1000	5	1.5	0.2	0.5	1	0.9	10	3	10	2	10	30	1	---	4.02547	1.35345	120.069	60.6922	53.2701	7.42213	60.6922
10474	0	2326	---	94	0.65	0.65	25	30	6	3	89504	10.0772	0.0683462	0.639275	0.61565	0.9835	0.947154	1.04907	1.0103	24375	0.272334	---	2	1	1	0.9	50	1000	5	1.5	0.2	0.5	1	0.9	10	3	10	2	10	30	1	---	4.02547	1.35345	120.069	60.6922	53.2701	7.42213	60.6922
12404	0	2287	---	290	0.65	0.65	25	30	6	3	89504	9.46784	0.0511923	0.636775	0.6122	0.979654	0.941846	1.04496	1.00464	24375	0.272334	---	2	1	1	0.9	50	1000	5	1.5	0.2	0.5	1	0.9	10	3	10	2	10	30	1	---	4.02547	1.35345	120.069	60.6922	53.2701	7.42213	60.6922
12814	0	2094	---	537	0.65	0.65	25	30	6	3	89504	10.1187	0.0658462	0.6371	0.6136	0.980154	0.944	1.0455	1.00693	24375	0.272334	---	2	1	1	0.9	50	1000	5	1.5	0.2	0.5	1	0.9	10	3	10	2	10	30	1	---	4.02547	1.35345	120.069	60.6922	53.2701	7.42213	60.6922
11102	0	2531	---	543	0.65	0.65	25	30	6	3	89504	10.921	0.0518462	0.6361	0.612225	0.978615	0.941885	1.04386	1.00468	24375	0.272334	---	2	1	1	0.9	50	1000	5	1.5	0.2	0.5	1	0.9	10	3	10	2	10	30	1	---	4.02547	1.35345	120.069	60.6922	53.2701	7.42213	60.6922
11805	0	2280	---	834	0.65	0.65	25	30	6	3	89504	9.96613	0.0559231	0.639	0.615375	0.983077	0.946731	1.04862	1.00985	24375	0.272334	---	2	1	1	0.9	50	1000	5	1.5	0.2	0.5	1	0.9	10	3	10	2	10	30	1	---	4.02547	1.35345	120.069	60.6922	53.2701	7.42213	60.6922
12555	0	1869	---	94	0.65	0.75	25	30	6	3	89504	10.0972	0.0725	0.639275	0.61465	0.9835	0.945615	1.04907	1.00866	24375	0.272334	---	2	1	1	0.9	50	1000	5	1.5	0.2	0.5	1	0.9	10	3	10	2	10	30	1	---	4.02547	1.35345	120.069	60.6922	53.2701	7.42213	60.6922
10359	0	2353	---	290	0.65	0.75	25	30	6	3	89504	9.45462	0.0527692	0.6363	0.611575	0.978923	0.940885	1.04418	1.00361	24375	0.272334	---	2	1	1	0.9	50	1000	5	1.5	0.2	0.5	1	0.9	10	3	10	2	10	30	1	---	4.02547	1.35345	120.069	60.6922	53.2701	7.42213	60.6922
10985	0	2259	---	537	0.65	0.75	25	30	6	3	89504	10.1821	0.0753077	0.6366	0.6117	0.979385	0.941077	1.04468	1.00382	24375	0.272334	---	2	1	1	0.9	50	1000	5	1.5	0.2	0.5	1	0.9	10	3	10	2	10	30	1	---	4.02547	1.35345	120.069	60.6922	53.2701	7.42213	60.6922
11084	0	2322	---	543	0.65	0.75	25	30	6	3	89504	10.9182	0.0565	0.636825	0.6129	0.979731	0.942923	1.04505	1.00578	24375	0.272334	---	2	1	1	0.9	50	1000	5	1.5	0.2	0.5	1	0.9	10	3	10	2	10	30	1	---	4.02547	1.35345	120.069	60.6922	53.2701	7.42213	60.6922
11996	0	2265	---	834	0.65	0.75	25	30	6	3	89504	10.0791	0.0656923	0.6385	0.6136	0.982308	0.944	1.04779	1.00693	24375	0.272334	---	2	1	1	0.9	50	1000	5	1.5	0.2	0.5	1	0.9	10	3	10	2	10	30	1	---	4.02547	1.35345	120.069	60.6922	53.2701	7.42213	60.6922
12889	0	2161	---	94	0.65	0.85	25	30	6	3	89504	10.078	0.0701154	0.639275	0.614725	0.9835	0.945731	1.04907	1.00878	24375	0.272334	---	2	1	1	0.9	50	1000	5	1.5	0.2	0.5	1	0.9	10	3	10	2	10	30	1	---	4.02547	1.35345	120.069	60.6922	53.2701	7.42213	60.6922
11639	0	2461	---	290	0.65	0.85	25	30	6	3	89504	9.51525	0.062	0.63605	0.611325	0.978538	0.9405	1.04377	1.0032	24375	0.272334	---	2	1	1	0.9	50	1000	5	1.5	0.2	0.5	1	0.9	10	3	10	2	10	30	1	---	4.02547	1.35345	120.069	60.6922	53.2701	7.42213	60.6922
12748	0	2136	---	537	0.65	0.85	25	30	6	3	89504	10.1523	0.0756154	0.63685	0.612875	0.979769	0.942885	1.04509	1.00574	24375	0.272334	---	2	1	1	0.9	50	1000	5	1.5	0.2	0.5	1	0.9	10	3	10	2	10	30	1	---	4.02547	1.35345	120.069	60.6922	53.2701	7.42213	60.6922
11896	0	1774	---	543	0.65	0.85	25	30	6	3	89504	10.8782	0.0598846	0.637325	0.613925	0.9805	0.9445	1.04587	1.00747	24375	0.272334	---	2	1	1	0.9	50	1000	5	1.5	0.2	0.5	1	0.9	10	3	10	2	10	30	1	---	4.02547	1.35345	120.069	60.6922	53.2701	7.42213	60.6922
12196	0	2242	---	834	0.65	0.85	25	30	6	3	89504	10.1211	0.0694615	0.639	0.61525	0.983077	0.946538	1.04862	1.00964	24375	0.272334	---	2	1	1	0.9	50	1000	5	1.5	0.2	0.5	1	0.9	10	3	10	2	10	30	1	---	4.02547	1.35345	120.069	60.6922	53.2701	7.42213	60.6922
12715	0	2213	---	94	0.65	0.95	25	30	6	3	89504	10.1461	0.0791538	0.6388	0.61485	0.982769	0.945923	1.04829	1.00898	24375	0.272334	---	2	1	1	0.9	50	1000	5	1.5	0.2	0.5	1	0.9	10	3	10	2	10	30	1	---	4.02547	1.35345	120.069	60.6922	53.2701	7.42213	60.6922
11011	0	2362	---	290	0.65	0.95	25	30	6	3	89504	9.49966	0.0638462	0.63655	0.612925	0.979308	0.942962	1.04459	1.00583	24375	0.272334	---	2	1	1	0.9	50	1000	5	1.5	0.2	0.5	1	0.9	10	3	10	2	10	30	1	---	4.02547	1.35345	120.069	60.6922	53.2701	7.42213	60.6922
11454	0	2274	---	537	0.65	0.95	25	30	6	3	89504	10.2455	0.0823077	0.6366	0.61305	0.979385	0.943154	1.04468	1.00603	24375	0.272334	---	2	1	1	0.9	50	1000	5	1.5	0.2	0.5	1	0.9	10	3	10	2	10	30	1	---	4.02547	1.35345	120.069	60.6922	53.2701	7.42213	60.6922
10744	0	2379	---	543	0.65	0.95	25	30	6	3	89504	10.7548	0.0680385	0.637825	0.613475	0.981269	0.943808	1.04669	1.00673	24375	0.272334	---	2	1	1	0.9	50	1000	5	1.5	0.2	0.5	1	0.9	10	3	10	2	10	30	1	---	4.02547	1.35345	120.069	60.6922	53.2701	7.42213	60.6922
11828	0	2520	---	834	0.65	0.95	25	30	6	3	89504	10.151	0.0765	0.639025	0.61425	0.983115	0.945	1.04866	1.008	24375	0.272334	---	2	1	1	0.9	50	1000	5	1.5	0.2	0.5	1	0.9	10	3	10	2	10	30	1	---	4.02547	1.35345	120.069	60.6922	53.2701	7.42213	60.6922
10560	0	2835	---	94	0.75	0.05	25	30	6	3	103274	9.71425	0.0320667	0.73925	0.710125	0.985667	0.946833	1.05138	1.00996	28125	0.272334	---	2	1	1	0.9	50	1000	5	1.5	0.2	0.5	1	0.9	10	3	10	2	10	30	1	---	4.02547	1.35345	120.069	60.6922	53.2701	7.42213	60.6922
12980	0	2653	---	290	0.75	0.05	25	30	6	3	103274	9.62322	0.0309333	0.7355	0.707975	0.980667	0.943967	1.04604	1.0069	28125	0.272334	---	2	1	1	0.9	50	1000	5	1.5	0.2	0.5	1	0.9	10	3	10	2	10	30	1	---	4.02547	1.35345	120.069	60.6922	53.2701	7.42213	60.6922
11827	0	2072	---	537	0.75	0.05	25	30	6	3	103274	10.0023	0.0341333	0.7356	0.706075	0.9808	0.941433	1.04619	1.0042	28125	0.272334	---	2	1	1	0.9	50	1000	5	1.5	0.2	0.5	1	0.9	10	3	10	2	10	30	1	---	4.02547	1.35345	120.069	60.6922	53.2701	7.42213	60.6922
12072	0	2069	---	543	0.75	0.05	25	30	6	3	103274	10.4708	0.0249333	0.7346	0.70515	0.979467	0.9402	1.04476	1.00288	28125	0.272334	---	2	1	1	0.9	50	1000	5	1.5	0.2	0.5	1	0.9	10	3	10	2	10	30	1	---	4.02547	1.35345	120.069	60.6922	53.2701	7.42213	60.6922
12158	0	2163	---	834	0.75	0.05	25	30	6	3	103274	9.57671	0.0280667	0.73825	0.7109	0.984333	0.947867	1.04996	1.01106	28125	0.272334	---	2	1	1	0.9	50	1000	5	1.5	0.2	0.5	1	0.9	10	3	10	2	10	30	1	---	4.02547	1.35345	120.069	60.6922	53.2701	7.42213	60.6922
11265	0	2958	---	94	0.75	0.15	25	30	6	3	103274	9.81165	0.0360667	0.73875	0.70925	0.985	0.945667	1.05067	1.00871	28125	0.272334	---	2	1	1	0.9	50	1000	5	1.5	0.2	0.5	1	0.9	10	3	10	2	10	30	1	---	4.02547	1.35345	120.069	60.6922	53.2701	7.42213	60.6922
11627	0	2947	---	290	0.75	0.15	25	30	6	3	103274	9.66609	0.0328	0.7355	0.7083	0.980667	0.9444	1.04604	1.00736	28125	0.272334	---	2	1	1	0.9	50	1000	5	1.5	0.2	0.5	1	0.9	10	3	10	2	10	30	1	---	4.02547	1.35345	120.069	60.6922	53.2701	7.42213	60.6922
11560	0	2696	---	537	0.75	0.15	25	30	6	3	103274	10.0181	0.0361333	0.7351	0.708	0.980133	0.944	1.04548	1.00693	28125	0.272334	---	2	1	1	0.9	50	1000	5	1.5	0.2	0.5	1	0.9	10	3	10	2	10	30	1	---	4.02547	1.35345	120.069	60.6922	53.2701	7.42213	60.6922
10485	0	2758	---	543	0.75	0.15	25	30	6	3	103274	10.5722	0.0282667	0.7346	0.70535	0.979467	0.940467	1.04476	1.00316	28125	0.272334	---	2	1	1	0.9	50	1000	5	1.5	0.2	0.5	1	0.9	10	3	10	2	10	30	1	---	4.02547	1.35345	120.069	60.6922	53.2701	7.42213	60.6922
10539	0	2664	---	834	0.75	0.15	25	30	6	3	103274	9.62555	0.0295333	0.73825	0.7093	0.984333	0.945733	1.04996	1.00878	28125	0.272334	---	2	1	1	0.9	50	1000	5	1.5	0.2	0.5	1	0.9	10	3	10	2	10	30	1	---	4.02547	1.35345	120.069	60.6922	53.2701	7.42213	60.6922
10089	0	2688	---	94	0.75	0.25	25	30	6	3	103274	9.95072	0.0395	0.738275	0.7102	0.984367	0.946933	1.04999	1.01006	28125	0.272334	---	2	1	1	0.9	50	1000	5	1.5	0.2	0.5	1	0.9	10	3	10	2	10	30	1	---	4.02547	1.35345	120.069	60.6922	53.2701	7.42213	60.6922
10512	0	2887	---	290	0.75	0.25	25	30	6	3	103274	9.70021	0.0335667	0.734525	0.706875	0.979367	0.9425	1.04466	1.00533	28125	0.272334	---	2	1	1	0.9	50	1000	5	1.5	0.2	0.5	1	0.9	10	3	10	2	10	30	1	---	4.02547	1.35345	120.069	60.6922	53.2701	7.42213	60.6922
12894	0	2870	---	537	0.75	0.25	25	30	6	3	103274	10.0436	0.0382667	0.7351	0.70755	0.980133	0.9434	1.04548	1.00629	28125	0.272334	---	2	1	1	0.9	50	1000	5	1.5	0.2	0.5	1	0.9	10	3	10	2	10	30	1	---	4.02547	1.35345	120.069	60.6922	53.2701	7.42213	60.6922
11647	0	2866	---	543	0.75	0.25	25	30	6	3	103274	10.5928	0.0304	0.7346	0.706275	0.979467	0.9417	1.04476	1.00448	28125	0.272334	---	2	1	1	0.9	50	1000	5	1.5	0.2	0.5	1	0.9	10	3	10	2	10	30	1	---	4.02547	1.35345	120.069	60.6922	53.2701	7.42213	60.6922
12809	0	2666	---	834	0.75	0.25	25	30	6	3	103274	9.71436	0.0295333	0.73825	0.710275	0.984333	0.947033	1.04996	1.01017	28125	0.272334	---	2	1	1	0.9	50	1000	5	1.5	0.2	0.5	1	0.9	10	3	10	2	10	30	1	---	4.02547	1.35345	120.069	60.6922	53.2701	7.42213	60.6922
12425	0	2787	---	94	0.75	0.35	25	30	6	3	103274	9.91902	0.0403667	0.738275	0.708625	0.984367	0.944833	1.04999	1.00782	28125	0.272334	---	2	1	1	0.9	50	1000	5	1.5	0.2	0.5	1	0.9	10	3	10	2	10	30	1	---	4.02547	1.35345	120.069	60.6922	53.2701	7.42213	60.6922
11500	0	2919	---	290	0.75	0.35	25	30	6	3	103274	9.7803	0.0359667	0.734275	0.70635	0.979033	0.9418	1.0443	1.00459	28125	0.272334	---	2	1	1	0.9	50	1000	5	1.5	0.2	0.5	1	0.9	10	3	10	2	10	30	1	---	4.02547	1.35345	120.069	60.6922	53.2701	7.42213	60.6922
12111	0	2804	---	537	0.75	0.35	25	30	6	3	103274	10.0438	0.041	0.73535	0.706825	0.980467	0.942433	1.04583	1.00526	28125	0.272334	---	2	1	1	0.9	50	1000	5	1.5	0.2	0.5	1	0.9	10	3	10	2	10	30	1	---	4.02547	1.35345	120.069	60.6922	53.2701	7.42213	60.6922
11919	0	3030	---	543	0.75	0.35	25	30	6	3	103274	10.6757	0.0310667	0.7346	0.7052	0.979467	0.940267	1.04476	1.00295	28125	0.272334	---	2	1	1	0.9	50	1000	5	1.5	0.2	0.5	1	0.9	10	3	10	2	10	30	1	---	4.02547	1.35345	120.069	60.6922	53.2701	7.42213	60.6922
11428	0	2054	---	834	0.75	0.35	25	30	6	3	103274	9.76797	0.0312	0.738	0.7103	0.984	0.947067	1.0496	1.0102	28125	0.272334	---	2	1	1	0.9	50	1000	5	1.5	0.2	0.5	1	0.9	10	3	10	2	10	30	1	---	4.02547	1.35345	120.069	60.6922	53.2701	7.42213	60.6922
12762	0	2896	---	94	0.75	0.45	25	30	6	3	103274	9.88391	0.0413667	0.738525	0.708425	0.9847	0.944567	1.05035	1.00754	28125	0.272334	---	2	1	1	0.9	50	1000	5	1.5	0.2	0.5	1	0.9	10	3	10	2	10	30	1	---	4.02547	1.35345	120.069	60.6922	53.2701	7.42213	60.6922
10683	0	2644	---	290	0.75	0.45	25	30	6	3	103274	9.7889	0.0364	0.73455	0.706625	0.9794	0.942167	1.04469	1.00498	28125	0.272334	---	2	1	1	0.9	50	1000	5	1.5	0.2	0.5	1	0.9	10	3	10	2	10	30	1	---	4.02547	1.35345	120.069	60.6922	53.2701	7.42213	60.6922
12864	0	2568	---	537	0.75	0.45	25	30	6	3	103274	10.0466	0.0435333	0.73535	0.705975	0.980467	0.9413	1.04583	1.00405	28125	0.272334	---	2	1	1	0.9	50	1000	5	1.5	0.2	0.5	1	0.9	10	3	10	2	10	30	1	---	4.02547	1.35345	120.069	60.6922	53.2701	7.42213	60.6922
10568	0	2693	---	543	0.75	0.45	25	30	6	3	103274	10.7353	0.0322667	0.7341	0.70635	0.9788	0.9418	1.04405	1.00459	28125	0.272334	---	2	1	1	0.9	50	1000	5	1.5	0.2	0.5	1	0.9	10	3	10	2	10	30	1	---	4.02547	1.35345	120.069	60.6922	53.2701	7.42213	60.6922
10259	0	2876	---	834	0.75	0.45	25	30	6	3	103274	9.82657	0.036	0.738	0.709075	0.984	0.945433	1.0496	1.00846	28125	0.272334	---	2	1	1	0.9	50	1000	5	1.5	0.2	0.5	1	0.9	10	3	10	2	10	30	1	---	4.02547	1.35345	120.069	60.6922	53.2701	7.42213	60.6922
12987	0	2524	---	94	0.75	0.55	25	30	6	3	103274	9.87402	0.0428333	0.738525	0.708475	0.9847	0.944633	1.05035	1.00761	28125	0.272334	---	2	1	1	0.9	50	1000	5	1.5	0.2	0.5	1	0.9	10	3	10	2	10	30	1	---	4.02547	1.35345	120.069	60.6922	53.2701	7.42213	60.6922
11054	0	2069	---	290	0.75	0.55	25	30	6	3	103274	9.90083	0.0374333	0.733825	0.7054	0.978433	0.940533	1.04366	1.00324	28125	0.272334	---	2	1	1	0.9	50	1000	5	1.5	0.2	0.5	1	0.9	10	3	10	2	10	30	1	---	4.02547	1.35345	120.069	60.6922	53.2701	7.42213	60.6922
11362	0	2783	---	537	0.75	0.55	25	30	6	3	103274	10.12	0.0465333	0.7346	0.705825	0.979467	0.9411	1.04476	1.00384	28125	0.272334	---	2	1	1	0.9	50	1000	5	1.5	0.2	0.5	1	0.9	10	3	10	2	10	30	1	---	4.02547	1.35345	120.069	60.6922	53.2701	7.42213	60.6922
12899	0	2546	---	543	0.75	0.55	25	30	6	3	103274	10.759	0.0361333	0.73435	0.705575	0.979133	0.940767	1.04441	1.00348	28125	0.272334	---	2	1	1	0.9	50	1000	5	1.5	0.2	0.5	1	0.9	10	3	10	2	10	30	1	---	4.02547	1.35345	120.069	60.6922	53.2701	7.42213	60.6922
12841	0	2080	---	834	0.75	0.55	25	30	6	3	103274	9.92429	0.0384	0.73725	0.70985	0.983	0.946467	1.04853	1.00956	28125	0.272334	---	2	1	1	0.9	50	1000	5	1.5	0.2	0.5	1	0.9	10	3	10	2	10	30	1	---	4.02547	1.35345	120.069	60.6922	53.2701	7.42213	60.6922
12421	0	2821	---	94	0.75	0.65	25	30	6	3	103274	9.97999	0.044	0.7373	0.7084	0.983067	0.944533	1.0486	1.0075	28125	0.272334	---	2	1	1	0.9	50	1000	5	1.5	0.2	0.5	1	0.9	10	3	10	2	10	30	1	---	4.02547	1.35345	120.069	60.6922	53.2701	7.42213	60.6922
12033	0	2815	---	290	0.75	0.65	25	30	6	3	103274	9.92259	0.0381	0.733825	0.706175	0.978433	0.941567	1.04366	1.00434	28125	0.272334	---	2	1	1	0.9	50	1000	5	1.5	0.2	0.5	1	0.9	10	3	10	2	10	30	1	---	4.02547	1.35345	120.069	60.6922	53.2701	7.42213	60.6922
11990	0	2196	---	537	0.75	0.65	25	30	6	3	103274	10.1735	0.049	0.73435	0.70495	0.979133	0.939933	1.04441	1.0026	28125	0.272334	---	2	1	1	0.9	50	1000	5	1.5	0.2	0.5	1	0.9	10	3	10	2	10	30	1	---	4.02547	1.35345	120.069	60.6922	53.2701	7.42213	60.6922
11189	0	2830	---	543	0.75	0.65	25	30	6	3	103274	10.7427	0.037	0.7346	0.707475	0.979467	0.9433	1.04476	1.00619	28125	0.272334	---	2	1	1	0.9	50	1000	5	1.5	0.2	0.5	1	0.9	10	3	10	2	10	30	1	---	4.02547	1.35345	120.069	60.6922	53.2701	7.42213	60.6922
10415	0	2669	---	834	0.75	0.65	25	30	6	3	103274	10.0413	0.0446667	0.73725	0.710275	0.983	0.947033	1.04853	1.01017	28125	0.272334	---	2	1	1	0.9	50	1000	5	1.5	0.2	0.5	1	0.9	10	3	10	2	10	30	1	---	4.02547	1.35345	120.069	60.6922	53.2701	7.42213	60.6922
11181	0	2930	---	94	0.75	0.75	25	30	6	3	103274	10.0502	0.0516667	0.73755	0.70885	0.9834	0.945133	1.04896	1.00814	28125	0.272334	---	2	1	1	0.9	50	1000	5	1.5	0.2	0.5	1	0.9	10	3	10	2	10	30	1	---	4.02547	1.35345	120.069	60.6922	53.2701	7.42213	60.6922
10175	0	2633	---	290	0.75	0.75	25	30	6	3	103274	9.94662	0.0387667	0.733825	0.706125	0.978433	0.9415	1.04366	1.00427	28125	0.272334	---	2	1	1	0.9	50	1000	5	1.5	0.2	0.5	1	0.9	10	3	10	2	10	30	1	---	4.02547	1.35345	120.069	60.6922	53.2701	7.42213	60.6922
10822	0	2746	---	537	0.75	0.75	25	30	6	3	103274	10.2247	0.0516667	0.73435	0.7057	0.979133	0.940933	1.04441	1.00366	28125	0.272334	---	2	1	1	0.9	50	1000	5	1.5	0.2	0.5	1	0.9	10	3	10	2	10	30	1	---	4.02547	1.35345	120.069	60.6922	53.2701	7.42213	60.6922
10842	0	3456	---	543	0.75	0.75	25	30	6	3	103274	10.7036	0.0418667	0.73485	0.704925	0.9798	0.9399	1.04512	1.00256	28125	0.272334	---	2	1	1	0.9	50	1000	5	1.5	0.2	0.5	1	0.9	10	3	10	2	10	30	1	---	4.02547	1.35345	120.069	60.6922	53.2701	7.42213	60.6922
10667	0	3052	---	834	0.75	0.75	25	30	6	3	103274	10.1129	0.049	0.73725	0.70965	0.983	0.9462	1.04853	1.00928	28125	0.272334	---	2	1	1	0.9	50	1000	5	1.5	0.2	0.5	1	0.9	10	3	10	2	10	30	1	---	4.02547	1.35345	120.069	60.6922	53.2701	7.42213	60.6922
11987	0	2166	---	94	0.75	0.85	25	30	6	3	103274	10.1433	0.0574667	0.7373	0.70975	0.983067	0.946333	1.0486	1.00942	28125	0.272334	---	2	1	1	0.9	50	1000	5	1.5	0.2	0.5	1	0.9	10	3	10	2	10	30	1	---	4.02547	1.35345	120.069	60.6922	53.2701	7.42213	60.6922
11333	0	2110	---	290	0.75	0.85	25	30	6	3	103274	9.96503	0.0434333	0.733325	0.705675	0.977767	0.9409	1.04295	1.00363	28125	0.272334	---	2	1	1	0.9	50	1000	5	1.5	0.2	0.5	1	0.9	10	3	10	2	10	30	1	---	4.02547	1.35345	120.069	60.6922	53.2701	7.42213	60.6922
11813	0	2102	---	537	0.75	0.85	25	30	6	3	103274	10.2623	0.058	0.73435	0.70605	0.979133	0.9414	1.04441	1.00416	28125	0.272334	---	2	1	1	0.9	50	1000	5	1.5	0.2	0.5	1	0.9	10	3	10	2	10	30	1	---	4.02547	1.35345	120.069	60.6922	53.2701	7.42213	60.6922
10808	0	2078	---	543	0.75	0.85	25	30	6	3	103274	10.6734	0.0437333	0.7351	0.707025	0.980133	0.9427	1.04548	1.00555	28125	0.272334	---	2	1	1	0.9	50	1000	5	1.5	0.2	0.5	1	0.9	10	3	10	2	10	30	1	---	4.02547	1.35345	120.069	60.6922	53.2701	7.42213	60.6922
11834	0	2064	---	834	0.75	0.85	25	30	6	3	103274	10.0963	0.0554667	0.737	0.70855	0.982667	0.944733	1.04818	1.00772	28125	0.272334	---	2	1	1	0.9	50	1000	5	1.5	0.2	0.5	1	0.9	10	3	10	2	10	30	1	---	4.02547	1.35345	120.069	60.6922	53.2701	7.42213	60.6922
11230	0	2736	---	94	0.75	0.95	25	30	6	3	103274	10.1531	0.0608	0.7373	0.70895	0.983067	0.945267	1.0486	1.00828	28125	0.272334	---	2	1	1	0.9	50	1000	5	1.5	0.2	0.5	1	0.9	10	3	10	2	10	30	1	---	4.02547	1.35345	120.069	60.6922	53.2701	7.42213	60.6922
12173	0	2766	---	290	0.75	0.95	25	30	6	3	103274	9.9845	0.0491667	0.733575	0.7066	0.9781	0.942133	1.04331	1.00494	28125	0.272334	---	2	1	1	0.9	50	1000	5	1.5	0.2	0.5	1	0.9	10	3	10	2	10	30	1	---	4.02547	1.35345	120.069	60.6922	53.2701	7.42213	60.6922
10396	0	3017	---	537	0.75	0.95	25	30	6	3	103274	10.3597	0.0642667	0.7341	0.705675	0.9788	0.9409	1.04405	1.00363	28125	0.272334	---	2	1	1	0.9	50	1000	5	1.5	0.2	0.5	1	0.9	10	3	10	2	10	30	1	---	4.02547	1.35345	120.069	60.6922	53.2701	7.42213	60.6922
12614	0	2801	---	543	0.75	0.95	25	30	6	3	103274	10.5659	0.0465	0.735825	0.706375	0.9811	0.941833	1.04651	1.00462	28125	0.272334	---	2	1	1	0.9	50	1000	5	1.5	0.2	0.5	1	0.9	10	3	10	2	10	30	1	---	4.02547	1.35345	120.069	60.6922	53.2701	7.42213	60.6922
11759	0	2140	---	834	0.75	0.95	25	30	6	3	103274	10.1638	0.0590333	0.736775	0.707975	0.982367	0.943967	1.04786	1.0069	28125	0.272334	---	2	1	1	0.9	50	1000	5	1.5	0.2	0.5	1	0.9	10	3	10	2	10	30	1	---	4.02547	1.35345	120.069	60.6922	53.2701	7.42213	60.6922
10199	0	3265	---	94	0.85	0.05	25	30	6	3	117044	9.98178	0.0212647	0.836525	0.803775	0.984147	0.945618	1.04976	1.00866	31875	0.272333	---	2	1	1	0.9	50	1000	5	1.5	0.2	0.5	1	0.9	10	3	10	2	10	30	1	---	4.02547	1.35345	120.069	60.6922	53.2701	7.42213	60.6922
12032	0	3289	---	290	0.85	0.05	25	30	6	3	117044	10.1091	0.0215	0.833025	0.800625	0.980029	0.941912	1.04536	1.00471	31875	0.272333	---	2	1	1	0.9	50	1000	5	1.5	0.2	0.5	1	0.9	10	3	10	2	10	30	1	---	4.02547	1.35345	120.069	60.6922	53.2701	7.42213	60.6922
10248	0	3150	---	537	0.85	0.05	25	30	6	3	117044	10.0326	0.0272941	0.83335	0.80095	0.980412	0.942294	1.04577	1.00511	31875	0.272333	---	2	1	1	0.9	50	1000	5	1.5	0.2	0.5	1	0.9	10	3	10	2	10	30	1	---	4.02547	1.35345	120.069	60.6922	53.2701	7.42213	60.6922
11691	0	3281	---	543	0.85	0.05	25	30	6	3	117044	10.3812	0.0136471	0.8336	0.80165	0.980706	0.943118	1.04609	1.00599	31875	0.272333	---	2	1	1	0.9	50	1000	5	1.5	0.2	0.5	1	0.9	10	3	10	2	10	30	1	---	4.02547	1.35345	120.069	60.6922	53.2701	7.42213	60.6922
12311	0	2995	---	834	0.85	0.05	25	30	6	3	117044	9.63397	0.0143529	0.8375	0.803925	0.985294	0.945794	1.05098	1.00885	31875	0.272333	---	2	1	1	0.9	50	1000	5	1.5	0.2	0.5	1	0.9	10	3	10	2	10	30	1	---	4.02547	1.35345	120.069	60.6922	53.2701	7.42213	60.6922
10088	0	3104	---	94	0.85	0.15	25	30	6	3	117044	10.0308	0.0234706	0.83555	0.8028	0.983	0.944471	1.04853	1.00744	31875	0.272333	---	2	1	1	0.9	50	1000	5	1.5	0.2	0.5	1	0.9	10	3	10	2	10	30	1	---	4.02547	1.35345	120.069	60.6922	53.2701	7.42213	60.6922
10308	0	3129	---	290	0.85	0.15	25	30	6	3	117044	10.1413	0.0222059	0.833025	0.8019	0.980029	0.943412	1.04536	1.00631	31875	0.272333	---	2	1	1	0.9	50	1000	5	1.5	0.2	0.5	1	0.9	10	3	10	2	10	30	1	---	4.02547	1.35345	120.069	60.6922	53.2701	7.42213	60.6922
11153	0	2371	---	537	0.85	0.15	25	30	6	3	117044	10.1479	0.0279412	0.83285	0.8004	0.979824	0.941647	1.04515	1.00442	31875	0.272333	---	2	1	1	0.9	50	1000	5	1.5	0.2	0.5	1	0.9	10	3	10	2	10	30	1	---	4.02547	1.35345	120.069	60.6922	53.2701	7.42213	60.6922
12546	0	2524	---	543	0.85	0.15	25	30	6	3	117044	10.3808	0.0148235	0.8336	0.8018	0.980706	0.943294	1.04609	1.00618	31875	0.272333	---	2	1	1	0.9	50	1000	5	1.5	0.2	0.5	1	0.9	10	3	10	2	10	30	1	---	4.02547	1.35345	120.069	60.6922	53.2701	7.42213	60.6922
12651	0	3135	---	834	0.85	0.15	25	30	6	3	117044	9.69393	0.017	0.83725	0.8043	0.985	0.946235	1.05067	1.00932	31875	0.272333	---	2	1	1	0.9	50	1000	5	1.5	0.2	0.5	1	0.9	10	3	10	2	10	30	1	---	4.02547	1.35345	120.069	60.6922	53.2701	7.42213	60.6922
11393	0	3502	---	94	0.85	0.25	25	30	6	3	117044	10.0853	0.0243529	0.8353	0.801825	0.982706	0.943324	1.04822	1.00621	31875	0.272333	---	2	1	1	0.9	50	1000	5	1.5	0.2	0.5	1	0.9	10	3	10	2	10	30	1	---	4.02547	1.35345	120.069	60.6922	53.2701	7.42213	60.6922
10630	0	3224	---	290	0.85	0.25	25	30	6	3	117044	10.2511	0.0239412	0.83255	0.799925	0.979471	0.941088	1.04477	1.00383	31875	0.272333	---	2	1	1	0.9	50	1000	5	1.5	0.2	0.5	1	0.9	10	3	10	2	10	30	1	---	4.02547	1.35345	120.069	60.6922	53.2701	7.42213	60.6922
12075	0	2496	---	537	0.85	0.25	25	30	6	3	117044	10.1691	0.0277059	0.8331	0.8002	0.980118	0.941412	1.04546	1.00417	31875	0.272333	---	2	1	1	0.9	50	1000	5	1.5	0.2	0.5	1	0.9	10	3	10	2	10	30	1	---	4.02547	1.35345	120.069	60.6922	53.2701	7.42213	60.6922
10685	0	3647	---	543	0.85	0.25	25	30	6	3	117044	10.3765	0.0154118	0.8336	0.80175	0.980706	0.943235	1.04609	1.00612	31875	0.272333	---	2	1	1	0.9	50	1000	5	1.5	0.2	0.5	1	0.9	10	3	10	2	10	30	1	---	4.02547	1.35345	120.069	60.6922	53.2701	7.42213	60.6922
11278	0	3118	---	834	0.85	0.25	25	30	6	3	117044	9.7515	0.0185882	0.837	0.804625	0.984706	0.946618	1.05035	1.00973	31875	0.272333	---	2	1	1	0.9	50	1000	5	1.5	0.2	0.5	1	0.9	10	3	10	2	10	30	1	---	4.02547	1.35345	120.069	60.6922	53.2701	7.42213	60.6922
10216	0	2948	---	94	0.85	0.35	25	30	6	3	117044	10.1	0.0241471	0.835075	0.800725	0.982441	0.942029	1.04794	1.00483	31875	0.272333	---	2	1	1	0.9	50	1000	5	1.5	0.2	0.5	1	0.9	10	3	10	2	10	30	1	---	4.02547	1.35345	120.069	60.6922	53.2701	7.42213	60.6922
10587	0	3476	---	290	0.85	0.35	25	30	6	3	117044	10.2948	0.0217353	0.831825	0.8008	0.978618	0.942118	1.04386	1.00493	31875	0.272333	---	2	1	1	0.9	50	1000	5	1.5	0.2	0.5	1	0.9	10	3	10	2	10	30	1	---	4.02547	1.35345	120.069	60.6922	53.2701	7.42213	60.6922
12969	0	2592	---	537	0.85	0.35	25	30	6	3	117044	10.1206	0.0274118	0.83285	0.8015	0.979824	0.942941	1.04515	1.0058	31875	0.272333	---	2	1	1	0.9	50	1000	5	1.5	0.2	0.5	1	0.9	10	3	10	2	10	30	1	---	4.02547	1.35345	120.069	60.6922	53.2701	7.42213	60.6922
10800	0	3149	---	543	0.85	0.35	25	30	6	3	117044	10.4126	0.016	0.8336	0.801775	0.980706	0.943265	1.04609	1.00615	31875	0.272333	---	2	1	1	0.9	50	1000	5	1.5	0.2	0.5	1	0.9	10	3	10	2	10	30	1	---	4.02547	1.35345	120.069	60.6922	53.2701	7.42213	60.6922
12906	0	2810	---	834	0.85	0.35	25	30	6	3	117044	9.82929	0.0219412	0.83675	0.803725	0.984412	0.945559	1.05004	1.0086	31875	0.272333	---	2	1	1	0.9	50	1000	5	1.5	0.2	0.5	1	0.9	10	3	10	2	10	30	1	---	4.02547	1.35345	120.069	60.6922	53.2701	7.42213	60.6922
10511	0	3249	---	94	0.85	0.45	25	30	6	3	117044	10.0973	0.0253235	0.835075	0.802575	0.982441	0.944206	1.04794	1.00715	31875	0.272333	---	2	1	1	0.9	50	1000	5	1.5	0.2	0.5	1	0.9	10	3	10	2	10	30	1	---	4.02547	1.35345	120.069	60.6922	53.2701	7.42213	60.6922
12157	0	2438	---	290	0.85	0.45	25	30	6	3	117044	10.2493	0.0246176	0.831575	0.800325	0.978324	0.941559	1.04355	1.00433	31875	0.272333	---	2	1	1	0.9	50	1000	5	1.5	0.2	0.5	1	0.9	10	3	10	2	10	30	1	---	4.02547	1.35345	120.069	60.6922	53.2701	7.42213	60.6922
12833	0	2801	---	537	0.85	0.45	25	30	6	3	117044	10.2121	0.029	0.8326	0.799425	0.979529	0.9405	1.04483	1.0032	31875	0.272333	---	2	1	1	0.9	50	1000	5	1.5	0.2	0.5	1	0.9	10	3	10	2	10	30	1	---	4.02547	1.35345	120.069	60.6922	53.2701	7.42213	60.6922
12675	0	2843	---	543	0.85	0.45	25	30	6	3	117044	10.4745	0.0184706	0.8336	0.802975	0.980706	0.944676	1.04609	1.00765	31875	0.272333	---	2	1	1	0.9	50	1000	5	1.5	0.2	0.5	1	0.9	10	3	10	2	10	30	1	---	4.02547	1.35345	120.069	60.6922	53.2701	7.42213	60.6922
11414	0	3337	---	834	0.85	0.45	25	30	6	3	117044	9.91148	0.0220588	0.83625	0.80365	0.983824	0.945471	1.04941	1.0085	31875	0.272333	---	2	1	1	0.9	50	1000	5	1.5	0.2	0.5	1	0.9	10	3	10	2	10	30	1	---	4.02547	1.35345	120.069	60.6922	53.2701	7.42213	60.6922
12439	0	2497	---	94	0.85	0.55	25	30	6	3	117044	10.1603	0.0293235	0.834825	0.803525	0.982147	0.945324	1.04762	1.00835	31875	0.272333	---	2	1	1	0.9	50	1000	5	1.5	0.2	0.5	1	0.9	10	3	10	2	10	30	1	---	4.02547	1.35345	120.069	60.6922	53.2701	7.42213	60.6922
10194	0	3017	---	290	0.85	0.55	25	30	6	3	117044	10.2679	0.0256765	0.831575	0.799175	0.978324	0.940206	1.04355	1.00289	31875	0.272333	---	2	1	1	0.9	50	1000	5	1.5	0.2	0.5	1	0.9	10	3	10	2	10	30	1	---	4.02547	1.35345	120.069	60.6922	53.2701	7.42213	60.6922
10110	0	3469	---	537	0.85	0.55	25	30	6	3	117044	10.2418	0.0326471	0.8321	0.7994	0.978941	0.940471	1.0442	1.00317	31875	0.272333	---	2	1	1	0.9	50	1000	5	1.5	0.2	0.5	1	0.9	10	3	10	2	10	30	1	---	4.02547	1.35345	120.069	60.6922	53.2701	7.42213	60.6922
11849	0	2388	---	543	0.85	0.55	25	30	6	3	117044	10.5024	0.0216471	0.8336	0.80165	0.980706	0.943118	1.04609	1.00599	31875	0.272333	---	2	1	1	0.9	50	1000	5	1.5	0.2	0.5	1	0.9	10	3	10	2	10	30	1	---	4.02547	1.35345	120.069	60.6922	53.2701	7.42213	60.6922
10040	0	2985	---	834	0.85	0.55	25	30	6	3	117044	9.9556	0.0244118	0.83625	0.80335	0.983824	0.945118	1.04941	1.00813	31875	0.272333	---	2	1	1	0.9	50	1000	5	1.5	0.2	0.5	1	0.9	10	3	10	2	10	30	1	---	4.02547	1.35345	120.069	60.6922	53.2701	7.42213	60.6922
12909	0	2814	---	94	0.85	0.65	25	30	6	3	117044	10.1861	0.0290588	0.8346	0.8022	0.981882	0.943765	1.04734	1.00668	31875	0.272333	---	2	1	1	0.9	50	1000	5	1.5	0.2	0.5	1	0.9	10	3	10	2	10	30	1	---	4.02547	1.35345	120.069	60.6922	53.2701	7.42213	60.6922
12890	0	2438	---	290	0.85	0.65	25	30	6	3	117044	10.2948	0.0271471	0.831325	0.79965	0.978029	0.940765	1.04323	1.00348	31875	0.272333	---	2	1	1	0.9	50	1000	5	1.5	0.2	0.5	1	0.9	10	3	10	2	10	30	1	---	4.02547	1.35345	120.069	60.6922	53.2701	7.42213	60.6922
11911	0	2460	---	537	0.85	0.65	25	30	6	3	117044	10.2663	0.0355882	0.83235	0.801575	0.979235	0.943029	1.04452	1.0059	31875	0.272333	---	2	1	1	0.9	50	1000	5	1.5	0.2	0.5	1	0.9	10	3	10	2	10	30	1	---	4.02547	1.35345	120.069	60.6922	53.2701	7.42213	60.6922
12319	0	3118	---	543	0.85	0.65	25	30	6	3	117044	10.4905	0.0235294	0.8336	0.802725	0.980706	0.944382	1.04609	1.00734	31875	0.272333	---	2	1	1	0.9	50	1000	5	1.5	0.2	0.5	1	0.9	10	3	10	2	10	30	1	---	4.02547	1.35345	120.069	60.6922	53.2701	7.42213	60.6922
10802	0	3329	---	834	0.85	0.65	25	30	6	3	117044	10.0849	0.0261765	0.83575	0.80355	0.983235	0.945353	1.04878	1.00838	31875	0.272333	---	2	1	1	0.9	50	1000	5	1.5	0.2	0.5	1	0.9	10	3	10	2	10	30	1	---	4.02547	1.35345	120.069	60.6922	53.2701	7.42213	60.6922
12386	0	3247	---	94	0.85	0.75	25	30	6	3	117044	10.176	0.0293529	0.83435	0.801175	0.981588	0.942559	1.04703	1.0054	31875	0.272333	---	2	1	1	0.9	50	1000	5	1.5	0.2	0.5	1	0.9	10	3	10	2	10	30	1	---	4.02547	1.35345	120.069	60.6922	53.2701	7.42213	60.6922
10142	0	3093	---	290	0.85	0.75	25	30	6	3	117044	10.3263	0.0279118	0.831575	0.79885	0.978324	0.939824	1.04355	1.00248	31875	0.272333	---	2	1	1	0.9	50	1000	5	1.5	0.2	0.5	1	0.9	10	3	10	2	10	30	1	---	4.02547	1.35345	120.069	60.6922	53.2701	7.42213	60.6922
11548	0	3347	---	537	0.85	0.75	25	30	6	3	117044	10.3038	0.0375882	0.8326	0.7993	0.979529	0.940353	1.04483	1.00304	31875	0.272333	---	2	1	1	0.9	50	1000	5	1.5	0.2	0.5	1	0.9	10	3	10	2	10	30	1	---	4.02547	1.35345	120.069	60.6922	53.2701	7.42213	60.6922
11434	0	3137	---	543	0.85	0.75	25	30	6	3	117044	10.494	0.0241176	0.8336	0.80185	0.980706	0.943353	1.04609	1.00624	31875	0.272333	---	2	1	1	0.9	50	1000	5	1.5	0.2	0.5	1	0.9	10	3	10	2	10	30	1	---	4.02547	1.35345	120.069	60.6922	53.2701	7.42213	60.6922
10267	0	3048	---	834	0.85	0.75	25	30	6	3	117044	10.14	0.0267059	0.8355	0.80305	0.982941	0.944765	1.04847	1.00775	31875	0.272333	---	2	1	1	0.9	50	1000	5	1.5	0.2	0.5	1	0.9	10	3	10	2	10	30	1	---	4.02547	1.35345	120.069	60.6922	53.2701	7.42213	60.6922
12183	0	3048	---	94	0.85	0.85	25	30	6	3	117044	10.1116	0.033	0.8351	0.802775	0.982471	0.944441	1.04797	1.0074	31875	0.272333	---	2	1	1	0.9	50	1000	5	1.5	0.2	0.5	1	0.9	10	3	10	2	10	30	1	---	4.02547	1.35345	120.069	60.6922	53.2701	7.42213	60.6922
11069	0	3391	---	290	0.85	0.85	25	30	6	3	117044	10.3087	0.0277647	0.8311	0.8	0.977765	0.941176	1.04295	1.00392	31875	0.272333	---	2	1	1	0.9	50	1000	5	1.5	0.2	0.5	1	0.9	10	3	10	2	10	30	1	---	4.02547	1.35345	120.069	60.6922	53.2701	7.42213	60.6922
12879	0	2871	---	537	0.85	0.85	25	30	6	3	117044	10.3403	0.0386471	0.83235	0.80045	0.979235	0.941706	1.04452	1.00449	31875	0.272333	---	2	1	1	0.9	50	1000	5	1.5	0.2	0.5	1	0.9	10	3	10	2	10	30	1	---	4.02547	1.35345	120.069	60.6922	53.2701	7.42213	60.6922
10746	0	3338	---	543	0.85	0.85	25	30	6	3	117044	10.618	0.0277059	0.83285	0.799425	0.979824	0.9405	1.04515	1.0032	31875	0.272333	---	2	1	1	0.9	50	1000	5	1.5	0.2	0.5	1	0.9	10	3	10	2	10	30	1	---	4.02547	1.35345	120.069	60.6922	53.2701	7.42213	60.6922
10414	0	3720	---	834	0.85	0.85	25	30	6	3	117044	10.2026	0.0315	0.834775	0.8031	0.982088	0.944824	1.04756	1.00781	31875	0.272333	---	2	1	1	0.9	50	1000	5	1.5	0.2	0.5	1	0.9	10	3	10	2	10	30	1	---	4.02547	1.35345	120.069	60.6922	53.2701	7.42213	60.6922
12296	0	2473	---	94	0.85	0.95	25	30	6	3	117044	10.1319	0.0360588	0.8356	0.802325	0.983059	0.943912	1.0486	1.00684	31875	0.272333	---	2	1	1	0.9	50	1000	5	1.5	0.2	0.5	1	0.9	10	3	10	2	10	30	1	---	4.02547	1.35345	120.069	60.6922	53.2701	7.42213	60.6922
12807	0	2934	---	290	0.85	0.95	25	30	6	3	117044	10.3097	0.0310588	0.8311	0.799525	0.977765	0.940618	1.04295	1.00333	31875	0.272333	---	2	1	1	0.9	50	1000	5	1.5	0.2	0.5	1	0.9	10	3	10	2	10	30	1	---	4.02547	1.35345	120.069	60.6922	53.2701	7.42213	60.6922
11041	0	3291	---	537	0.85	0.95	25	30	6	3	117044	10.3483	0.0387647	0.83235	0.80055	0.979235	0.941824	1.04452	1.00461	31875	0.272333	---	2	1	1	0.9	50	1000	5	1.5	0.2	0.5	1	0.9	10	3	10	2	10	30	1	---	4.02547	1.35345	120.069	60.6922	53.2701	7.42213	60.6922
10379	0	3038	---	543	0.85	0.95	25	30	6	3	117044	10.6036	0.0325294	0.8326	0.8003	0.979529	0.941529	1.04483	1.0043	31875	0.272333	---	2	1	1	0.9	50	1000	5	1.5	0.2	0.5	1	0.9	10	3	10	2	10	30	1	---	4.02547	1.35345	120.069	60.6922	53.2701	7.42213	60.6922
12165	0	3076	---	834	0.85	0.95	25	30	6	3	117044	10.1912	0.0346765	0.834775	0.804475	0.982088	0.946441	1.04756	1.00954	31875	0.272333	---	2	1	1	0.9	50	1000	5	1.5	0.2	0.5	1	0.9	10	3	10	2	10	30	1	---	4.02547	1.35345	120.069	60.6922	53.2701	7.42213	60.6922
12317	0	2804	---	94	0.95	0.05	25	30	6	3	130814	10.2778	0.00615789	0.93185	0.89625	0.980895	0.943421	1.04629	1.00632	35625	0.272333	---	2	1	1	0.9	50	1000	5	1.5	0.2	0.5	1	0.9	10	3	10	2	10	30	1	---	4.02547	1.35345	120.069	60.6922	53.2701	7.42213	60.6922
10775	0	3403	---	290	0.95	0.05	25	30	6	3	130814	10.3203	0.0113947	0.931075	0.89665	0.980079	0.943842	1.04542	1.00676	35625	0.272333	---	2	1	1	0.9	50	1000	5	1.5	0.2	0.5	1	0.9	10	3	10	2	10	30	1	---	4.02547	1.35345	120.069	60.6922	53.2701	7.42213	60.6922
12148	0	3703	---	537	0.95	0.05	25	30	6	3	130814	10.2004	0.00952632	0.93135	0.895675	0.980368	0.942816	1.04573	1.00567	35625	0.272333	---	2	1	1	0.9	50	1000	5	1.5	0.2	0.5	1	0.9	10	3	10	2	10	30	1	---	4.02547	1.35345	120.069	60.6922	53.2701	7.42213	60.6922
11429	0	3540	---	543	0.95	0.05	25	30	6	3	130814	10.2996	0.0078421	0.93185	0.895775	0.980895	0.942921	1.04629	1.00578	35625	0.272333	---	2	1	1	0.9	50	1000	5	1.5	0.2	0.5	1	0.9	10	3	10	2	10	30	1	---	4.02547	1.35345	120.069	60.6922	53.2701	7.42213	60.6922
12320	0	2806	---	834	0.95	0.05	25	30	6	3	130814	10.0726	0.00563158	0.93475	0.899175	0.983947	0.9465	1.04954	1.0096	35625	0.272333	---	2	1	1	0.9	50	1000	5	1.5	0.2	0.5	1	0.9	10	3	10	2	10	30	1	---	4.02547	1.35345	120.069	60.6922	53.2701	7.42213	60.6922
12707	0	3344	---	94	0.95	0.15	25	30	6	3	130814	10.2922	0.00642105	0.9316	0.897	0.980632	0.944211	1.04601	1.00716	35625	0.272333	---	2	1	1	0.9	50	1000	5	1.5	0.2	0.5	1	0.9	10	3	10	2	10	30	1	---	4.02547	1.35345	120.069	60.6922	53.2701	7.42213	60.6922
10528	0	3691	---	290	0.95	0.15	25	30	6	3	130814	10.3405	0.0113947	0.931075	0.89515	0.980079	0.942263	1.04542	1.00508	35625	0.272333	---	2	1	1	0.9	50	1000	5	1.5	0.2	0.5	1	0.9	10	3	10	2	10	30	1	---	4.02547	1.35345	120.069	60.6922	53.2701	7.42213	60.6922
10964	0	3716	---	537	0.95	0.15	25	30	6	3	130814	10.2285	0.0105789	0.93085	0.893325	0.979842	0.940342	1.04516	1.00303	35625	0.272333	---	2	1	1	0.9	50	1000	5	1.5	0.2	0.5	1	0.9	10	3	10	2	10	30	1	---	4.02547	1.35345	120.069	60.6922	53.2701	7.42213	60.6922
11720	0	3862	---	543	0.95	0.15	25	30	6	3	130814	10.2996	0.0078421	0.93185	0.895775	0.980895	0.942921	1.04629	1.00578	35625	0.272333	---	2	1	1	0.9	50	1000	5	1.5	0.2	0.5	1	0.9	10	3	10	2	10	30	1	---	4.02547	1.35345	120.069	60.6922	53.2701	7.42213	60.6922
11338	0	3549	---	834	0.95	0.15	25	30	6	3	130814	10.0674	0.00589474	0.9345	0.8976	0.983684	0.944842	1.04926	1.00783	35625	0.272333	---	2	1	1	0.9	50	1000	5	1.5	0.2	0.5	1	0.9	10	3	10	2	10	30	1	---	4.02547	1.35345	120.069	60.6922	53.2701	7.42213	60.6922
12042	0	3676	---	94	0.95	0.25	25	30	6	3	130814	10.2759	0.00831579	0.93185	0.8955	0.980895	0.942632	1.04629	1.00547	35625	0.272333	---	2	1	1	0.9	50	1000	5	1.5	0.2	0.5	1	0.9	10	3	10	2	10	30	1	---	4.02547	1.35345	120.069	60.6922	53.2701	7.42213	60.6922
11485	0	4288	---	290	0.95	0.25	25	30	6	3	130814	10.4258	0.0120263	0.930575	0.896475	0.979553	0.943658	1.04486	1.00657	35625	0.272333	---	2	1	1	0.9	50	1000	5	1.5	0.2	0.5	1	0.9	10	3	10	2	10	30	1	---	4.02547	1.35345	120.069	60.6922	53.2701	7.42213	60.6922
12884	0	2687	---	537	0.95	0.25	25	30	6	3	130814	10.2361	0.0116316	0.93085	0.894775	0.979842	0.941868	1.04516	1.00466	35625	0.272333	---	2	1	1	0.9	50	1000	5	1.5	0.2	0.5	1	0.9	10	3	10	2	10	30	1	---	4.02547	1.35345	120.069	60.6922	53.2701	7.42213	60.6922
11436	0	3565	---	543	0.95	0.25	25	30	6	3	130814	10.2996	0.0078421	0.93185	0.895775	0.980895	0.942921	1.04629	1.00578	35625	0.272333	---	2	1	1	0.9	50	1000	5	1.5	0.2	0.5	1	0.9	10	3	10	2	10	30	1	---	4.02547	1.35345	120.069	60.6922	53.2701	7.42213	60.6922
10894	0	3728	---	834	0.95	0.25	25	30	6	3	130814	10.0674	0.00589474	0.9345	0.8976	0.983684	0.944842	1.04926	1.00783	35625	0.272333	---	2	1	1	0.9	50	1000	5	1.5	0.2	0.5	1	0.9	10	3	10	2	10	30	1	---	4.02547	1.35345	120.069	60.6922	53.2701	7.42213	60.6922
10047	0	3336	---	94	0.95	0.35	25	30	6	3	130814	10.2759	0.00831579	0.93185	0.8955	0.980895	0.942632	1.04629	1.00547	35625	0.272333	---	2	1	1	0.9	50	1000	5	1.5	0.2	0.5	1	0.9	10	3	10	2	10	30	1	---	4.02547	1.35345	120.069	60.6922	53.2701	7.42213	60.6922
12924	0	2958	---	290	0.95	0.35	25	30	6	3	130814	10.3805	0.0110526	0.9301	0.892725	0.979053	0.93971	1.04432	1.00236	35625	0.272333	---	2	1	1	0.9	50	1000	5	1.5	0.2	0.5	1	0.9	10	3	10	2	10	30	1	---	4.02547	1.35345	120.069	60.6922	53.2701	7.42213	60.6922
12732	0	3364	---	537	0.95	0.35	25	30	6	3	130814	10.2475	0.0122632	0.93085	0.89545	0.979842	0.942579	1.04516	1.00542	35625	0.272333	---	2	1	1	0.9	50	1000	5	1.5	0.2	0.5	1	0.9	10	3	10	2	10	30	1	---	4.02547	1.35345	120.069	60.6922	53.2701	7.42213	60.6922
12877	0	3104	---	543	0.95	0.35	25	30	6	3	130814	10.327	0.00810526	0.9316	0.89655	0.980632	0.943737	1.04601	1.00665	35625	0.272333	---	2	1	1	0.9	50	1000	5	1.5	0.2	0.5	1	0.9	10	3	10	2	10	30	1	---	4.02547	1.35345	120.069	60.6922	53.2701	7.42213	60.6922
13000	0	2721	---	834	0.95	0.35	25	30	6	3	130814	10.0574	0.00589474	0.9345	0.897425	0.983684	0.944658	1.04926	1.00764	35625	0.272333	---	2	1	1	0.9	50	1000	5	1.5	0.2	0.5	1	0.9	10	3	10	2	10	30	1	---	4.02547	1.35345	120.069	60.6922	53.2701	7.42213	60.6922
12744	0	3300	---	94	0.95	0.45	25	30	6	3	130814	10.2627	0.00815789	0.9321	0.896325	0.981158	0.9435	1.04657	1.0064	35625	0.272333	---	2	1	1	0.9	50	1000	5	1.5	0.2	0.5	1	0.9	10	3	10	2	10	30	1	---	4.02547	1.35345	120.069	60.6922	53.2701	7.42213	60.6922
12842	0	3529	---	290	0.95	0.45	25	30	6	3	130814	10.387	0.0103158	0.9301	0.894225	0.979053	0.941289	1.04432	1.00404	35625	0.272333	---	2	1	1	0.9	50	1000	5	1.5	0.2	0.5	1	0.9	10	3	10	2	10	30	1	---	4.02547	1.35345	120.069	60.6922	53.2701	7.42213	60.6922
12947	0	2985	---	537	0.95	0.45	25	30	6	3	130814	10.2516	0.0131053	0.9311	0.894275	0.980105	0.941342	1.04545	1.0041	35625	0.272333	---	2	1	1	0.9	50	1000	5	1.5	0.2	0.5	1	0.9	10	3	10	2	10	30	1	---	4.02547	1.35345	120.069	60.6922	53.2701	7.42213	60.6922
11650	0	2700	---	543	0.95	0.45	25	30	6	3	130814	10.3967	0.00889474	0.93135	0.896425	0.980368	0.943605	1.04573	1.00651	35625	0.272333	---	2	1	1	0.9	50	1000	5	1.5	0.2	0.5	1	0.9	10	3	10	2	10	30	1	---	4.02547	1.35345	120.069	60.6922	53.2701	7.42213	60.6922
12646	0	2738	---	834	0.95	0.45	25	30	6	3	130814	10.0784	0.00678947	0.93425	0.89765	0.983421	0.944895	1.04898	1.00789	35625	0.272333	---	2	1	1	0.9	50	1000	5	1.5	0.2	0.5	1	0.9	10	3	10	2	10	30	1	---	4.02547	1.35345	120.069	60.6922	53.2701	7.42213	60.6922
10603	0	3489	---	94	0.95	0.55	25	30	6	3	130814	10.2476	0.009	0.93235	0.896775	0.981421	0.943974	1.04685	1.00691	35625	0.272333	---	2	1	1	0.9	50	1000	5	1.5	0.2	0.5	1	0.9	10	3	10	2	10	30	1	---	4.02547	1.35345	120.069	60.6922	53.2701	7.42213	60.6922
12573	0	3214	---	290	0.95	0.55	25	30	6	3	130814	10.402	0.00989474	0.9301	0.89355	0.979053	0.940579	1.04432	1.00328	35625	0.272333	---	2	1	1	0.9	50	1000	5	1.5	0.2	0.5	1	0.9	10	3	10	2	10	30	1	---	4.02547	1.35345	120.069	60.6922	53.2701	7.42213	60.6922
12683	0	3345	---	537	0.95	0.55	25	30	6	3	130814	10.3267	0.0136316	0.9311	0.89625	0.980105	0.943421	1.04545	1.00632	35625	0.272333	---	2	1	1	0.9	50	1000	5	1.5	0.2	0.5	1	0.9	10	3	10	2	10	30	1	---	4.02547	1.35345	120.069	60.6922	53.2701	7.42213	60.6922
12405	0	3382	---	543	0.95	0.55	25	30	6	3	130814	10.4025	0.0078421	0.93135	0.897375	0.980368	0.944605	1.04573	1.00758	35625	0.272333	---	2	1	1	0.9	50	1000	5	1.5	0.2	0.5	1	0.9	10	3	10	2	10	30	1	---	4.02547	1.35345	120.069	60.6922	53.2701	7.42213	60.6922
11392	0	3741	---	834	0.95	0.55	25	30	6	3	130814	10.1168	0.00876316	0.933525	0.897025	0.982658	0.944237	1.04817	1.00719	35625	0.272333	---	2	1	1	0.9	50	1000	5	1.5	0.2	0.5	1	0.9	10	3	10	2	10	30	1	---	4.02547	1.35345	120.069	60.6922	53.2701	7.42213	60.6922
12151	0	3441	---	94	0.95	0.65	25	30	6	3	130814	10.2647	0.0105263	0.9326	0.89685	0.981684	0.944053	1.04713	1.00699	35625	0.272333	---	2	1	1	0.9	50	1000	5	1.5	0.2	0.5	1	0.9	10	3	10	2	10	30	1	---	4.02547	1.35345	120.069	60.6922	53.2701	7.42213	60.6922
12847	0	2717	---	290	0.95	0.65	25	30	6	3	130814	10.3892	0.0104211	0.9301	0.895525	0.979053	0.942658	1.04432	1.0055	35625	0.272333	---	2	1	1	0.9	50	1000	5	1.5	0.2	0.5	1	0.9	10	3	10	2	10	30	1	---	4.02547	1.35345	120.069	60.6922	53.2701	7.42213	60.6922
11976	0	3572	---	537	0.95	0.65	25	30	6	3	130814	10.3762	0.0131579	0.9306	0.8955	0.979579	0.942632	1.04488	1.00547	35625	0.272333	---	2	1	1	0.9	50	1000	5	1.5	0.2	0.5	1	0.9	10	3	10	2	10	30	1	---	4.02547	1.35345	120.069	60.6922	53.2701	7.42213	60.6922
12126	0	3694	---	543	0.95	0.65	25	30	6	3	130814	10.4025	0.0078421	0.93135	0.897375	0.980368	0.944605	1.04573	1.00758	35625	0.272333	---	2	1	1	0.9	50	1000	5	1.5	0.2	0.5	1	0.9	10	3	10	2	10	30	1	---	4.02547	1.35345	120.069	60.6922	53.2701	7.42213	60.6922
12055	0	4177	---	834	0.95	0.65	25	30	6	3	130814	10.1518	0.00871053	0.933525	0.896775	0.982658	0.943974	1.04817	1.00691	35625	0.272333	---	2	1	1	0.9	50	1000	5	1.5	0.2	0.5	1	0.9	10	3	10	2	10	30	1	---	4.02547	1.35345	120.069	60.6922	53.2701	7.42213	60.6922
10072	0	3381	---	94	0.95	0.75	25	30	6	3	130814	10.2568	0.0118421	0.93235	0.896525	0.981421	0.943711	1.04685	1.00662	35625	0.272333	---	2	1	1	0.9	50	1000	5	1.5	0.2	0.5	1	0.9	10	3	10	2	10	30	1	---	4.02547	1.35345	120.069	60.6922	53.2701	7.42213	60.6922
11854	0	2741	---	290	0.95	0.75	25	30	6	3	130814	10.3848	0.0110526	0.9301	0.893725	0.979053	0.940763	1.04432	1.00348	35625	0.272333	---	2	1	1	0.9	50	1000	5	1.5	0.2	0.5	1	0.9	10	3	10	2	10	30	1	---	4.02547	1.35345	120.069	60.6922	53.2701	7.42213	60.6922
12524	0	3451	---	537	0.95	0.75	25	30	6	3	130814	10.3478	0.0143158	0.9306	0.895775	0.979579	0.942921	1.04488	1.00578	35625	0.272333	---	2	1	1	0.9	50	1000	5	1.5	0.2	0.5	1	0.9	10	3	10	2	10	30	1	---	4.02547	1.35345	120.069	60.6922	53.2701	7.42213	60.6922
11007	0	3934	---	543	0.95	0.75	25	30	6	3	130814	10.3953	0.00994737	0.93135	0.896325	0.980368	0.9435	1.04573	1.0064	35625	0.272333	---	2	1	1	0.9	50	1000	5	1.5	0.2	0.5	1	0.9	10	3	10	2	10	30	1	---	4.02547	1.35345	120.069	60.6922	53.2701	7.42213	60.6922
12746	0	3319	---	834	0.95	0.75	25	30	6	3	130814	10.1577	0.00873684	0.93305	0.89675	0.982158	0.943947	1.04764	1.00688	35625	0.272333	---	2	1	1	0.9	50	1000	5	1.5	0.2	0.5	1	0.9	10	3	10	2	10	30	1	---	4.02547	1.35345	120.069	60.6922	53.2701	7.42213	60.6922
10262	0	3760	---	94	0.95	0.85	25	30	6	3	130814	10.2284	0.0123158	0.93285	0.89505	0.981947	0.942158	1.04741	1.00497	35625	0.272333	---	2	1	1	0.9	50	1000	5	1.5	0.2	0.5	1	0.9	10	3	10	2	10	30	1	---	4.02547	1.35345	120.069	60.6922	53.2701	7.42213	60.6922
10475	0	3653	---	290	0.95	0.85	25	30	6	3	130814	10.3647	0.0122105	0.9301	0.8948	0.979053	0.941895	1.04432	1.00469	35625	0.272333	---	2	1	1	0.9	50	1000	5	1.5	0.2	0.5	1	0.9	10	3	10	2	10	30	1	---	4.02547	1.35345	120.069	60.6922	53.2701	7.42213	60.6922
12200	0	3341	---	537	0.95	0.85	25	30	6	3	130814	10.3522	0.0144211	0.9306	0.894475	0.979579	0.941553	1.04488	1.00432	35625	0.272333	---	2	1	1	0.9	50	1000	5	1.5	0.2	0.5	1	0.9	10	3	10	2	10	30	1	---	4.02547	1.35345	120.069	60.6922	53.2701	7.42213	60.6922
11645	0	3611	---	543	0.95	0.85	25	30	6	3	130814	10.3887	0.0126316	0.9311	0.895175	0.980105	0.942289	1.04545	1.00511	35625	0.272333	---	2	1	1	0.9	50	1000	5	1.5	0.2	0.5	1	0.9	10	3	10	2	10	30	1	---	4.02547	1.35345	120.069	60.6922	53.2701	7.42213	60.6922
12035	0	3460	---	834	0.95	0.85	25	30	6	3	130814	10.2356	0.0110526	0.93255	0.89785	0.981632	0.945105	1.04707	1.00811	35625	0.272333	---	2	1	1	0.9	50	1000	5	1.5	0.2	0.5	1	0.9	10	3	10	2	10	30	1	---	4.02547	1.35345	120.069	60.6922	53.2701	7.42213	60.6922
12628	0	3366	---	94	0.95	0.95	25	30	6	3	130814	10.2416	0.0148947	0.93235	0.8975	0.981421	0.944737	1.04685	1.00772	35625	0.272333	---	2	1	1	0.9	50	1000	5	1.5	0.2	0.5	1	0.9	10	3	10	2	10	30	1	---	4.02547	1.35345	120.069	60.6922	53.2701	7.42213	60.6922
11531	0	3580	---	290	0.95	0.95	25	30	6	3	130814	10.3647	0.0122105	0.9301	0.8948	0.979053	0.941895	1.04432	1.00469	35625	0.272333	---	2	1	1	0.9	50	1000	5	1.5	0.2	0.5	1	0.9	10	3	10	2	10	30	1	---	4.02547	1.35345	120.069	60.6922	53.2701	7.42213	60.6922
11876	0	3564	---	537	0.95	0.95	25	30	6	3	130814	10.3379	0.0155789	0.9306	0.89565	0.979579	0.942789	1.04488	1.00564	35625	0.272333	---	2	1	1	0.9	50	1000	5	1.5	0.2	0.5	1	0.9	10	3	10	2	10	30	1	---	4.02547	1.35345	120.069	60.6922	53.2701	7.42213	60.6922
12529	0	2790	---	543	0.95	0.95	25	30	6	3	130814	10.3803	0.0126316	0.9311	0.896	0.980105	0.943158	1.04545	1.00604	35625	0.272333	---	2	1	1	0.9	50	1000	5	1.5	0.2	0.5	1	0.9	10	3	10	2	10	30	1	---	4.02547	1.35345	120.069	60.6922	53.2701	7.42213	60.6922
11456	0	2672	---	834	0.95	0.95	25	30	6	3	130814	10.2945	0.0133158	0.9316	0.8965	0.980632	0.943684	1.04601	1.0066	35625	0.272333	---	2	1	1	0.9	50	1000	5	1.5	0.2	0.5	1	0.9	10	3	10	2	10	30	1	---	4.02547	1.35345	120.069	60.6922	53.2701	7.42213	60.6922
11683	0	11	---	94	0.05	0.05	25	30	12	1	1450	4.90927	0.18	0.009	0.00885	0.18	0.177	0.192	0.1888	1875	1.2931	---	2	1	1	0.9	50	1000	5	1.5	0.2	0.5	1	0.9	10	3	10	2	10	30	1	---	24.2255	2.79976	1386.79	640.572	547.295	93.2774	640.572
10010	0	11	---	290	0.05	0.05	25	30	12	1	1450	2.46145	0.128	0.0064	0.006375	0.128	0.1275	0.136533	0.136	1875	1.2931	---	2	1	1	0.9	50	1000	5	1.5	0.2	0.5	1	0.9	10	3	10	2	10	30	1	---	24.2255	2.79976	1386.79	640.572	547.295	93.2774	640.572
11032	0	12	---	537	0.05	0.05	25	30	12	1	1450	2.77398	0.128	0.0064	0.0064	0.128	0.128	0.136533	0.136533	1875	1.2931	---	2	1	1	0.9	50	1000	5	1.5	0.2	0.5	1	0.9	10	3	10	2	10	30	1	---	24.2255	2.79976	1386.79	640.572	547.295	93.2774	640.572
10963	0	12	---	543	0.05	0.05	25	30	12	1	1450	3.91117	0.136	0.0068	0.00675	0.136	0.135	0.145067	0.144	1875	1.2931	---	2	1	1	0.9	50	1000	5	1.5	0.2	0.5	1	0.9	10	3	10	2	10	30	1	---	24.2255	2.79976	1386.79	640.572	547.295	93.2774	640.572
10589	0	12	---	834	0.05	0.05	25	30	12	1	1450	8.35574	0.162	0.0081	0.008025	0.162	0.1605	0.1728	0.1712	1875	1.2931	---	2	1	1	0.9	50	1000	5	1.5	0.2	0.5	1	0.9	10	3	10	2	10	30	1	---	24.2255	2.79976	1386.79	640.572	547.295	93.2774	640.572
11168	0	12	---	94	0.05	0.15	25	30	12	1	1450	4.99274	0.18	0.009	0.008925	0.18	0.1785	0.192	0.1904	1875	1.2931	---	2	1	1	0.9	50	1000	5	1.5	0.2	0.5	1	0.9	10	3	10	2	10	30	1	---	24.2255	2.79976	1386.79	640.572	547.295	93.2774	640.572
11684	0	12	---	290	0.05	0.15	25	30	12	1	1450	2.51291	0.144	0.0072	0.007125	0.144	0.1425	0.1536	0.152	1875	1.2931	---	2	1	1	0.9	50	1000	5	1.5	0.2	0.5	1	0.9	10	3	10	2	10	30	1	---	24.2255	2.79976	1386.79	640.572	547.295	93.2774	640.572
11758	0	12	---	537	0.05	0.15	25	30	12	1	1450	2.9383	0.138	0.0069	0.006875	0.138	0.1375	0.1472	0.146667	1875	1.2931	---	2	1	1	0.9	50	1000	5	1.5	0.2	0.5	1	0.9	10	3	10	2	10	30	1	---	24.2255	2.79976	1386.79	640.572	547.295	93.2774	640.572
10829	0	11	---	543	0.05	0.15	25	30	12	1	1450	4.03167	0.156	0.0078	0.007725	0.156	0.1545	0.1664	0.1648	1875	1.2931	---	2	1	1	0.9	50	1000	5	1.5	0.2	0.5	1	0.9	10	3	10	2	10	30	1	---	24.2255	2.79976	1386.79	640.572	547.295	93.2774	640.572
10201	0	11	---	834	0.05	0.15	25	30	12	1	1450	7.35874	0.149	0.00745	0.0074	0.149	0.148	0.158933	0.157867	1875	1.2931	---	2	1	1	0.9	50	1000	5	1.5	0.2	0.5	1	0.9	10	3	10	2	10	30	1	---	24.2255	2.79976	1386.79	640.572	547.295	93.2774	640.572
10122	0	11	---	94	0.05	0.25	25	30	12	1	1450	4.58629	0.17	0.0085	0.00845	0.17	0.169	0.181333	0.180267	1875	1.2931	---	2	1	1	0.9	50	1000	5	1.5	0.2	0.5	1	0.9	10	3	10	2	10	30	1	---	24.2255	2.79976	1386.79	640.572	547.295	93.2774	640.572
12607	0	11	---	290	0.05	0.25	25	30	12	1	1450	2.63369	0.144	0.0072	0.00715	0.144	0.143	0.1536	0.152533	1875	1.2931	---	2	1	1	0.9	50	1000	5	1.5	0.2	0.5	1	0.9	10	3	10	2	10	30	1	---	24.2255	2.79976	1386.79	640.572	547.295	93.2774	640.572
12074	0	11	---	537	0.05	0.25	25	30	12	1	1450	3.12594	0.156	0.0078	0.0076	0.156	0.152	0.1664	0.162133	1875	1.2931	---	2	1	1	0.9	50	1000	5	1.5	0.2	0.5	1	0.9	10	3	10	2	10	30	1	---	24.2255	2.79976	1386.79	640.572	547.295	93.2774	640.572
12394	0	12	---	543	0.05	0.25	25	30	12	1	1450	4.14398	0.156	0.0078	0.00775	0.156	0.155	0.1664	0.165333	1875	1.2931	---	2	1	1	0.9	50	1000	5	1.5	0.2	0.5	1	0.9	10	3	10	2	10	30	1	---	24.2255	2.79976	1386.79	640.572	547.295	93.2774	640.572
11239	0	13	---	834	0.05	0.25	25	30	12	1	1450	6.67625	0.144	0.0072	0.007125	0.144	0.1425	0.1536	0.152	1875	1.2931	---	2	1	1	0.9	50	1000	5	1.5	0.2	0.5	1	0.9	10	3	10	2	10	30	1	---	24.2255	2.79976	1386.79	640.572	547.295	93.2774	640.572
11106	0	11	---	94	0.05	0.35	25	30	12	1	1450	5.03578	0.183	0.00915	0.009025	0.183	0.1805	0.1952	0.192533	1875	1.2931	---	2	1	1	0.9	50	1000	5	1.5	0.2	0.5	1	0.9	10	3	10	2	10	30	1	---	24.2255	2.79976	1386.79	640.572	547.295	93.2774	640.572
12110	0	13	---	290	0.05	0.35	25	30	12	1	1450	2.63369	0.144	0.0072	0.00715	0.144	0.143	0.1536	0.152533	1875	1.2931	---	2	1	1	0.9	50	1000	5	1.5	0.2	0.5	1	0.9	10	3	10	2	10	30	1	---	24.2255	2.79976	1386.79	640.572	547.295	93.2774	640.572
12535	0	11	---	537	0.05	0.35	25	30	12	1	1450	3.24142	0.182	0.0091	0.0089	0.182	0.178	0.194133	0.189867	1875	1.2931	---	2	1	1	0.9	50	1000	5	1.5	0.2	0.5	1	0.9	10	3	10	2	10	30	1	---	24.2255	2.79976	1386.79	640.572	547.295	93.2774	640.572
10498	0	11	---	543	0.05	0.35	25	30	12	1	1450	5.561	0.189	0.00945	0.00925	0.189	0.185	0.2016	0.197333	1875	1.2931	---	2	1	1	0.9	50	1000	5	1.5	0.2	0.5	1	0.9	10	3	10	2	10	30	1	---	24.2255	2.79976	1386.79	640.572	547.295	93.2774	640.572
11955	0	12	---	834	0.05	0.35	25	30	12	1	1450	5.81646	0.139	0.00695	0.006925	0.139	0.1385	0.148267	0.147733	1875	1.2931	---	2	1	1	0.9	50	1000	5	1.5	0.2	0.5	1	0.9	10	3	10	2	10	30	1	---	24.2255	2.79976	1386.79	640.572	547.295	93.2774	640.572
11581	0	11	---	94	0.05	0.45	25	30	12	1	1450	4.35742	0.183	0.00915	0.009	0.183	0.18	0.1952	0.192	1875	1.2931	---	2	1	1	0.9	50	1000	5	1.5	0.2	0.5	1	0.9	10	3	10	2	10	30	1	---	24.2255	2.79976	1386.79	640.572	547.295	93.2774	640.572
12610	0	13	---	290	0.05	0.45	25	30	12	1	1450	2.54016	0.126	0.0063	0.006275	0.126	0.1255	0.1344	0.133867	1875	1.2931	---	2	1	1	0.9	50	1000	5	1.5	0.2	0.5	1	0.9	10	3	10	2	10	30	1	---	24.2255	2.79976	1386.79	640.572	547.295	93.2774	640.572
12767	0	12	---	537	0.05	0.45	25	30	12	1	1450	3.24142	0.182	0.0091	0.0089	0.182	0.178	0.194133	0.189867	1875	1.2931	---	2	1	1	0.9	50	1000	5	1.5	0.2	0.5	1	0.9	10	3	10	2	10	30	1	---	24.2255	2.79976	1386.79	640.572	547.295	93.2774	640.572
10212	0	10	---	543	0.05	0.45	25	30	12	1	1450	7.4256	0.231	0.01155	0.011075	0.231	0.2215	0.2464	0.236267	1875	1.2931	---	2	1	1	0.9	50	1000	5	1.5	0.2	0.5	1	0.9	10	3	10	2	10	30	1	---	24.2255	2.79976	1386.79	640.572	547.295	93.2774	640.572
11400	0	12	---	834	0.05	0.45	25	30	12	1	1450	5.86009	0.144	0.0072	0.007125	0.144	0.1425	0.1536	0.152	1875	1.2931	---	2	1	1	0.9	50	1000	5	1.5	0.2	0.5	1	0.9	10	3	10	2	10	30	1	---	24.2255	2.79976	1386.79	640.572	547.295	93.2774	640.572
12000	0	12	---	94	0.05	0.55	25	30	12	1	1450	4.75747	0.175	0.00875	0.008525	0.175	0.1705	0.186667	0.181867	1875	1.2931	---	2	1	1	0.9	50	1000	5	1.5	0.2	0.5	1	0.9	10	3	10	2	10	30	1	---	24.2255	2.79976	1386.79	640.572	547.295	93.2774	640.572
11607	0	13	---	290	0.05	0.55	25	30	12	1	1450	2.65136	0.162	0.0081	0.008	0.162	0.16	0.1728	0.170667	1875	1.2931	---	2	1	1	0.9	50	1000	5	1.5	0.2	0.5	1	0.9	10	3	10	2	10	30	1	---	24.2255	2.79976	1386.79	640.572	547.295	93.2774	640.572
12232	0	11	---	537	0.05	0.55	25	30	12	1	1450	3.50222	0.182	0.0091	0.009	0.182	0.18	0.194133	0.192	1875	1.2931	---	2	1	1	0.9	50	1000	5	1.5	0.2	0.5	1	0.9	10	3	10	2	10	30	1	---	24.2255	2.79976	1386.79	640.572	547.295	93.2774	640.572
11658	0	11	---	543	0.05	0.55	25	30	12	1	1450	8.89678	0.247	0.01235	0.011825	0.247	0.2365	0.263467	0.252267	1875	1.2931	---	2	1	1	0.9	50	1000	5	1.5	0.2	0.5	1	0.9	10	3	10	2	10	30	1	---	24.2255	2.79976	1386.79	640.572	547.295	93.2774	640.572
12424	0	13	---	834	0.05	0.55	25	30	12	1	1450	6.29017	0.157	0.00785	0.00775	0.157	0.155	0.167467	0.165333	1875	1.2931	---	2	1	1	0.9	50	1000	5	1.5	0.2	0.5	1	0.9	10	3	10	2	10	30	1	---	24.2255	2.79976	1386.79	640.572	547.295	93.2774	640.572
12916	0	12	---	94	0.05	0.65	25	30	12	1	1450	6.81518	0.196	0.0098	0.00955	0.196	0.191	0.209067	0.203733	1875	1.2931	---	2	1	1	0.9	50	1000	5	1.5	0.2	0.5	1	0.9	10	3	10	2	10	30	1	---	24.2255	2.79976	1386.79	640.572	547.295	93.2774	640.572
12509	0	11	---	290	0.05	0.65	25	30	12	1	1450	2.79783	0.18	0.009	0.0088	0.18	0.176	0.192	0.187733	1875	1.2931	---	2	1	1	0.9	50	1000	5	1.5	0.2	0.5	1	0.9	10	3	10	2	10	30	1	---	24.2255	2.79976	1386.79	640.572	547.295	93.2774	640.572
11410	0	11	---	537	0.05	0.65	25	30	12	1	1450	3.7144	0.182	0.0091	0.00895	0.182	0.179	0.194133	0.190933	1875	1.2931	---	2	1	1	0.9	50	1000	5	1.5	0.2	0.5	1	0.9	10	3	10	2	10	30	1	---	24.2255	2.79976	1386.79	640.572	547.295	93.2774	640.572
12681	0	11	---	543	0.05	0.65	25	30	12	1	1450	10.4589	0.263	0.01315	0.01195	0.263	0.239	0.280533	0.254933	1875	1.2931	---	2	1	1	0.9	50	1000	5	1.5	0.2	0.5	1	0.9	10	3	10	2	10	30	1	---	24.2255	2.79976	1386.79	640.572	547.295	93.2774	640.572
11673	0	12	---	834	0.05	0.65	25	30	12	1	1450	6.44596	0.175	0.00875	0.0084	0.175	0.168	0.186667	0.1792	1875	1.2931	---	2	1	1	0.9	50	1000	5	1.5	0.2	0.5	1	0.9	10	3	10	2	10	30	1	---	24.2255	2.79976	1386.79	640.572	547.295	93.2774	640.572
10896	0	12	---	94	0.05	0.75	25	30	12	1	1450	7.0694	0.196	0.0098	0.009525	0.196	0.1905	0.209067	0.2032	1875	1.2931	---	2	1	1	0.9	50	1000	5	1.5	0.2	0.5	1	0.9	10	3	10	2	10	30	1	---	24.2255	2.79976	1386.79	640.572	547.295	93.2774	640.572
11088	0	10	---	290	0.05	0.75	25	30	12	1	1450	2.94967	0.216	0.0108	0.0103	0.216	0.206	0.2304	0.219733	1875	1.2931	---	2	1	1	0.9	50	1000	5	1.5	0.2	0.5	1	0.9	10	3	10	2	10	30	1	---	24.2255	2.79976	1386.79	640.572	547.295	93.2774	640.572
11301	0	11	---	537	0.05	0.75	25	30	12	1	1450	4.99623	0.226	0.0113	0.010725	0.226	0.2145	0.241067	0.2288	1875	1.2931	---	2	1	1	0.9	50	1000	5	1.5	0.2	0.5	1	0.9	10	3	10	2	10	30	1	---	24.2255	2.79976	1386.79	640.572	547.295	93.2774	640.572
11859	0	11	---	543	0.05	0.75	25	30	12	1	1450	10.057	0.243	0.01215	0.0114	0.243	0.228	0.2592	0.2432	1875	1.2931	---	2	1	1	0.9	50	1000	5	1.5	0.2	0.5	1	0.9	10	3	10	2	10	30	1	---	24.2255	2.79976	1386.79	640.572	547.295	93.2774	640.572
12872	0	11	---	834	0.05	0.75	25	30	12	1	1450	6.86339	0.167	0.00835	0.008175	0.167	0.1635	0.178133	0.1744	1875	1.2931	---	2	1	1	0.9	50	1000	5	1.5	0.2	0.5	1	0.9	10	3	10	2	10	30	1	---	24.2255	2.79976	1386.79	640.572	547.295	93.2774	640.572
11869	0	11	---	94	0.05	0.85	25	30	12	1	1450	7.89437	0.216	0.0108	0.010375	0.216	0.2075	0.2304	0.221333	1875	1.2931	---	2	1	1	0.9	50	1000	5	1.5	0.2	0.5	1	0.9	10	3	10	2	10	30	1	---	24.2255	2.79976	1386.79	640.572	547.295	93.2774	640.572
12721	0	11	---	290	0.05	0.85	25	30	12	1	1450	3.09792	0.216	0.0108	0.010275	0.216	0.2055	0.2304	0.2192	1875	1.2931	---	2	1	1	0.9	50	1000	5	1.5	0.2	0.5	1	0.9	10	3	10	2	10	30	1	---	24.2255	2.79976	1386.79	640.572	547.295	93.2774	640.572
12676	0	11	---	537	0.05	0.85	25	30	12	1	1450	6.1657	0.2375	0.011875	0.011125	0.2375	0.2225	0.253333	0.237333	1875	1.2931	---	2	1	1	0.9	50	1000	5	1.5	0.2	0.5	1	0.9	10	3	10	2	10	30	1	---	24.2255	2.79976	1386.79	640.572	547.295	93.2774	640.572
11288	0	12	---	543	0.05	0.85	25	30	12	1	1450	10.0626	0.235	0.01175	0.011175	0.235	0.2235	0.250667	0.2384	1875	1.2931	---	2	1	1	0.9	50	1000	5	1.5	0.2	0.5	1	0.9	10	3	10	2	10	30	1	---	24.2255	2.79976	1386.79	640.572	547.295	93.2774	640.572
10103	0	11	---	834	0.05	0.85	25	30	12	1	1450	7.6547	0.178	0.0089	0.008725	0.178	0.1745	0.189867	0.186133	1875	1.2931	---	2	1	1	0.9	50	1000	5	1.5	0.2	0.5	1	0.9	10	3	10	2	10	30	1	---	24.2255	2.79976	1386.79	640.572	547.295	93.2774	640.572
11606	0	11	---	94	0.05	0.95	25	30	12	1	1450	9.30647	0.231	0.01155	0.01095	0.231	0.219	0.2464	0.2336	1875	1.2931	---	2	1	1	0.9	50	1000	5	1.5	0.2	0.5	1	0.9	10	3	10	2	10	30	1	---	24.2255	2.79976	1386.79	640.572	547.295	93.2774	640.572
10471	0	11	---	290	0.05	0.95	25	30	12	1	1450	3.33243	0.216	0.0108	0.0103	0.216	0.206	0.2304	0.219733	1875	1.2931	---	2	1	1	0.9	50	1000	5	1.5	0.2	0.5	1	0.9	10	3	10	2	10	30	1	---	24.2255	2.79976	1386.79	640.572	547.295	93.2774	640.572
12775	0	10	---	537	0.05	0.95	25	30	12	1	1450	6.40819	0.2555	0.012775	0.011925	0.2555	0.2385	0.272533	0.2544	1875	1.2931	---	2	1	1	0.9	50	1000	5	1.5	0.2	0.5	1	0.9	10	3	10	2	10	30	1	---	24.2255	2.79976	1386.79	640.572	547.295	93.2774	640.572
12567	0	12	---	543	0.05	0.95	25	30	12	1	1450	10.0756	0.227	0.01135	0.011025	0.227	0.2205	0.242133	0.2352	1875	1.2931	---	2	1	1	0.9	50	1000	5	1.5	0.2	0.5	1	0.9	10	3	10	2	10	30	1	---	24.2255	2.79976	1386.79	640.572	547.295	93.2774	640.572
12970	0	11	---	834	0.05	0.95	25	30	12	1	1450	8.07981	0.229	0.01145	0.011025	0.229	0.2205	0.244267	0.2352	1875	1.2931	---	2	1	1	0.9	50	1000	5	1.5	0.2	0.5	1	0.9	10	3	10	2	10	30	1	---	24.2255	2.79976	1386.79	640.572	547.295	93.2774	640.572
10814	0	48	---	94	0.15	0.05	25	30	12	1	4350	8.8904	0.123333	0.0185	0.018475	0.123333	0.123167	0.131556	0.131378	5625	1.2931	---	2	1	1	0.9	50	1000	5	1.5	0.2	0.5	1	0.9	10	3	10	2	10	30	1	---	24.2255	2.79976	1386.79	640.572	547.295	93.2774	640.572
10388	0	47	---	290	0.15	0.05	25	30	12	1	4350	4.35642	0.072	0.0108	0.0108	0.072	0.072	0.0768	0.0768	5625	1.2931	---	2	1	1	0.9	50	1000	5	1.5	0.2	0.5	1	0.9	10	3	10	2	10	30	1	---	24.2255	2.79976	1386.79	640.572	547.295	93.2774	640.572
11386	0	43	---	537	0.15	0.05	25	30	12	1	4350	4.86019	0.0808333	0.012125	0.012125	0.0808333	0.0808333	0.0862222	0.0862222	5625	1.2931	---	2	1	1	0.9	50	1000	5	1.5	0.2	0.5	1	0.9	10	3	10	2	10	30	1	---	24.2255	2.79976	1386.79	640.572	547.295	93.2774	640.572
11563	0	41	---	543	0.15	0.05	25	30	12	1	4350	7.32425	0.128	0.0192	0.019125	0.128	0.1275	0.136533	0.136	5625	1.2931	---	2	1	1	0.9	50	1000	5	1.5	0.2	0.5	1	0.9	10	3	10	2	10	30	1	---	24.2255	2.79976	1386.79	640.572	547.295	93.2774	640.572
12367	0	53	---	834	0.15	0.05	25	30	12	1	4350	9.69376	0.113333	0.017	0.01695	0.113333	0.113	0.120889	0.120533	5625	1.2931	---	2	1	1	0.9	50	1000	5	1.5	0.2	0.5	1	0.9	10	3	10	2	10	30	1	---	24.2255	2.79976	1386.79	640.572	547.295	93.2774	640.572
11317	0	40	---	94	0.15	0.15	25	30	12	1	4350	9.01893	0.136333	0.02045	0.020325	0.136333	0.1355	0.145422	0.144533	5625	1.2931	---	2	1	1	0.9	50	1000	5	1.5	0.2	0.5	1	0.9	10	3	10	2	10	30	1	---	24.2255	2.79976	1386.79	640.572	547.295	93.2774	640.572
12590	0	44	---	290	0.15	0.15	25	30	12	1	4350	4.39972	0.082	0.0123	0.0123	0.082	0.082	0.0874667	0.0874667	5625	1.2931	---	2	1	1	0.9	50	1000	5	1.5	0.2	0.5	1	0.9	10	3	10	2	10	30	1	---	24.2255	2.79976	1386.79	640.572	547.295	93.2774	640.572
12064	0	63	---	537	0.15	0.15	25	30	12	1	4350	5.06812	0.0891667	0.013375	0.01335	0.0891667	0.089	0.0951111	0.0949333	5625	1.2931	---	2	1	1	0.9	50	1000	5	1.5	0.2	0.5	1	0.9	10	3	10	2	10	30	1	---	24.2255	2.79976	1386.79	640.572	547.295	93.2774	640.572
11815	0	61	---	543	0.15	0.15	25	30	12	1	4350	8.40845	0.128667	0.0193	0.01925	0.128667	0.128333	0.137244	0.136889	5625	1.2931	---	2	1	1	0.9	50	1000	5	1.5	0.2	0.5	1	0.9	10	3	10	2	10	30	1	---	24.2255	2.79976	1386.79	640.572	547.295	93.2774	640.572
12398	0	58	---	834	0.15	0.15	25	30	12	1	4350	9.70851	0.125333	0.0188	0.018775	0.125333	0.125167	0.133689	0.133511	5625	1.2931	---	2	1	1	0.9	50	1000	5	1.5	0.2	0.5	1	0.9	10	3	10	2	10	30	1	---	24.2255	2.79976	1386.79	640.572	547.295	93.2774	640.572
12817	0	53	---	94	0.15	0.25	25	30	12	1	4350	8.52896	0.144	0.0216	0.021375	0.144	0.1425	0.1536	0.152	5625	1.2931	---	2	1	1	0.9	50	1000	5	1.5	0.2	0.5	1	0.9	10	3	10	2	10	30	1	---	24.2255	2.79976	1386.79	640.572	547.295	93.2774	640.572
12623	0	52	---	290	0.15	0.25	25	30	12	1	4350	4.47318	0.0853333	0.0128	0.0128	0.0853333	0.0853333	0.0910222	0.0910222	5625	1.2931	---	2	1	1	0.9	50	1000	5	1.5	0.2	0.5	1	0.9	10	3	10	2	10	30	1	---	24.2255	2.79976	1386.79	640.572	547.295	93.2774	640.572
11812	0	41	---	537	0.15	0.25	25	30	12	1	4350	5.54797	0.102	0.0153	0.0153	0.102	0.102	0.1088	0.1088	5625	1.2931	---	2	1	1	0.9	50	1000	5	1.5	0.2	0.5	1	0.9	10	3	10	2	10	30	1	---	24.2255	2.79976	1386.79	640.572	547.295	93.2774	640.572
12991	0	49	---	543	0.15	0.25	25	30	12	1	4350	8.32978	0.141667	0.02125	0.021175	0.141667	0.141167	0.151111	0.150578	5625	1.2931	---	2	1	1	0.9	50	1000	5	1.5	0.2	0.5	1	0.9	10	3	10	2	10	30	1	---	24.2255	2.79976	1386.79	640.572	547.295	93.2774	640.572
10916	0	41	---	834	0.15	0.25	25	30	12	1	4350	9.94424	0.129667	0.01945	0.0194	0.129667	0.129333	0.138311	0.137956	5625	1.2931	---	2	1	1	0.9	50	1000	5	1.5	0.2	0.5	1	0.9	10	3	10	2	10	30	1	---	24.2255	2.79976	1386.79	640.572	547.295	93.2774	640.572
10139	0	41	---	94	0.15	0.35	25	30	12	1	4350	8.71865	0.157667	0.02365	0.0234	0.157667	0.156	0.168178	0.1664	5625	1.2931	---	2	1	1	0.9	50	1000	5	1.5	0.2	0.5	1	0.9	10	3	10	2	10	30	1	---	24.2255	2.79976	1386.79	640.572	547.295	93.2774	640.572
11017	0	62	---	290	0.15	0.35	25	30	12	1	4350	4.46674	0.082	0.0123	0.0123	0.082	0.082	0.0874667	0.0874667	5625	1.2931	---	2	1	1	0.9	50	1000	5	1.5	0.2	0.5	1	0.9	10	3	10	2	10	30	1	---	24.2255	2.79976	1386.79	640.572	547.295	93.2774	640.572
11928	0	50	---	537	0.15	0.35	25	30	12	1	4350	5.78844	0.106333	0.01595	0.015925	0.106333	0.106167	0.113422	0.113244	5625	1.2931	---	2	1	1	0.9	50	1000	5	1.5	0.2	0.5	1	0.9	10	3	10	2	10	30	1	---	24.2255	2.79976	1386.79	640.572	547.295	93.2774	640.572
10453	0	44	---	543	0.15	0.35	25	30	12	1	4350	9.11889	0.141333	0.0212	0.021075	0.141333	0.1405	0.150756	0.149867	5625	1.2931	---	2	1	1	0.9	50	1000	5	1.5	0.2	0.5	1	0.9	10	3	10	2	10	30	1	---	24.2255	2.79976	1386.79	640.572	547.295	93.2774	640.572
10210	0	43	---	834	0.15	0.35	25	30	12	1	4350	10.0858	0.134667	0.0202	0.0201	0.134667	0.134	0.143644	0.142933	5625	1.2931	---	2	1	1	0.9	50	1000	5	1.5	0.2	0.5	1	0.9	10	3	10	2	10	30	1	---	24.2255	2.79976	1386.79	640.572	547.295	93.2774	640.572
11943	0	60	---	94	0.15	0.45	25	30	12	1	4350	8.92921	0.159333	0.0239	0.023625	0.159333	0.1575	0.169956	0.168	5625	1.2931	---	2	1	1	0.9	50	1000	5	1.5	0.2	0.5	1	0.9	10	3	10	2	10	30	1	---	24.2255	2.79976	1386.79	640.572	547.295	93.2774	640.572
12934	0	42	---	290	0.15	0.45	25	30	12	1	4350	4.48999	0.082	0.0123	0.0123	0.082	0.082	0.0874667	0.0874667	5625	1.2931	---	2	1	1	0.9	50	1000	5	1.5	0.2	0.5	1	0.9	10	3	10	2	10	30	1	---	24.2255	2.79976	1386.79	640.572	547.295	93.2774	640.572
11704	0	41	---	537	0.15	0.45	25	30	12	1	4350	5.96909	0.12	0.018	0.017925	0.12	0.1195	0.128	0.127467	5625	1.2931	---	2	1	1	0.9	50	1000	5	1.5	0.2	0.5	1	0.9	10	3	10	2	10	30	1	---	24.2255	2.79976	1386.79	640.572	547.295	93.2774	640.572
12542	0	40	---	543	0.15	0.45	25	30	12	1	4350	9.8514	0.151667	0.02275	0.022625	0.151667	0.150833	0.161778	0.160889	5625	1.2931	---	2	1	1	0.9	50	1000	5	1.5	0.2	0.5	1	0.9	10	3	10	2	10	30	1	---	24.2255	2.79976	1386.79	640.572	547.295	93.2774	640.572
10879	0	58	---	834	0.15	0.45	25	30	12	1	4350	10.2479	0.138	0.0207	0.020575	0.138	0.137167	0.1472	0.146311	5625	1.2931	---	2	1	1	0.9	50	1000	5	1.5	0.2	0.5	1	0.9	10	3	10	2	10	30	1	---	24.2255	2.79976	1386.79	640.572	547.295	93.2774	640.572
11788	0	39	---	94	0.15	0.55	25	30	12	1	4350	9.59579	0.173	0.02595	0.0255	0.173	0.17	0.184533	0.181333	5625	1.2931	---	2	1	1	0.9	50	1000	5	1.5	0.2	0.5	1	0.9	10	3	10	2	10	30	1	---	24.2255	2.79976	1386.79	640.572	547.295	93.2774	640.572
12516	0	43	---	290	0.15	0.55	25	30	12	1	4350	4.56671	0.0846667	0.0127	0.0127	0.0846667	0.0846667	0.0903111	0.0903111	5625	1.2931	---	2	1	1	0.9	50	1000	5	1.5	0.2	0.5	1	0.9	10	3	10	2	10	30	1	---	24.2255	2.79976	1386.79	640.572	547.295	93.2774	640.572
10977	0	51	---	537	0.15	0.55	25	30	12	1	4350	6.53349	0.124	0.0186	0.01855	0.124	0.123667	0.132267	0.131911	5625	1.2931	---	2	1	1	0.9	50	1000	5	1.5	0.2	0.5	1	0.9	10	3	10	2	10	30	1	---	24.2255	2.79976	1386.79	640.572	547.295	93.2774	640.572
12718	0	46	---	543	0.15	0.55	25	30	12	1	4350	10.4344	0.163	0.02445	0.024125	0.163	0.160833	0.173867	0.171556	5625	1.2931	---	2	1	1	0.9	50	1000	5	1.5	0.2	0.5	1	0.9	10	3	10	2	10	30	1	---	24.2255	2.79976	1386.79	640.572	547.295	93.2774	640.572
12895	0	40	---	834	0.15	0.55	25	30	12	1	4350	10.2998	0.148333	0.02225	0.02205	0.148333	0.147	0.158222	0.1568	5625	1.2931	---	2	1	1	0.9	50	1000	5	1.5	0.2	0.5	1	0.9	10	3	10	2	10	30	1	---	24.2255	2.79976	1386.79	640.572	547.295	93.2774	640.572
11473	0	57	---	94	0.15	0.65	25	30	12	1	4350	9.48288	0.176333	0.02645	0.026025	0.176333	0.1735	0.188089	0.185067	5625	1.2931	---	2	1	1	0.9	50	1000	5	1.5	0.2	0.5	1	0.9	10	3	10	2	10	30	1	---	24.2255	2.79976	1386.79	640.572	547.295	93.2774	640.572
12294	0	59	---	290	0.15	0.65	25	30	12	1	4350	4.64691	0.0963333	0.01445	0.01445	0.0963333	0.0963333	0.102756	0.102756	5625	1.2931	---	2	1	1	0.9	50	1000	5	1.5	0.2	0.5	1	0.9	10	3	10	2	10	30	1	---	24.2255	2.79976	1386.79	640.572	547.295	93.2774	640.572
12106	0	52	---	537	0.15	0.65	25	30	12	1	4350	6.98165	0.155167	0.023275	0.02295	0.155167	0.153	0.165511	0.1632	5625	1.2931	---	2	1	1	0.9	50	1000	5	1.5	0.2	0.5	1	0.9	10	3	10	2	10	30	1	---	24.2255	2.79976	1386.79	640.572	547.295	93.2774	640.572
11480	0	39	---	543	0.15	0.65	25	30	12	1	4350	10.5216	0.163	0.02445	0.024175	0.163	0.161167	0.173867	0.171911	5625	1.2931	---	2	1	1	0.9	50	1000	5	1.5	0.2	0.5	1	0.9	10	3	10	2	10	30	1	---	24.2255	2.79976	1386.79	640.572	547.295	93.2774	640.572
10619	0	51	---	834	0.15	0.65	25	30	12	1	4350	10.0753	0.152	0.0228	0.0226	0.152	0.150667	0.162133	0.160711	5625	1.2931	---	2	1	1	0.9	50	1000	5	1.5	0.2	0.5	1	0.9	10	3	10	2	10	30	1	---	24.2255	2.79976	1386.79	640.572	547.295	93.2774	640.572
12548	0	51	---	94	0.15	0.75	25	30	12	1	4350	9.64629	0.180667	0.0271	0.026675	0.180667	0.177833	0.192711	0.189689	5625	1.2931	---	2	1	1	0.9	50	1000	5	1.5	0.2	0.5	1	0.9	10	3	10	2	10	30	1	---	24.2255	2.79976	1386.79	640.572	547.295	93.2774	640.572
10383	0	43	---	290	0.15	0.75	25	30	12	1	4350	4.89046	0.123667	0.01855	0.0185	0.123667	0.123333	0.131911	0.131556	5625	1.2931	---	2	1	1	0.9	50	1000	5	1.5	0.2	0.5	1	0.9	10	3	10	2	10	30	1	---	24.2255	2.79976	1386.79	640.572	547.295	93.2774	640.572
10779	0	57	---	537	0.15	0.75	25	30	12	1	4350	7.66049	0.168167	0.025225	0.024875	0.168167	0.165833	0.179378	0.176889	5625	1.2931	---	2	1	1	0.9	50	1000	5	1.5	0.2	0.5	1	0.9	10	3	10	2	10	30	1	---	24.2255	2.79976	1386.79	640.572	547.295	93.2774	640.572
12284	0	47	---	543	0.15	0.75	25	30	12	1	4350	10.5072	0.177	0.02655	0.0261	0.177	0.174	0.1888	0.1856	5625	1.2931	---	2	1	1	0.9	50	1000	5	1.5	0.2	0.5	1	0.9	10	3	10	2	10	30	1	---	24.2255	2.79976	1386.79	640.572	547.295	93.2774	640.572
12522	0	52	---	834	0.15	0.75	25	30	12	1	4350	10.0516	0.157	0.02355	0.023175	0.157	0.1545	0.167467	0.1648	5625	1.2931	---	2	1	1	0.9	50	1000	5	1.5	0.2	0.5	1	0.9	10	3	10	2	10	30	1	---	24.2255	2.79976	1386.79	640.572	547.295	93.2774	640.572
12594	0	39	---	94	0.15	0.85	25	30	12	1	4350	9.79468	0.183333	0.0275	0.02695	0.183333	0.179667	0.195556	0.191644	5625	1.2931	---	2	1	1	0.9	50	1000	5	1.5	0.2	0.5	1	0.9	10	3	10	2	10	30	1	---	24.2255	2.79976	1386.79	640.572	547.295	93.2774	640.572
12964	0	56	---	290	0.15	0.85	25	30	12	1	4350	5.80028	0.160333	0.02405	0.023775	0.160333	0.1585	0.171022	0.169067	5625	1.2931	---	2	1	1	0.9	50	1000	5	1.5	0.2	0.5	1	0.9	10	3	10	2	10	30	1	---	24.2255	2.79976	1386.79	640.572	547.295	93.2774	640.572
10399	0	44	---	537	0.15	0.85	25	30	12	1	4350	7.84392	0.1775	0.026625	0.0261	0.1775	0.174	0.189333	0.1856	5625	1.2931	---	2	1	1	0.9	50	1000	5	1.5	0.2	0.5	1	0.9	10	3	10	2	10	30	1	---	24.2255	2.79976	1386.79	640.572	547.295	93.2774	640.572
11641	0	48	---	543	0.15	0.85	25	30	12	1	4350	10.7534	0.187667	0.02815	0.027625	0.187667	0.184167	0.200178	0.196444	5625	1.2931	---	2	1	1	0.9	50	1000	5	1.5	0.2	0.5	1	0.9	10	3	10	2	10	30	1	---	24.2255	2.79976	1386.79	640.572	547.295	93.2774	640.572
12266	0	40	---	834	0.15	0.85	25	30	12	1	4350	10.1162	0.163	0.02445	0.0242	0.163	0.161333	0.173867	0.172089	5625	1.2931	---	2	1	1	0.9	50	1000	5	1.5	0.2	0.5	1	0.9	10	3	10	2	10	30	1	---	24.2255	2.79976	1386.79	640.572	547.295	93.2774	640.572
12858	0	39	---	94	0.15	0.95	25	30	12	1	4350	9.65456	0.197333	0.0296	0.028875	0.197333	0.1925	0.210489	0.205333	5625	1.2931	---	2	1	1	0.9	50	1000	5	1.5	0.2	0.5	1	0.9	10	3	10	2	10	30	1	---	24.2255	2.79976	1386.79	640.572	547.295	93.2774	640.572
12012	0	62	---	290	0.15	0.95	25	30	12	1	4350	6.12435	0.152	0.0228	0.022725	0.152	0.1515	0.162133	0.1616	5625	1.2931	---	2	1	1	0.9	50	1000	5	1.5	0.2	0.5	1	0.9	10	3	10	2	10	30	1	---	24.2255	2.79976	1386.79	640.572	547.295	93.2774	640.572
10231	0	41	---	537	0.15	0.95	25	30	12	1	4350	8.46781	0.205167	0.030775	0.03	0.205167	0.2	0.218844	0.213333	5625	1.2931	---	2	1	1	0.9	50	1000	5	1.5	0.2	0.5	1	0.9	10	3	10	2	10	30	1	---	24.2255	2.79976	1386.79	640.572	547.295	93.2774	640.572
12210	0	39	---	543	0.15	0.95	25	30	12	1	4350	10.7507	0.185667	0.02785	0.027175	0.185667	0.181167	0.198044	0.193244	5625	1.2931	---	2	1	1	0.9	50	1000	5	1.5	0.2	0.5	1	0.9	10	3	10	2	10	30	1	---	24.2255	2.79976	1386.79	640.572	547.295	93.2774	640.572
10566	0	42	---	834	0.15	0.95	25	30	12	1	4350	10.3545	0.171667	0.02575	0.025425	0.171667	0.1695	0.183111	0.1808	5625	1.2931	---	2	1	1	0.9	50	1000	5	1.5	0.2	0.5	1	0.9	10	3	10	2	10	30	1	---	24.2255	2.79976	1386.79	640.572	547.295	93.2774	640.572
12387	0	113	---	94	0.25	0.05	25	30	12	1	7249	8.71273	0.0864	0.0216	0.021575	0.0864	0.0863	0.09216	0.0920533	9375	1.29328	---	2	1	1	0.9	50	1000	5	1.5	0.2	0.5	1	0.9	10	3	10	2	10	30	1	---	24.2255	2.79976	1386.79	640.572	547.295	93.2774	640.572
10024	0	77	---	290	0.25	0.05	25	30	12	1	7249	5.58896	0.0492	0.0123	0.0123	0.0492	0.0492	0.05248	0.05248	9375	1.29328	---	2	1	1	0.9	50	1000	5	1.5	0.2	0.5	1	0.9	10	3	10	2	10	30	1	---	24.2255	2.79976	1386.79	640.572	547.295	93.2774	640.572
12406	0	75	---	537	0.25	0.05	25	30	12	1	7249	6.70984	0.0743	0.018575	0.018575	0.0743	0.0743	0.0792533	0.0792533	9375	1.29328	---	2	1	1	0.9	50	1000	5	1.5	0.2	0.5	1	0.9	10	3	10	2	10	30	1	---	24.2255	2.79976	1386.79	640.572	547.295	93.2774	640.572
12098	0	117	---	543	0.25	0.05	25	30	12	1	7249	8.84115	0.099	0.02475	0.02475	0.099	0.099	0.1056	0.1056	9375	1.29328	---	2	1	1	0.9	50	1000	5	1.5	0.2	0.5	1	0.9	10	3	10	2	10	30	1	---	24.2255	2.79976	1386.79	640.572	547.295	93.2774	640.572
11707	0	106	---	834	0.25	0.05	25	30	12	1	7249	9.37017	0.089	0.02225	0.02225	0.089	0.089	0.0949333	0.0949333	9375	1.29328	---	2	1	1	0.9	50	1000	5	1.5	0.2	0.5	1	0.9	10	3	10	2	10	30	1	---	24.2255	2.79976	1386.79	640.572	547.295	93.2774	640.572
12631	0	115	---	94	0.25	0.15	25	30	12	1	7249	8.9748	0.0944	0.0236	0.0236	0.0944	0.0944	0.100693	0.100693	9375	1.29328	---	2	1	1	0.9	50	1000	5	1.5	0.2	0.5	1	0.9	10	3	10	2	10	30	1	---	24.2255	2.79976	1386.79	640.572	547.295	93.2774	640.572
10537	0	111	---	290	0.25	0.15	25	30	12	1	7249	5.59661	0.0482	0.01205	0.01205	0.0482	0.0482	0.0514133	0.0514133	9375	1.29328	---	2	1	1	0.9	50	1000	5	1.5	0.2	0.5	1	0.9	10	3	10	2	10	30	1	---	24.2255	2.79976	1386.79	640.572	547.295	93.2774	640.572
11746	0	74	---	537	0.25	0.15	25	30	12	1	7249	6.80934	0.0795	0.019875	0.01985	0.0795	0.0794	0.0848	0.0846933	9375	1.29328	---	2	1	1	0.9	50	1000	5	1.5	0.2	0.5	1	0.9	10	3	10	2	10	30	1	---	24.2255	2.79976	1386.79	640.572	547.295	93.2774	640.572
10118	0	74	---	543	0.25	0.15	25	30	12	1	7249	9.14985	0.1146	0.02865	0.028625	0.1146	0.1145	0.12224	0.122133	9375	1.29328	---	2	1	1	0.9	50	1000	5	1.5	0.2	0.5	1	0.9	10	3	10	2	10	30	1	---	24.2255	2.79976	1386.79	640.572	547.295	93.2774	640.572
10094	0	75	---	834	0.25	0.15	25	30	12	1	7249	9.67971	0.1078	0.02695	0.0269	0.1078	0.1076	0.114987	0.114773	9375	1.29328	---	2	1	1	0.9	50	1000	5	1.5	0.2	0.5	1	0.9	10	3	10	2	10	30	1	---	24.2255	2.79976	1386.79	640.572	547.295	93.2774	640.572
11833	0	112	---	94	0.25	0.25	25	30	12	1	7249	9.21153	0.106	0.0265	0.02645	0.106	0.1058	0.113067	0.112853	9375	1.29328	---	2	1	1	0.9	50	1000	5	1.5	0.2	0.5	1	0.9	10	3	10	2	10	30	1	---	24.2255	2.79976	1386.79	640.572	547.295	93.2774	640.572
11719	0	113	---	290	0.25	0.25	25	30	12	1	7249	5.66946	0.0538	0.01345	0.01345	0.0538	0.0538	0.0573867	0.0573867	9375	1.29328	---	2	1	1	0.9	50	1000	5	1.5	0.2	0.5	1	0.9	10	3	10	2	10	30	1	---	24.2255	2.79976	1386.79	640.572	547.295	93.2774	640.572
12283	0	114	---	537	0.25	0.25	25	30	12	1	7249	6.95387	0.0819	0.020475	0.020475	0.0819	0.0819	0.08736	0.08736	9375	1.29328	---	2	1	1	0.9	50	1000	5	1.5	0.2	0.5	1	0.9	10	3	10	2	10	30	1	---	24.2255	2.79976	1386.79	640.572	547.295	93.2774	640.572
12943	0	103	---	543	0.25	0.25	25	30	12	1	7249	9.73797	0.1206	0.03015	0.030125	0.1206	0.1205	0.12864	0.128533	9375	1.29328	---	2	1	1	0.9	50	1000	5	1.5	0.2	0.5	1	0.9	10	3	10	2	10	30	1	---	24.2255	2.79976	1386.79	640.572	547.295	93.2774	640.572
11132	0	108	---	834	0.25	0.25	25	30	12	1	7249	9.78528	0.1088	0.0272	0.027175	0.1088	0.1087	0.116053	0.115947	9375	1.29328	---	2	1	1	0.9	50	1000	5	1.5	0.2	0.5	1	0.9	10	3	10	2	10	30	1	---	24.2255	2.79976	1386.79	640.572	547.295	93.2774	640.572
11440	0	111	---	94	0.25	0.35	25	30	12	1	7249	9.42311	0.1166	0.02915	0.029025	0.1166	0.1161	0.124373	0.12384	9375	1.29328	---	2	1	1	0.9	50	1000	5	1.5	0.2	0.5	1	0.9	10	3	10	2	10	30	1	---	24.2255	2.79976	1386.79	640.572	547.295	93.2774	640.572
10707	0	108	---	290	0.25	0.35	25	30	12	1	7249	5.65747	0.0578	0.01445	0.01445	0.0578	0.0578	0.0616533	0.0616533	9375	1.29328	---	2	1	1	0.9	50	1000	5	1.5	0.2	0.5	1	0.9	10	3	10	2	10	30	1	---	24.2255	2.79976	1386.79	640.572	547.295	93.2774	640.572
12304	0	115	---	537	0.25	0.35	25	30	12	1	7249	7.38338	0.0886	0.02215	0.02215	0.0886	0.0886	0.0945067	0.0945067	9375	1.29328	---	2	1	1	0.9	50	1000	5	1.5	0.2	0.5	1	0.9	10	3	10	2	10	30	1	---	24.2255	2.79976	1386.79	640.572	547.295	93.2774	640.572
10793	0	116	---	543	0.25	0.35	25	30	12	1	7249	9.79349	0.1218	0.03045	0.03045	0.1218	0.1218	0.12992	0.12992	9375	1.29328	---	2	1	1	0.9	50	1000	5	1.5	0.2	0.5	1	0.9	10	3	10	2	10	30	1	---	24.2255	2.79976	1386.79	640.572	547.295	93.2774	640.572
10462	0	90	---	834	0.25	0.35	25	30	12	1	7249	9.64098	0.1068	0.0267	0.026675	0.1068	0.1067	0.11392	0.113813	9375	1.29328	---	2	1	1	0.9	50	1000	5	1.5	0.2	0.5	1	0.9	10	3	10	2	10	30	1	---	24.2255	2.79976	1386.79	640.572	547.295	93.2774	640.572
10615	0	108	---	94	0.25	0.45	25	30	12	1	7249	9.47193	0.1268	0.0317	0.031575	0.1268	0.1263	0.135253	0.13472	9375	1.29328	---	2	1	1	0.9	50	1000	5	1.5	0.2	0.5	1	0.9	10	3	10	2	10	30	1	---	24.2255	2.79976	1386.79	640.572	547.295	93.2774	640.572
10249	0	82	---	290	0.25	0.45	25	30	12	1	7249	5.71199	0.0638	0.01595	0.01595	0.0638	0.0638	0.0680533	0.0680533	9375	1.29328	---	2	1	1	0.9	50	1000	5	1.5	0.2	0.5	1	0.9	10	3	10	2	10	30	1	---	24.2255	2.79976	1386.79	640.572	547.295	93.2774	640.572
11100	0	117	---	537	0.25	0.45	25	30	12	1	7249	7.53358	0.0998	0.02495	0.0249	0.0998	0.0996	0.106453	0.10624	9375	1.29328	---	2	1	1	0.9	50	1000	5	1.5	0.2	0.5	1	0.9	10	3	10	2	10	30	1	---	24.2255	2.79976	1386.79	640.572	547.295	93.2774	640.572
12197	0	120	---	543	0.25	0.45	25	30	12	1	7249	10.2267	0.1342	0.03355	0.033425	0.1342	0.1337	0.143147	0.142613	9375	1.29328	---	2	1	1	0.9	50	1000	5	1.5	0.2	0.5	1	0.9	10	3	10	2	10	30	1	---	24.2255	2.79976	1386.79	640.572	547.295	93.2774	640.572
10503	0	91	---	834	0.25	0.45	25	30	12	1	7249	9.73432	0.116	0.029	0.0289	0.116	0.1156	0.123733	0.123307	9375	1.29328	---	2	1	1	0.9	50	1000	5	1.5	0.2	0.5	1	0.9	10	3	10	2	10	30	1	---	24.2255	2.79976	1386.79	640.572	547.295	93.2774	640.572
11547	0	128	---	94	0.25	0.55	25	30	12	1	7249	9.4689	0.134	0.0335	0.0333	0.134	0.1332	0.142933	0.14208	9375	1.29328	---	2	1	1	0.9	50	1000	5	1.5	0.2	0.5	1	0.9	10	3	10	2	10	30	1	---	24.2255	2.79976	1386.79	640.572	547.295	93.2774	640.572
11603	0	73	---	290	0.25	0.55	25	30	12	1	7249	5.97811	0.0804	0.0201	0.020075	0.0804	0.0803	0.08576	0.0856533	9375	1.29328	---	2	1	1	0.9	50	1000	5	1.5	0.2	0.5	1	0.9	10	3	10	2	10	30	1	---	24.2255	2.79976	1386.79	640.572	547.295	93.2774	640.572
10256	0	77	---	537	0.25	0.55	25	30	12	1	7249	7.79614	0.1048	0.0262	0.026175	0.1048	0.1047	0.111787	0.11168	9375	1.29328	---	2	1	1	0.9	50	1000	5	1.5	0.2	0.5	1	0.9	10	3	10	2	10	30	1	---	24.2255	2.79976	1386.79	640.572	547.295	93.2774	640.572
11804	0	69	---	543	0.25	0.55	25	30	12	1	7249	10.403	0.1378	0.03445	0.034325	0.1378	0.1373	0.146987	0.146453	9375	1.29328	---	2	1	1	0.9	50	1000	5	1.5	0.2	0.5	1	0.9	10	3	10	2	10	30	1	---	24.2255	2.79976	1386.79	640.572	547.295	93.2774	640.572
12237	0	105	---	834	0.25	0.55	25	30	12	1	7249	9.89414	0.119	0.02975	0.0297	0.119	0.1188	0.126933	0.12672	9375	1.29328	---	2	1	1	0.9	50	1000	5	1.5	0.2	0.5	1	0.9	10	3	10	2	10	30	1	---	24.2255	2.79976	1386.79	640.572	547.295	93.2774	640.572
11372	0	91	---	94	0.25	0.65	25	30	12	1	7249	9.40681	0.1422	0.03555	0.03515	0.1422	0.1406	0.15168	0.149973	9375	1.29328	---	2	1	1	0.9	50	1000	5	1.5	0.2	0.5	1	0.9	10	3	10	2	10	30	1	---	24.2255	2.79976	1386.79	640.572	547.295	93.2774	640.572
10180	0	83	---	290	0.25	0.65	25	30	12	1	7249	6.14354	0.0922	0.02305	0.023025	0.0922	0.0921	0.0983467	0.09824	9375	1.29328	---	2	1	1	0.9	50	1000	5	1.5	0.2	0.5	1	0.9	10	3	10	2	10	30	1	---	24.2255	2.79976	1386.79	640.572	547.295	93.2774	640.572
10130	0	75	---	537	0.25	0.65	25	30	12	1	7249	8.31147	0.1206	0.03015	0.030025	0.1206	0.1201	0.12864	0.128107	9375	1.29328	---	2	1	1	0.9	50	1000	5	1.5	0.2	0.5	1	0.9	10	3	10	2	10	30	1	---	24.2255	2.79976	1386.79	640.572	547.295	93.2774	640.572
10286	0	83	---	543	0.25	0.65	25	30	12	1	7249	10.4495	0.1424	0.0356	0.0355	0.1424	0.142	0.151893	0.151467	9375	1.29328	---	2	1	1	0.9	50	1000	5	1.5	0.2	0.5	1	0.9	10	3	10	2	10	30	1	---	24.2255	2.79976	1386.79	640.572	547.295	93.2774	640.572
10446	0	82	---	834	0.25	0.65	25	30	12	1	7249	10.0697	0.1294	0.03235	0.032325	0.1294	0.1293	0.138027	0.13792	9375	1.29328	---	2	1	1	0.9	50	1000	5	1.5	0.2	0.5	1	0.9	10	3	10	2	10	30	1	---	24.2255	2.79976	1386.79	640.572	547.295	93.2774	640.572
11949	0	108	---	94	0.25	0.75	25	30	12	1	7249	9.32194	0.1578	0.03945	0.039025	0.1578	0.1561	0.16832	0.166507	9375	1.29328	---	2	1	1	0.9	50	1000	5	1.5	0.2	0.5	1	0.9	10	3	10	2	10	30	1	---	24.2255	2.79976	1386.79	640.572	547.295	93.2774	640.572
12060	0	112	---	290	0.25	0.75	25	30	12	1	7249	6.3074	0.1008	0.0252	0.02515	0.1008	0.1006	0.10752	0.107307	9375	1.29328	---	2	1	1	0.9	50	1000	5	1.5	0.2	0.5	1	0.9	10	3	10	2	10	30	1	---	24.2255	2.79976	1386.79	640.572	547.295	93.2774	640.572
11138	0	98	---	537	0.25	0.75	25	30	12	1	7249	9.21047	0.1428	0.0357	0.03545	0.1428	0.1418	0.15232	0.151253	9375	1.29328	---	2	1	1	0.9	50	1000	5	1.5	0.2	0.5	1	0.9	10	3	10	2	10	30	1	---	24.2255	2.79976	1386.79	640.572	547.295	93.2774	640.572
12547	0	69	---	543	0.25	0.75	25	30	12	1	7249	10.5629	0.1616	0.0404	0.04	0.1616	0.16	0.172373	0.170667	9375	1.29328	---	2	1	1	0.9	50	1000	5	1.5	0.2	0.5	1	0.9	10	3	10	2	10	30	1	---	24.2255	2.79976	1386.79	640.572	547.295	93.2774	640.572
10227	0	73	---	834	0.25	0.75	25	30	12	1	7249	10.25	0.1386	0.03465	0.034525	0.1386	0.1381	0.14784	0.147307	9375	1.29328	---	2	1	1	0.9	50	1000	5	1.5	0.2	0.5	1	0.9	10	3	10	2	10	30	1	---	24.2255	2.79976	1386.79	640.572	547.295	93.2774	640.572
12427	0	107	---	94	0.25	0.85	25	30	12	1	7249	9.46664	0.16	0.04	0.039575	0.16	0.1583	0.170667	0.168853	9375	1.29328	---	2	1	1	0.9	50	1000	5	1.5	0.2	0.5	1	0.9	10	3	10	2	10	30	1	---	24.2255	2.79976	1386.79	640.572	547.295	93.2774	640.572
11727	0	70	---	290	0.25	0.85	25	30	12	1	7249	6.56305	0.1174	0.02935	0.0293	0.1174	0.1172	0.125227	0.125013	9375	1.29328	---	2	1	1	0.9	50	1000	5	1.5	0.2	0.5	1	0.9	10	3	10	2	10	30	1	---	24.2255	2.79976	1386.79	640.572	547.295	93.2774	640.572
11630	0	100	---	537	0.25	0.85	25	30	12	1	7249	10.0616	0.1627	0.040675	0.040175	0.1627	0.1607	0.173547	0.171413	9375	1.29328	---	2	1	1	0.9	50	1000	5	1.5	0.2	0.5	1	0.9	10	3	10	2	10	30	1	---	24.2255	2.79976	1386.79	640.572	547.295	93.2774	640.572
12135	0	98	---	543	0.25	0.85	25	30	12	1	7249	10.4824	0.1732	0.0433	0.042525	0.1732	0.1701	0.184747	0.18144	9375	1.29328	---	2	1	1	0.9	50	1000	5	1.5	0.2	0.5	1	0.9	10	3	10	2	10	30	1	---	24.2255	2.79976	1386.79	640.572	547.295	93.2774	640.572
12071	0	102	---	834	0.25	0.85	25	30	12	1	7249	10.4194	0.1486	0.03715	0.036975	0.1486	0.1479	0.158507	0.15776	9375	1.29328	---	2	1	1	0.9	50	1000	5	1.5	0.2	0.5	1	0.9	10	3	10	2	10	30	1	---	24.2255	2.79976	1386.79	640.572	547.295	93.2774	640.572
12832	0	102	---	94	0.25	0.95	25	30	12	1	7249	9.64997	0.175	0.04375	0.043175	0.175	0.1727	0.186667	0.184213	9375	1.29328	---	2	1	1	0.9	50	1000	5	1.5	0.2	0.5	1	0.9	10	3	10	2	10	30	1	---	24.2255	2.79976	1386.79	640.572	547.295	93.2774	640.572
11285	0	106	---	290	0.25	0.95	25	30	12	1	7249	7.04507	0.1332	0.0333	0.033175	0.1332	0.1327	0.14208	0.141547	9375	1.29328	---	2	1	1	0.9	50	1000	5	1.5	0.2	0.5	1	0.9	10	3	10	2	10	30	1	---	24.2255	2.79976	1386.79	640.572	547.295	93.2774	640.572
10494	0	80	---	537	0.25	0.95	25	30	12	1	7249	10.1534	0.1683	0.042075	0.04155	0.1683	0.1662	0.17952	0.17728	9375	1.29328	---	2	1	1	0.9	50	1000	5	1.5	0.2	0.5	1	0.9	10	3	10	2	10	30	1	---	24.2255	2.79976	1386.79	640.572	547.295	93.2774	640.572
11005	0	67	---	543	0.25	0.95	25	30	12	1	7249	10.4361	0.1795	0.044875	0.04395	0.1795	0.1758	0.191467	0.18752	9375	1.29328	---	2	1	1	0.9	50	1000	5	1.5	0.2	0.5	1	0.9	10	3	10	2	10	30	1	---	24.2255	2.79976	1386.79	640.572	547.295	93.2774	640.572
10200	0	74	---	834	0.25	0.95	25	30	12	1	7249	10.392	0.1596	0.0399	0.03965	0.1596	0.1586	0.17024	0.169173	9375	1.29328	---	2	1	1	0.9	50	1000	5	1.5	0.2	0.5	1	0.9	10	3	10	2	10	30	1	---	24.2255	2.79976	1386.79	640.572	547.295	93.2774	640.572
11980	0	121	---	94	0.35	0.05	25	30	12	1	10149	8.43339	0.0662857	0.0232	0.0232	0.0662857	0.0662857	0.0707048	0.0707048	13125	1.29323	---	2	1	1	0.9	50	1000	5	1.5	0.2	0.5	1	0.9	10	3	10	2	10	30	1	---	24.2255	2.79976	1386.79	640.572	547.295	93.2774	640.572
10606	0	168	---	290	0.35	0.05	25	30	12	1	10149	6.53049	0.0527143	0.01845	0.01845	0.0527143	0.0527143	0.0562286	0.0562286	13125	1.29323	---	2	1	1	0.9	50	1000	5	1.5	0.2	0.5	1	0.9	10	3	10	2	10	30	1	---	24.2255	2.79976	1386.79	640.572	547.295	93.2774	640.572
12315	0	202	---	537	0.35	0.05	25	30	12	1	10149	7.59138	0.0628571	0.022	0.022	0.0628571	0.0628571	0.0670476	0.0670476	13125	1.29323	---	2	1	1	0.9	50	1000	5	1.5	0.2	0.5	1	0.9	10	3	10	2	10	30	1	---	24.2255	2.79976	1386.79	640.572	547.295	93.2774	640.572
11416	0	184	---	543	0.35	0.05	25	30	12	1	10149	9.73965	0.0828571	0.029	0.029	0.0828571	0.0828571	0.088381	0.088381	13125	1.29323	---	2	1	1	0.9	50	1000	5	1.5	0.2	0.5	1	0.9	10	3	10	2	10	30	1	---	24.2255	2.79976	1386.79	640.572	547.295	93.2774	640.572
10060	0	116	---	834	0.35	0.05	25	30	12	1	10149	9.91527	0.0672857	0.02355	0.02355	0.0672857	0.0672857	0.0717714	0.0717714	13125	1.29323	---	2	1	1	0.9	50	1000	5	1.5	0.2	0.5	1	0.9	10	3	10	2	10	30	1	---	24.2255	2.79976	1386.79	640.572	547.295	93.2774	640.572
10071	0	111	---	94	0.35	0.15	25	30	12	1	10149	8.6011	0.0691429	0.0242	0.0242	0.0691429	0.0691429	0.0737524	0.0737524	13125	1.29323	---	2	1	1	0.9	50	1000	5	1.5	0.2	0.5	1	0.9	10	3	10	2	10	30	1	---	24.2255	2.79976	1386.79	640.572	547.295	93.2774	640.572
11978	0	116	---	290	0.35	0.15	25	30	12	1	10149	6.54877	0.056	0.0196	0.0196	0.056	0.056	0.0597333	0.0597333	13125	1.29323	---	2	1	1	0.9	50	1000	5	1.5	0.2	0.5	1	0.9	10	3	10	2	10	30	1	---	24.2255	2.79976	1386.79	640.572	547.295	93.2774	640.572
11128	0	227	---	537	0.35	0.15	25	30	12	1	10149	7.97108	0.0678571	0.02375	0.02375	0.0678571	0.0678571	0.072381	0.072381	13125	1.29323	---	2	1	1	0.9	50	1000	5	1.5	0.2	0.5	1	0.9	10	3	10	2	10	30	1	---	24.2255	2.79976	1386.79	640.572	547.295	93.2774	640.572
11908	0	108	---	543	0.35	0.15	25	30	12	1	10149	9.85279	0.0814286	0.0285	0.0285	0.0814286	0.0814286	0.0868571	0.0868571	13125	1.29323	---	2	1	1	0.9	50	1000	5	1.5	0.2	0.5	1	0.9	10	3	10	2	10	30	1	---	24.2255	2.79976	1386.79	640.572	547.295	93.2774	640.572
11331	0	186	---	834	0.35	0.15	25	30	12	1	10149	9.90505	0.0741429	0.02595	0.02595	0.0741429	0.0741429	0.0790857	0.0790857	13125	1.29323	---	2	1	1	0.9	50	1000	5	1.5	0.2	0.5	1	0.9	10	3	10	2	10	30	1	---	24.2255	2.79976	1386.79	640.572	547.295	93.2774	640.572
11956	0	225	---	94	0.35	0.25	25	30	12	1	10149	8.88747	0.077	0.02695	0.02695	0.077	0.077	0.0821333	0.0821333	13125	1.29323	---	2	1	1	0.9	50	1000	5	1.5	0.2	0.5	1	0.9	10	3	10	2	10	30	1	---	24.2255	2.79976	1386.79	640.572	547.295	93.2774	640.572
11173	0	216	---	290	0.35	0.25	25	30	12	1	10149	6.56764	0.0567143	0.01985	0.01985	0.0567143	0.0567143	0.0604952	0.0604952	13125	1.29323	---	2	1	1	0.9	50	1000	5	1.5	0.2	0.5	1	0.9	10	3	10	2	10	30	1	---	24.2255	2.79976	1386.79	640.572	547.295	93.2774	640.572
11811	0	185	---	537	0.35	0.25	25	30	12	1	10149	8.28597	0.0754286	0.0264	0.0264	0.0754286	0.0754286	0.0804571	0.0804571	13125	1.29323	---	2	1	1	0.9	50	1000	5	1.5	0.2	0.5	1	0.9	10	3	10	2	10	30	1	---	24.2255	2.79976	1386.79	640.572	547.295	93.2774	640.572
11901	0	192	---	543	0.35	0.25	25	30	12	1	10149	9.94219	0.085	0.02975	0.02975	0.085	0.085	0.0906667	0.0906667	13125	1.29323	---	2	1	1	0.9	50	1000	5	1.5	0.2	0.5	1	0.9	10	3	10	2	10	30	1	---	24.2255	2.79976	1386.79	640.572	547.295	93.2774	640.572
10949	0	214	---	834	0.35	0.25	25	30	12	1	10149	9.91742	0.076	0.0266	0.0266	0.076	0.076	0.0810667	0.0810667	13125	1.29323	---	2	1	1	0.9	50	1000	5	1.5	0.2	0.5	1	0.9	10	3	10	2	10	30	1	---	24.2255	2.79976	1386.79	640.572	547.295	93.2774	640.572
11802	0	108	---	94	0.35	0.35	25	30	12	1	10149	9.1257	0.0815714	0.02855	0.02855	0.0815714	0.0815714	0.0870095	0.0870095	13125	1.29323	---	2	1	1	0.9	50	1000	5	1.5	0.2	0.5	1	0.9	10	3	10	2	10	30	1	---	24.2255	2.79976	1386.79	640.572	547.295	93.2774	640.572
12530	0	124	---	290	0.35	0.35	25	30	12	1	10149	6.77553	0.0668571	0.0234	0.0234	0.0668571	0.0668571	0.0713143	0.0713143	13125	1.29323	---	2	1	1	0.9	50	1000	5	1.5	0.2	0.5	1	0.9	10	3	10	2	10	30	1	---	24.2255	2.79976	1386.79	640.572	547.295	93.2774	640.572
12743	0	185	---	537	0.35	0.35	25	30	12	1	10149	8.35952	0.0772857	0.02705	0.02705	0.0772857	0.0772857	0.0824381	0.0824381	13125	1.29323	---	2	1	1	0.9	50	1000	5	1.5	0.2	0.5	1	0.9	10	3	10	2	10	30	1	---	24.2255	2.79976	1386.79	640.572	547.295	93.2774	640.572
10153	0	133	---	543	0.35	0.35	25	30	12	1	10149	10.1261	0.0965714	0.0338	0.0338	0.0965714	0.0965714	0.10301	0.10301	13125	1.29323	---	2	1	1	0.9	50	1000	5	1.5	0.2	0.5	1	0.9	10	3	10	2	10	30	1	---	24.2255	2.79976	1386.79	640.572	547.295	93.2774	640.572
10041	0	109	---	834	0.35	0.35	25	30	12	1	10149	9.92231	0.0728571	0.0255	0.025475	0.0728571	0.0727857	0.0777143	0.0776381	13125	1.29323	---	2	1	1	0.9	50	1000	5	1.5	0.2	0.5	1	0.9	10	3	10	2	10	30	1	---	24.2255	2.79976	1386.79	640.572	547.295	93.2774	640.572
11388	0	219	---	94	0.35	0.45	25	30	12	1	10149	9.30723	0.087	0.03045	0.03045	0.087	0.087	0.0928	0.0928	13125	1.29323	---	2	1	1	0.9	50	1000	5	1.5	0.2	0.5	1	0.9	10	3	10	2	10	30	1	---	24.2255	2.79976	1386.79	640.572	547.295	93.2774	640.572
11175	0	202	---	290	0.35	0.45	25	30	12	1	10149	6.8937	0.0717143	0.0251	0.0251	0.0717143	0.0717143	0.0764952	0.0764952	13125	1.29323	---	2	1	1	0.9	50	1000	5	1.5	0.2	0.5	1	0.9	10	3	10	2	10	30	1	---	24.2255	2.79976	1386.79	640.572	547.295	93.2774	640.572
12560	0	122	---	537	0.35	0.45	25	30	12	1	10149	8.45326	0.0845714	0.0296	0.0296	0.0845714	0.0845714	0.0902095	0.0902095	13125	1.29323	---	2	1	1	0.9	50	1000	5	1.5	0.2	0.5	1	0.9	10	3	10	2	10	30	1	---	24.2255	2.79976	1386.79	640.572	547.295	93.2774	640.572
11014	0	107	---	543	0.35	0.45	25	30	12	1	10149	10.5612	0.1025	0.035875	0.035875	0.1025	0.1025	0.109333	0.109333	13125	1.29323	---	2	1	1	0.9	50	1000	5	1.5	0.2	0.5	1	0.9	10	3	10	2	10	30	1	---	24.2255	2.79976	1386.79	640.572	547.295	93.2774	640.572
12666	0	194	---	834	0.35	0.45	25	30	12	1	10149	10.0004	0.0781429	0.02735	0.02735	0.0781429	0.0781429	0.0833524	0.0833524	13125	1.29323	---	2	1	1	0.9	50	1000	5	1.5	0.2	0.5	1	0.9	10	3	10	2	10	30	1	---	24.2255	2.79976	1386.79	640.572	547.295	93.2774	640.572
12034	0	185	---	94	0.35	0.55	25	30	12	1	10149	9.5242	0.0938571	0.03285	0.032825	0.0938571	0.0937857	0.100114	0.100038	13125	1.29323	---	2	1	1	0.9	50	1000	5	1.5	0.2	0.5	1	0.9	10	3	10	2	10	30	1	---	24.2255	2.79976	1386.79	640.572	547.295	93.2774	640.572
10622	0	183	---	290	0.35	0.55	25	30	12	1	10149	7.07998	0.0745714	0.0261	0.0261	0.0745714	0.0745714	0.0795429	0.0795429	13125	1.29323	---	2	1	1	0.9	50	1000	5	1.5	0.2	0.5	1	0.9	10	3	10	2	10	30	1	---	24.2255	2.79976	1386.79	640.572	547.295	93.2774	640.572
12357	0	197	---	537	0.35	0.55	25	30	12	1	10149	8.96261	0.0911429	0.0319	0.0319	0.0911429	0.0911429	0.097219	0.097219	13125	1.29323	---	2	1	1	0.9	50	1000	5	1.5	0.2	0.5	1	0.9	10	3	10	2	10	30	1	---	24.2255	2.79976	1386.79	640.572	547.295	93.2774	640.572
10162	0	115	---	543	0.35	0.55	25	30	12	1	10149	10.5611	0.105071	0.036775	0.036775	0.105071	0.105071	0.112076	0.112076	13125	1.29323	---	2	1	1	0.9	50	1000	5	1.5	0.2	0.5	1	0.9	10	3	10	2	10	30	1	---	24.2255	2.79976	1386.79	640.572	547.295	93.2774	640.572
11685	0	197	---	834	0.35	0.55	25	30	12	1	10149	10.0915	0.0925714	0.0324	0.0324	0.0925714	0.0925714	0.0987429	0.0987429	13125	1.29323	---	2	1	1	0.9	50	1000	5	1.5	0.2	0.5	1	0.9	10	3	10	2	10	30	1	---	24.2255	2.79976	1386.79	640.572	547.295	93.2774	640.572
11782	0	210	---	94	0.35	0.65	25	30	12	1	10149	9.70603	0.113714	0.0398	0.0397	0.113714	0.113429	0.121295	0.12099	13125	1.29323	---	2	1	1	0.9	50	1000	5	1.5	0.2	0.5	1	0.9	10	3	10	2	10	30	1	---	24.2255	2.79976	1386.79	640.572	547.295	93.2774	640.572
11469	0	108	---	290	0.35	0.65	25	30	12	1	10149	7.24435	0.081	0.02835	0.02835	0.081	0.081	0.0864	0.0864	13125	1.29323	---	2	1	1	0.9	50	1000	5	1.5	0.2	0.5	1	0.9	10	3	10	2	10	30	1	---	24.2255	2.79976	1386.79	640.572	547.295	93.2774	640.572
12971	0	190	---	537	0.35	0.65	25	30	12	1	10149	9.35136	0.0992857	0.03475	0.03475	0.0992857	0.0992857	0.105905	0.105905	13125	1.29323	---	2	1	1	0.9	50	1000	5	1.5	0.2	0.5	1	0.9	10	3	10	2	10	30	1	---	24.2255	2.79976	1386.79	640.572	547.295	93.2774	640.572
11492	0	105	---	543	0.35	0.65	25	30	12	1	10149	10.6541	0.114214	0.039975	0.039925	0.114214	0.114071	0.121829	0.121676	13125	1.29323	---	2	1	1	0.9	50	1000	5	1.5	0.2	0.5	1	0.9	10	3	10	2	10	30	1	---	24.2255	2.79976	1386.79	640.572	547.295	93.2774	640.572
10919	0	186	---	834	0.35	0.65	25	30	12	1	10149	10.1448	0.0988571	0.0346	0.034575	0.0988571	0.0987857	0.105448	0.105371	13125	1.29323	---	2	1	1	0.9	50	1000	5	1.5	0.2	0.5	1	0.9	10	3	10	2	10	30	1	---	24.2255	2.79976	1386.79	640.572	547.295	93.2774	640.572
11445	0	174	---	94	0.35	0.75	25	30	12	1	10149	9.8234	0.127571	0.04465	0.04455	0.127571	0.127286	0.136076	0.135771	13125	1.29323	---	2	1	1	0.9	50	1000	5	1.5	0.2	0.5	1	0.9	10	3	10	2	10	30	1	---	24.2255	2.79976	1386.79	640.572	547.295	93.2774	640.572
12624	0	115	---	290	0.35	0.75	25	30	12	1	10149	7.39801	0.0895714	0.03135	0.03135	0.0895714	0.0895714	0.0955429	0.0955429	13125	1.29323	---	2	1	1	0.9	50	1000	5	1.5	0.2	0.5	1	0.9	10	3	10	2	10	30	1	---	24.2255	2.79976	1386.79	640.572	547.295	93.2774	640.572
12112	0	180	---	537	0.35	0.75	25	30	12	1	10149	10.2337	0.121143	0.0424	0.04235	0.121143	0.121	0.129219	0.129067	13125	1.29323	---	2	1	1	0.9	50	1000	5	1.5	0.2	0.5	1	0.9	10	3	10	2	10	30	1	---	24.2255	2.79976	1386.79	640.572	547.295	93.2774	640.572
11346	0	186	---	543	0.35	0.75	25	30	12	1	10149	10.7487	0.1225	0.042875	0.0428	0.1225	0.122286	0.130667	0.130438	13125	1.29323	---	2	1	1	0.9	50	1000	5	1.5	0.2	0.5	1	0.9	10	3	10	2	10	30	1	---	24.2255	2.79976	1386.79	640.572	547.295	93.2774	640.572
10794	0	104	---	834	0.35	0.75	25	30	12	1	10149	10.1455	0.111857	0.03915	0.039125	0.111857	0.111786	0.119314	0.119238	13125	1.29323	---	2	1	1	0.9	50	1000	5	1.5	0.2	0.5	1	0.9	10	3	10	2	10	30	1	---	24.2255	2.79976	1386.79	640.572	547.295	93.2774	640.572
10586	0	192	---	94	0.35	0.85	25	30	12	1	10149	9.61064	0.137571	0.04815	0.047875	0.137571	0.136786	0.146743	0.145905	13125	1.29323	---	2	1	1	0.9	50	1000	5	1.5	0.2	0.5	1	0.9	10	3	10	2	10	30	1	---	24.2255	2.79976	1386.79	640.572	547.295	93.2774	640.572
12638	0	109	---	290	0.35	0.85	25	30	12	1	10149	7.6864	0.101571	0.03555	0.03555	0.101571	0.101571	0.108343	0.108343	13125	1.29323	---	2	1	1	0.9	50	1000	5	1.5	0.2	0.5	1	0.9	10	3	10	2	10	30	1	---	24.2255	2.79976	1386.79	640.572	547.295	93.2774	640.572
11363	0	172	---	537	0.35	0.85	25	30	12	1	10149	10.2531	0.133571	0.04675	0.04665	0.133571	0.133286	0.142476	0.142171	13125	1.29323	---	2	1	1	0.9	50	1000	5	1.5	0.2	0.5	1	0.9	10	3	10	2	10	30	1	---	24.2255	2.79976	1386.79	640.572	547.295	93.2774	640.572
10339	0	126	---	543	0.35	0.85	25	30	12	1	10149	10.7705	0.140786	0.049275	0.048925	0.140786	0.139786	0.150171	0.149105	13125	1.29323	---	2	1	1	0.9	50	1000	5	1.5	0.2	0.5	1	0.9	10	3	10	2	10	30	1	---	24.2255	2.79976	1386.79	640.572	547.295	93.2774	640.572
10865	0	171	---	834	0.35	0.85	25	30	12	1	10149	10.1863	0.118286	0.0414	0.0413	0.118286	0.118	0.126171	0.125867	13125	1.29323	---	2	1	1	0.9	50	1000	5	1.5	0.2	0.5	1	0.9	10	3	10	2	10	30	1	---	24.2255	2.79976	1386.79	640.572	547.295	93.2774	640.572
11296	0	174	---	94	0.35	0.95	25	30	12	1	10149	9.73123	0.151571	0.05305	0.052575	0.151571	0.150214	0.161676	0.160229	13125	1.29323	---	2	1	1	0.9	50	1000	5	1.5	0.2	0.5	1	0.9	10	3	10	2	10	30	1	---	24.2255	2.79976	1386.79	640.572	547.295	93.2774	640.572
11847	0	104	---	290	0.35	0.95	25	30	12	1	10149	8.21894	0.123786	0.043325	0.0432	0.123786	0.123429	0.132038	0.131657	13125	1.29323	---	2	1	1	0.9	50	1000	5	1.5	0.2	0.5	1	0.9	10	3	10	2	10	30	1	---	24.2255	2.79976	1386.79	640.572	547.295	93.2774	640.572
12736	0	178	---	537	0.35	0.95	25	30	12	1	10149	10.9015	0.146571	0.0513	0.050875	0.146571	0.145357	0.156343	0.155048	13125	1.29323	---	2	1	1	0.9	50	1000	5	1.5	0.2	0.5	1	0.9	10	3	10	2	10	30	1	---	24.2255	2.79976	1386.79	640.572	547.295	93.2774	640.572
12473	0	195	---	543	0.35	0.95	25	30	12	1	10149	10.9363	0.159643	0.055875	0.0552	0.159643	0.157714	0.170286	0.168229	13125	1.29323	---	2	1	1	0.9	50	1000	5	1.5	0.2	0.5	1	0.9	10	3	10	2	10	30	1	---	24.2255	2.79976	1386.79	640.572	547.295	93.2774	640.572
12728	0	188	---	834	0.35	0.95	25	30	12	1	10149	10.2431	0.128429	0.04495	0.04485	0.128429	0.128143	0.13699	0.136686	13125	1.29323	---	2	1	1	0.9	50	1000	5	1.5	0.2	0.5	1	0.9	10	3	10	2	10	30	1	---	24.2255	2.79976	1386.79	640.572	547.295	93.2774	640.572
10765	0	249	---	94	0.45	0.05	25	30	12	1	13049	8.89078	0.0571111	0.0257	0.0257	0.0571111	0.0571111	0.0609185	0.0609185	16875	1.2932	---	2	1	1	0.9	50	1000	5	1.5	0.2	0.5	1	0.9	10	3	10	2	10	30	1	---	24.2255	2.79976	1386.79	640.572	547.295	93.2774	640.572
11738	0	294	---	290	0.45	0.05	25	30	12	1	13049	7.33008	0.0432222	0.01945	0.01945	0.0432222	0.0432222	0.0461037	0.0461037	16875	1.2932	---	2	1	1	0.9	50	1000	5	1.5	0.2	0.5	1	0.9	10	3	10	2	10	30	1	---	24.2255	2.79976	1386.79	640.572	547.295	93.2774	640.572
12102	0	293	---	537	0.45	0.05	25	30	12	1	13049	8.55673	0.0508889	0.0229	0.0229	0.0508889	0.0508889	0.0542815	0.0542815	16875	1.2932	---	2	1	1	0.9	50	1000	5	1.5	0.2	0.5	1	0.9	10	3	10	2	10	30	1	---	24.2255	2.79976	1386.79	640.572	547.295	93.2774	640.572
12674	0	271	---	543	0.45	0.05	25	30	12	1	13049	10.205	0.0653889	0.029425	0.029425	0.0653889	0.0653889	0.0697481	0.0697481	16875	1.2932	---	2	1	1	0.9	50	1000	5	1.5	0.2	0.5	1	0.9	10	3	10	2	10	30	1	---	24.2255	2.79976	1386.79	640.572	547.295	93.2774	640.572
12275	0	269	---	834	0.45	0.05	25	30	12	1	13049	10.0853	0.0537778	0.0242	0.0242	0.0537778	0.0537778	0.057363	0.057363	16875	1.2932	---	2	1	1	0.9	50	1000	5	1.5	0.2	0.5	1	0.9	10	3	10	2	10	30	1	---	24.2255	2.79976	1386.79	640.572	547.295	93.2774	640.572
11997	0	265	---	94	0.45	0.15	25	30	12	1	13049	9.01511	0.0593333	0.0267	0.0267	0.0593333	0.0593333	0.0632889	0.0632889	16875	1.2932	---	2	1	1	0.9	50	1000	5	1.5	0.2	0.5	1	0.9	10	3	10	2	10	30	1	---	24.2255	2.79976	1386.79	640.572	547.295	93.2774	640.572
11178	0	276	---	290	0.45	0.15	25	30	12	1	13049	7.38121	0.0474444	0.02135	0.02135	0.0474444	0.0474444	0.0506074	0.0506074	16875	1.2932	---	2	1	1	0.9	50	1000	5	1.5	0.2	0.5	1	0.9	10	3	10	2	10	30	1	---	24.2255	2.79976	1386.79	640.572	547.295	93.2774	640.572
11090	0	156	---	537	0.45	0.15	25	30	12	1	13049	8.54863	0.0543333	0.02445	0.02445	0.0543333	0.0543333	0.0579556	0.0579556	16875	1.2932	---	2	1	1	0.9	50	1000	5	1.5	0.2	0.5	1	0.9	10	3	10	2	10	30	1	---	24.2255	2.79976	1386.79	640.572	547.295	93.2774	640.572
11799	0	252	---	543	0.45	0.15	25	30	12	1	13049	10.362	0.0652222	0.02935	0.02935	0.0652222	0.0652222	0.0695704	0.0695704	16875	1.2932	---	2	1	1	0.9	50	1000	5	1.5	0.2	0.5	1	0.9	10	3	10	2	10	30	1	---	24.2255	2.79976	1386.79	640.572	547.295	93.2774	640.572
10279	0	212	---	834	0.45	0.15	25	30	12	1	13049	10.1458	0.056	0.0252	0.0252	0.056	0.056	0.0597333	0.0597333	16875	1.2932	---	2	1	1	0.9	50	1000	5	1.5	0.2	0.5	1	0.9	10	3	10	2	10	30	1	---	24.2255	2.79976	1386.79	640.572	547.295	93.2774	640.572
12772	0	269	---	94	0.45	0.25	25	30	12	1	13049	9.04	0.0612222	0.02755	0.02755	0.0612222	0.0612222	0.0653037	0.0653037	16875	1.2932	---	2	1	1	0.9	50	1000	5	1.5	0.2	0.5	1	0.9	10	3	10	2	10	30	1	---	24.2255	2.79976	1386.79	640.572	547.295	93.2774	640.572
11369	0	154	---	290	0.45	0.25	25	30	12	1	13049	7.53016	0.0516667	0.02325	0.02325	0.0516667	0.0516667	0.0551111	0.0551111	16875	1.2932	---	2	1	1	0.9	50	1000	5	1.5	0.2	0.5	1	0.9	10	3	10	2	10	30	1	---	24.2255	2.79976	1386.79	640.572	547.295	93.2774	640.572
12536	0	161	---	537	0.45	0.25	25	30	12	1	13049	8.61042	0.0604444	0.0272	0.0272	0.0604444	0.0604444	0.0644741	0.0644741	16875	1.2932	---	2	1	1	0.9	50	1000	5	1.5	0.2	0.5	1	0.9	10	3	10	2	10	30	1	---	24.2255	2.79976	1386.79	640.572	547.295	93.2774	640.572
10887	0	263	---	543	0.45	0.25	25	30	12	1	13049	10.4444	0.0698889	0.03145	0.03145	0.0698889	0.0698889	0.0745481	0.0745481	16875	1.2932	---	2	1	1	0.9	50	1000	5	1.5	0.2	0.5	1	0.9	10	3	10	2	10	30	1	---	24.2255	2.79976	1386.79	640.572	547.295	93.2774	640.572
10875	0	256	---	834	0.45	0.25	25	30	12	1	13049	10.1391	0.0587778	0.02645	0.02645	0.0587778	0.0587778	0.0626963	0.0626963	16875	1.2932	---	2	1	1	0.9	50	1000	5	1.5	0.2	0.5	1	0.9	10	3	10	2	10	30	1	---	24.2255	2.79976	1386.79	640.572	547.295	93.2774	640.572
12090	0	249	---	94	0.45	0.35	25	30	12	1	13049	9.23363	0.0674444	0.03035	0.03035	0.0674444	0.0674444	0.0719407	0.0719407	16875	1.2932	---	2	1	1	0.9	50	1000	5	1.5	0.2	0.5	1	0.9	10	3	10	2	10	30	1	---	24.2255	2.79976	1386.79	640.572	547.295	93.2774	640.572
12281	0	156	---	290	0.45	0.35	25	30	12	1	13049	7.86756	0.0591111	0.0266	0.0266	0.0591111	0.0591111	0.0630518	0.0630518	16875	1.2932	---	2	1	1	0.9	50	1000	5	1.5	0.2	0.5	1	0.9	10	3	10	2	10	30	1	---	24.2255	2.79976	1386.79	640.572	547.295	93.2774	640.572
10377	0	251	---	537	0.45	0.35	25	30	12	1	13049	8.98945	0.0702222	0.0316	0.0316	0.0702222	0.0702222	0.0749037	0.0749037	16875	1.2932	---	2	1	1	0.9	50	1000	5	1.5	0.2	0.5	1	0.9	10	3	10	2	10	30	1	---	24.2255	2.79976	1386.79	640.572	547.295	93.2774	640.572
12466	0	277	---	543	0.45	0.35	25	30	12	1	13049	10.422	0.0768889	0.0346	0.0346	0.0768889	0.0768889	0.0820148	0.0820148	16875	1.2932	---	2	1	1	0.9	50	1000	5	1.5	0.2	0.5	1	0.9	10	3	10	2	10	30	1	---	24.2255	2.79976	1386.79	640.572	547.295	93.2774	640.572
12496	0	165	---	834	0.45	0.35	25	30	12	1	13049	10.1823	0.0634444	0.02855	0.02855	0.0634444	0.0634444	0.0676741	0.0676741	16875	1.2932	---	2	1	1	0.9	50	1000	5	1.5	0.2	0.5	1	0.9	10	3	10	2	10	30	1	---	24.2255	2.79976	1386.79	640.572	547.295	93.2774	640.572
10242	0	206	---	94	0.45	0.45	25	30	12	1	13049	9.45281	0.0785556	0.03535	0.03535	0.0785556	0.0785556	0.0837926	0.0837926	16875	1.2932	---	2	1	1	0.9	50	1000	5	1.5	0.2	0.5	1	0.9	10	3	10	2	10	30	1	---	24.2255	2.79976	1386.79	640.572	547.295	93.2774	640.572
10750	0	254	---	290	0.45	0.45	25	30	12	1	13049	7.91913	0.0635556	0.0286	0.0286	0.0635556	0.0635556	0.0677926	0.0677926	16875	1.2932	---	2	1	1	0.9	50	1000	5	1.5	0.2	0.5	1	0.9	10	3	10	2	10	30	1	---	24.2255	2.79976	1386.79	640.572	547.295	93.2774	640.572
12015	0	271	---	537	0.45	0.45	25	30	12	1	13049	9.27992	0.0822222	0.037	0.037	0.0822222	0.0822222	0.0877037	0.0877037	16875	1.2932	---	2	1	1	0.9	50	1000	5	1.5	0.2	0.5	1	0.9	10	3	10	2	10	30	1	---	24.2255	2.79976	1386.79	640.572	547.295	93.2774	640.572
11514	0	269	---	543	0.45	0.45	25	30	12	1	13049	10.489	0.083	0.03735	0.03735	0.083	0.083	0.0885333	0.0885333	16875	1.2932	---	2	1	1	0.9	50	1000	5	1.5	0.2	0.5	1	0.9	10	3	10	2	10	30	1	---	24.2255	2.79976	1386.79	640.572	547.295	93.2774	640.572
12334	0	247	---	834	0.45	0.45	25	30	12	1	13049	10.2014	0.0652222	0.02935	0.02935	0.0652222	0.0652222	0.0695704	0.0695704	16875	1.2932	---	2	1	1	0.9	50	1000	5	1.5	0.2	0.5	1	0.9	10	3	10	2	10	30	1	---	24.2255	2.79976	1386.79	640.572	547.295	93.2774	640.572
12133	0	239	---	94	0.45	0.55	25	30	12	1	13049	9.66017	0.08	0.036	0.035975	0.08	0.0799444	0.0853333	0.0852741	16875	1.2932	---	2	1	1	0.9	50	1000	5	1.5	0.2	0.5	1	0.9	10	3	10	2	10	30	1	---	24.2255	2.79976	1386.79	640.572	547.295	93.2774	640.572
10972	0	261	---	290	0.45	0.55	25	30	12	1	13049	7.92632	0.0635556	0.0286	0.0286	0.0635556	0.0635556	0.0677926	0.0677926	16875	1.2932	---	2	1	1	0.9	50	1000	5	1.5	0.2	0.5	1	0.9	10	3	10	2	10	30	1	---	24.2255	2.79976	1386.79	640.572	547.295	93.2774	640.572
12128	0	270	---	537	0.45	0.55	25	30	12	1	13049	9.47899	0.0872222	0.03925	0.039175	0.0872222	0.0870556	0.093037	0.0928593	16875	1.2932	---	2	1	1	0.9	50	1000	5	1.5	0.2	0.5	1	0.9	10	3	10	2	10	30	1	---	24.2255	2.79976	1386.79	640.572	547.295	93.2774	640.572
11225	0	259	---	543	0.45	0.55	25	30	12	1	13049	10.5525	0.0898889	0.04045	0.04045	0.0898889	0.0898889	0.0958815	0.0958815	16875	1.2932	---	2	1	1	0.9	50	1000	5	1.5	0.2	0.5	1	0.9	10	3	10	2	10	30	1	---	24.2255	2.79976	1386.79	640.572	547.295	93.2774	640.572
11342	0	273	---	834	0.45	0.55	25	30	12	1	13049	10.3102	0.0657778	0.0296	0.0296	0.0657778	0.0657778	0.070163	0.070163	16875	1.2932	---	2	1	1	0.9	50	1000	5	1.5	0.2	0.5	1	0.9	10	3	10	2	10	30	1	---	24.2255	2.79976	1386.79	640.572	547.295	93.2774	640.572
11361	0	141	---	94	0.45	0.65	25	30	12	1	13049	9.83477	0.0928889	0.0418	0.04175	0.0928889	0.0927778	0.0990815	0.098963	16875	1.2932	---	2	1	1	0.9	50	1000	5	1.5	0.2	0.5	1	0.9	10	3	10	2	10	30	1	---	24.2255	2.79976	1386.79	640.572	547.295	93.2774	640.572
11406	0	266	---	290	0.45	0.65	25	30	12	1	13049	8.07409	0.0741111	0.03335	0.03335	0.0741111	0.0741111	0.0790519	0.0790519	16875	1.2932	---	2	1	1	0.9	50	1000	5	1.5	0.2	0.5	1	0.9	10	3	10	2	10	30	1	---	24.2255	2.79976	1386.79	640.572	547.295	93.2774	640.572
11740	0	146	---	537	0.45	0.65	25	30	12	1	13049	9.70347	0.0982222	0.0442	0.044175	0.0982222	0.0981667	0.10477	0.104711	16875	1.2932	---	2	1	1	0.9	50	1000	5	1.5	0.2	0.5	1	0.9	10	3	10	2	10	30	1	---	24.2255	2.79976	1386.79	640.572	547.295	93.2774	640.572
11068	0	273	---	543	0.45	0.65	25	30	12	1	13049	10.6337	0.095	0.04275	0.04275	0.095	0.095	0.101333	0.101333	16875	1.2932	---	2	1	1	0.9	50	1000	5	1.5	0.2	0.5	1	0.9	10	3	10	2	10	30	1	---	24.2255	2.79976	1386.79	640.572	547.295	93.2774	640.572
12999	0	166	---	834	0.45	0.65	25	30	12	1	13049	10.2272	0.0744444	0.0335	0.0335	0.0744444	0.0744444	0.0794074	0.0794074	16875	1.2932	---	2	1	1	0.9	50	1000	5	1.5	0.2	0.5	1	0.9	10	3	10	2	10	30	1	---	24.2255	2.79976	1386.79	640.572	547.295	93.2774	640.572
10571	0	221	---	94	0.45	0.75	25	30	12	1	13049	9.96691	0.109667	0.04935	0.049325	0.109667	0.109611	0.116978	0.116919	16875	1.2932	---	2	1	1	0.9	50	1000	5	1.5	0.2	0.5	1	0.9	10	3	10	2	10	30	1	---	24.2255	2.79976	1386.79	640.572	547.295	93.2774	640.572
12497	0	155	---	290	0.45	0.75	25	30	12	1	13049	8.18506	0.078	0.0351	0.0351	0.078	0.078	0.0832	0.0832	16875	1.2932	---	2	1	1	0.9	50	1000	5	1.5	0.2	0.5	1	0.9	10	3	10	2	10	30	1	---	24.2255	2.79976	1386.79	640.572	547.295	93.2774	640.572
10044	0	144	---	537	0.45	0.75	25	30	12	1	13049	10.2844	0.104333	0.04695	0.04685	0.104333	0.104111	0.111289	0.111052	16875	1.2932	---	2	1	1	0.9	50	1000	5	1.5	0.2	0.5	1	0.9	10	3	10	2	10	30	1	---	24.2255	2.79976	1386.79	640.572	547.295	93.2774	640.572
10181	0	171	---	543	0.45	0.75	25	30	12	1	13049	10.6365	0.0975556	0.0439	0.043875	0.0975556	0.0975	0.104059	0.104	16875	1.2932	---	2	1	1	0.9	50	1000	5	1.5	0.2	0.5	1	0.9	10	3	10	2	10	30	1	---	24.2255	2.79976	1386.79	640.572	547.295	93.2774	640.572
12065	0	251	---	834	0.45	0.75	25	30	12	1	13049	10.2482	0.0822222	0.037	0.037	0.0822222	0.0822222	0.0877037	0.0877037	16875	1.2932	---	2	1	1	0.9	50	1000	5	1.5	0.2	0.5	1	0.9	10	3	10	2	10	30	1	---	24.2255	2.79976	1386.79	640.572	547.295	93.2774	640.572
10782	0	247	---	94	0.45	0.85	25	30	12	1	13049	10.1188	0.126111	0.05675	0.056475	0.126111	0.1255	0.134519	0.133867	16875	1.2932	---	2	1	1	0.9	50	1000	5	1.5	0.2	0.5	1	0.9	10	3	10	2	10	30	1	---	24.2255	2.79976	1386.79	640.572	547.295	93.2774	640.572
12810	0	263	---	290	0.45	0.85	25	30	12	1	13049	8.5184	0.0917222	0.041275	0.041275	0.0917222	0.0917222	0.097837	0.097837	16875	1.2932	---	2	1	1	0.9	50	1000	5	1.5	0.2	0.5	1	0.9	10	3	10	2	10	30	1	---	24.2255	2.79976	1386.79	640.572	547.295	93.2774	640.572
10538	0	244	---	537	0.45	0.85	25	30	12	1	13049	10.4855	0.114889	0.0517	0.05165	0.114889	0.114778	0.122548	0.12243	16875	1.2932	---	2	1	1	0.9	50	1000	5	1.5	0.2	0.5	1	0.9	10	3	10	2	10	30	1	---	24.2255	2.79976	1386.79	640.572	547.295	93.2774	640.572
10521	0	215	---	543	0.45	0.85	25	30	12	1	13049	10.592	0.109389	0.049225	0.04915	0.109389	0.109222	0.116681	0.116504	16875	1.2932	---	2	1	1	0.9	50	1000	5	1.5	0.2	0.5	1	0.9	10	3	10	2	10	30	1	---	24.2255	2.79976	1386.79	640.572	547.295	93.2774	640.572
12305	0	266	---	834	0.45	0.85	25	30	12	1	13049	10.1806	0.0917778	0.0413	0.041225	0.0917778	0.0916111	0.0978963	0.0977185	16875	1.2932	---	2	1	1	0.9	50	1000	5	1.5	0.2	0.5	1	0.9	10	3	10	2	10	30	1	---	24.2255	2.79976	1386.79	640.572	547.295	93.2774	640.572
11529	0	264	---	94	0.45	0.95	25	30	12	1	13049	10.0749	0.140778	0.06335	0.06275	0.140778	0.139444	0.150163	0.148741	16875	1.2932	---	2	1	1	0.9	50	1000	5	1.5	0.2	0.5	1	0.9	10	3	10	2	10	30	1	---	24.2255	2.79976	1386.79	640.572	547.295	93.2774	640.572
11734	0	242	---	290	0.45	0.95	25	30	12	1	13049	8.73419	0.100389	0.045175	0.045175	0.100389	0.100389	0.107081	0.107081	16875	1.2932	---	2	1	1	0.9	50	1000	5	1.5	0.2	0.5	1	0.9	10	3	10	2	10	30	1	---	24.2255	2.79976	1386.79	640.572	547.295	93.2774	640.572
11742	0	282	---	537	0.45	0.95	25	30	12	1	13049	10.6348	0.12	0.054	0.05395	0.12	0.119889	0.128	0.127881	16875	1.2932	---	2	1	1	0.9	50	1000	5	1.5	0.2	0.5	1	0.9	10	3	10	2	10	30	1	---	24.2255	2.79976	1386.79	640.572	547.295	93.2774	640.572
12436	0	159	---	543	0.45	0.95	25	30	12	1	13049	10.7056	0.119722	0.053875	0.0538	0.119722	0.119556	0.127704	0.127526	16875	1.2932	---	2	1	1	0.9	50	1000	5	1.5	0.2	0.5	1	0.9	10	3	10	2	10	30	1	---	24.2255	2.79976	1386.79	640.572	547.295	93.2774	640.572
11302	0	284	---	834	0.45	0.95	25	30	12	1	13049	10.1572	0.0985556	0.04435	0.0443	0.0985556	0.0984444	0.105126	0.105007	16875	1.2932	---	2	1	1	0.9	50	1000	5	1.5	0.2	0.5	1	0.9	10	3	10	2	10	30	1	---	24.2255	2.79976	1386.79	640.572	547.295	93.2774	640.572
12843	0	351	---	94	0.55	0.05	25	30	12	1	15949	9.12631	0.048	0.0264	0.0264	0.048	0.048	0.0512	0.0512	20625	1.29318	---	2	1	1	0.9	50	1000	5	1.5	0.2	0.5	1	0.9	10	3	10	2	10	30	1	---	24.2255	2.79976	1386.79	640.572	547.295	93.2774	640.572
10748	0	352	---	290	0.55	0.05	25	30	12	1	15949	8.16198	0.0397273	0.02185	0.02185	0.0397273	0.0397273	0.0423758	0.0423758	20625	1.29318	---	2	1	1	0.9	50	1000	5	1.5	0.2	0.5	1	0.9	10	3	10	2	10	30	1	---	24.2255	2.79976	1386.79	640.572	547.295	93.2774	640.572
12667	0	353	---	537	0.55	0.05	25	30	12	1	15949	9.09742	0.0464545	0.02555	0.02555	0.0464545	0.0464545	0.0495515	0.0495515	20625	1.29318	---	2	1	1	0.9	50	1000	5	1.5	0.2	0.5	1	0.9	10	3	10	2	10	30	1	---	24.2255	2.79976	1386.79	640.572	547.295	93.2774	640.572
12063	0	378	---	543	0.55	0.05	25	30	12	1	15949	10.7006	0.0447273	0.0246	0.0246	0.0447273	0.0447273	0.0477091	0.0477091	20625	1.29318	---	2	1	1	0.9	50	1000	5	1.5	0.2	0.5	1	0.9	10	3	10	2	10	30	1	---	24.2255	2.79976	1386.79	640.572	547.295	93.2774	640.572
12639	0	194	---	834	0.55	0.05	25	30	12	1	15949	9.8534	0.0464545	0.02555	0.02555	0.0464545	0.0464545	0.0495515	0.0495515	20625	1.29318	---	2	1	1	0.9	50	1000	5	1.5	0.2	0.5	1	0.9	10	3	10	2	10	30	1	---	24.2255	2.79976	1386.79	640.572	547.295	93.2774	640.572
12823	0	346	---	94	0.55	0.15	25	30	12	1	15949	9.26703	0.0505455	0.0278	0.0278	0.0505455	0.0505455	0.0539152	0.0539152	20625	1.29318	---	2	1	1	0.9	50	1000	5	1.5	0.2	0.5	1	0.9	10	3	10	2	10	30	1	---	24.2255	2.79976	1386.79	640.572	547.295	93.2774	640.572
10061	0	219	---	290	0.55	0.15	25	30	12	1	15949	8.32469	0.0401818	0.0221	0.0221	0.0401818	0.0401818	0.0428606	0.0428606	20625	1.29318	---	2	1	1	0.9	50	1000	5	1.5	0.2	0.5	1	0.9	10	3	10	2	10	30	1	---	24.2255	2.79976	1386.79	640.572	547.295	93.2774	640.572
10291	0	258	---	537	0.55	0.15	25	30	12	1	15949	9.10586	0.0478182	0.0263	0.0263	0.0478182	0.0478182	0.0510061	0.0510061	20625	1.29318	---	2	1	1	0.9	50	1000	5	1.5	0.2	0.5	1	0.9	10	3	10	2	10	30	1	---	24.2255	2.79976	1386.79	640.572	547.295	93.2774	640.572
10127	0	203	---	543	0.55	0.15	25	30	12	1	15949	10.7333	0.05	0.0275	0.0275	0.05	0.05	0.0533333	0.0533333	20625	1.29318	---	2	1	1	0.9	50	1000	5	1.5	0.2	0.5	1	0.9	10	3	10	2	10	30	1	---	24.2255	2.79976	1386.79	640.572	547.295	93.2774	640.572
11710	0	381	---	834	0.55	0.15	25	30	12	1	15949	9.99205	0.0470909	0.0259	0.0259	0.0470909	0.0470909	0.0502303	0.0502303	20625	1.29318	---	2	1	1	0.9	50	1000	5	1.5	0.2	0.5	1	0.9	10	3	10	2	10	30	1	---	24.2255	2.79976	1386.79	640.572	547.295	93.2774	640.572
12058	0	322	---	94	0.55	0.25	25	30	12	1	15949	9.45722	0.0556364	0.0306	0.0306	0.0556364	0.0556364	0.0593455	0.0593455	20625	1.29318	---	2	1	1	0.9	50	1000	5	1.5	0.2	0.5	1	0.9	10	3	10	2	10	30	1	---	24.2255	2.79976	1386.79	640.572	547.295	93.2774	640.572
10897	0	332	---	290	0.55	0.25	25	30	12	1	15949	8.34272	0.0433636	0.02385	0.02385	0.0433636	0.0433636	0.0462545	0.0462545	20625	1.29318	---	2	1	1	0.9	50	1000	5	1.5	0.2	0.5	1	0.9	10	3	10	2	10	30	1	---	24.2255	2.79976	1386.79	640.572	547.295	93.2774	640.572
10918	0	351	---	537	0.55	0.25	25	30	12	1	15949	9.21174	0.0542727	0.02985	0.02985	0.0542727	0.0542727	0.0578909	0.0578909	20625	1.29318	---	2	1	1	0.9	50	1000	5	1.5	0.2	0.5	1	0.9	10	3	10	2	10	30	1	---	24.2255	2.79976	1386.79	640.572	547.295	93.2774	640.572
12998	0	189	---	543	0.55	0.25	25	30	12	1	15949	10.8048	0.0520909	0.02865	0.02865	0.0520909	0.0520909	0.0555636	0.0555636	20625	1.29318	---	2	1	1	0.9	50	1000	5	1.5	0.2	0.5	1	0.9	10	3	10	2	10	30	1	---	24.2255	2.79976	1386.79	640.572	547.295	93.2774	640.572
10515	0	317	---	834	0.55	0.25	25	30	12	1	15949	10.0884	0.0478182	0.0263	0.0263	0.0478182	0.0478182	0.0510061	0.0510061	20625	1.29318	---	2	1	1	0.9	50	1000	5	1.5	0.2	0.5	1	0.9	10	3	10	2	10	30	1	---	24.2255	2.79976	1386.79	640.572	547.295	93.2774	640.572
11622	0	339	---	94	0.55	0.35	25	30	12	1	15949	9.53934	0.0613636	0.03375	0.03375	0.0613636	0.0613636	0.0654545	0.0654545	20625	1.29318	---	2	1	1	0.9	50	1000	5	1.5	0.2	0.5	1	0.9	10	3	10	2	10	30	1	---	24.2255	2.79976	1386.79	640.572	547.295	93.2774	640.572
10623	0	326	---	290	0.55	0.35	25	30	12	1	15949	8.32416	0.0410909	0.0226	0.0226	0.0410909	0.0410909	0.0438303	0.0438303	20625	1.29318	---	2	1	1	0.9	50	1000	5	1.5	0.2	0.5	1	0.9	10	3	10	2	10	30	1	---	24.2255	2.79976	1386.79	640.572	547.295	93.2774	640.572
11618	0	351	---	537	0.55	0.35	25	30	12	1	15949	9.52098	0.0605455	0.0333	0.0333	0.0605455	0.0605455	0.0645818	0.0645818	20625	1.29318	---	2	1	1	0.9	50	1000	5	1.5	0.2	0.5	1	0.9	10	3	10	2	10	30	1	---	24.2255	2.79976	1386.79	640.572	547.295	93.2774	640.572
11972	0	342	---	543	0.55	0.35	25	30	12	1	15949	10.776	0.0588182	0.03235	0.03235	0.0588182	0.0588182	0.0627394	0.0627394	20625	1.29318	---	2	1	1	0.9	50	1000	5	1.5	0.2	0.5	1	0.9	10	3	10	2	10	30	1	---	24.2255	2.79976	1386.79	640.572	547.295	93.2774	640.572
11255	0	382	---	834	0.55	0.35	25	30	12	1	15949	10.1578	0.0519091	0.02855	0.02855	0.0519091	0.0519091	0.0553697	0.0553697	20625	1.29318	---	2	1	1	0.9	50	1000	5	1.5	0.2	0.5	1	0.9	10	3	10	2	10	30	1	---	24.2255	2.79976	1386.79	640.572	547.295	93.2774	640.572
10640	0	332	---	94	0.55	0.45	25	30	12	1	15949	9.69348	0.0686364	0.03775	0.03775	0.0686364	0.0686364	0.0732121	0.0732121	20625	1.29318	---	2	1	1	0.9	50	1000	5	1.5	0.2	0.5	1	0.9	10	3	10	2	10	30	1	---	24.2255	2.79976	1386.79	640.572	547.295	93.2774	640.572
11778	0	360	---	290	0.55	0.45	25	30	12	1	15949	8.51297	0.047	0.02585	0.02585	0.047	0.047	0.0501333	0.0501333	20625	1.29318	---	2	1	1	0.9	50	1000	5	1.5	0.2	0.5	1	0.9	10	3	10	2	10	30	1	---	24.2255	2.79976	1386.79	640.572	547.295	93.2774	640.572
11649	0	186	---	537	0.55	0.45	25	30	12	1	15949	9.69694	0.0667273	0.0367	0.0367	0.0667273	0.0667273	0.0711758	0.0711758	20625	1.29318	---	2	1	1	0.9	50	1000	5	1.5	0.2	0.5	1	0.9	10	3	10	2	10	30	1	---	24.2255	2.79976	1386.79	640.572	547.295	93.2774	640.572
12647	0	194	---	543	0.55	0.45	25	30	12	1	15949	10.8152	0.064	0.0352	0.0352	0.064	0.064	0.0682667	0.0682667	20625	1.29318	---	2	1	1	0.9	50	1000	5	1.5	0.2	0.5	1	0.9	10	3	10	2	10	30	1	---	24.2255	2.79976	1386.79	640.572	547.295	93.2774	640.572
11874	0	340	---	834	0.55	0.45	25	30	12	1	15949	10.1911	0.0544545	0.02995	0.02995	0.0544545	0.0544545	0.0580848	0.0580848	20625	1.29318	---	2	1	1	0.9	50	1000	5	1.5	0.2	0.5	1	0.9	10	3	10	2	10	30	1	---	24.2255	2.79976	1386.79	640.572	547.295	93.2774	640.572
10833	0	322	---	94	0.55	0.55	25	30	12	1	15949	9.94735	0.0772727	0.0425	0.0425	0.0772727	0.0772727	0.0824242	0.0824242	20625	1.29318	---	2	1	1	0.9	50	1000	5	1.5	0.2	0.5	1	0.9	10	3	10	2	10	30	1	---	24.2255	2.79976	1386.79	640.572	547.295	93.2774	640.572
10966	0	369	---	290	0.55	0.55	25	30	12	1	15949	8.55441	0.0538182	0.0296	0.0296	0.0538182	0.0538182	0.0574061	0.0574061	20625	1.29318	---	2	1	1	0.9	50	1000	5	1.5	0.2	0.5	1	0.9	10	3	10	2	10	30	1	---	24.2255	2.79976	1386.79	640.572	547.295	93.2774	640.572
12441	0	314	---	537	0.55	0.55	25	30	12	1	15949	9.93354	0.0839091	0.04615	0.04615	0.0839091	0.0839091	0.089503	0.089503	20625	1.29318	---	2	1	1	0.9	50	1000	5	1.5	0.2	0.5	1	0.9	10	3	10	2	10	30	1	---	24.2255	2.79976	1386.79	640.572	547.295	93.2774	640.572
11095	0	345	---	543	0.55	0.55	25	30	12	1	15949	10.85	0.0699545	0.038475	0.038475	0.0699545	0.0699545	0.0746182	0.0746182	20625	1.29318	---	2	1	1	0.9	50	1000	5	1.5	0.2	0.5	1	0.9	10	3	10	2	10	30	1	---	24.2255	2.79976	1386.79	640.572	547.295	93.2774	640.572
11291	0	342	---	834	0.55	0.55	25	30	12	1	15949	10.1708	0.061	0.03355	0.03355	0.061	0.061	0.0650667	0.0650667	20625	1.29318	---	2	1	1	0.9	50	1000	5	1.5	0.2	0.5	1	0.9	10	3	10	2	10	30	1	---	24.2255	2.79976	1386.79	640.572	547.295	93.2774	640.572
11441	0	318	---	94	0.55	0.65	25	30	12	1	15949	9.89111	0.083	0.04565	0.045625	0.083	0.0829545	0.0885333	0.0884848	20625	1.29318	---	2	1	1	0.9	50	1000	5	1.5	0.2	0.5	1	0.9	10	3	10	2	10	30	1	---	24.2255	2.79976	1386.79	640.572	547.295	93.2774	640.572
10304	0	285	---	290	0.55	0.65	25	30	12	1	15949	8.80537	0.0604091	0.033225	0.033225	0.0604091	0.0604091	0.0644364	0.0644364	20625	1.29318	---	2	1	1	0.9	50	1000	5	1.5	0.2	0.5	1	0.9	10	3	10	2	10	30	1	---	24.2255	2.79976	1386.79	640.572	547.295	93.2774	640.572
11669	0	307	---	537	0.55	0.65	25	30	12	1	15949	10.0617	0.0886364	0.04875	0.04875	0.0886364	0.0886364	0.0945455	0.0945455	20625	1.29318	---	2	1	1	0.9	50	1000	5	1.5	0.2	0.5	1	0.9	10	3	10	2	10	30	1	---	24.2255	2.79976	1386.79	640.572	547.295	93.2774	640.572
10406	0	288	---	543	0.55	0.65	25	30	12	1	15949	10.8704	0.0724091	0.039825	0.039825	0.0724091	0.0724091	0.0772364	0.0772364	20625	1.29318	---	2	1	1	0.9	50	1000	5	1.5	0.2	0.5	1	0.9	10	3	10	2	10	30	1	---	24.2255	2.79976	1386.79	640.572	547.295	93.2774	640.572
11215	0	376	---	834	0.55	0.65	25	30	12	1	15949	10.095	0.0683636	0.0376	0.0376	0.0683636	0.0683636	0.0729212	0.0729212	20625	1.29318	---	2	1	1	0.9	50	1000	5	1.5	0.2	0.5	1	0.9	10	3	10	2	10	30	1	---	24.2255	2.79976	1386.79	640.572	547.295	93.2774	640.572
12686	0	334	---	94	0.55	0.75	25	30	12	1	15949	9.99214	0.0911818	0.05015	0.050125	0.0911818	0.0911364	0.0972606	0.0972121	20625	1.29318	---	2	1	1	0.9	50	1000	5	1.5	0.2	0.5	1	0.9	10	3	10	2	10	30	1	---	24.2255	2.79976	1386.79	640.572	547.295	93.2774	640.572
10561	0	310	---	290	0.55	0.75	25	30	12	1	15949	8.90304	0.0734091	0.040375	0.040375	0.0734091	0.0734091	0.078303	0.078303	20625	1.29318	---	2	1	1	0.9	50	1000	5	1.5	0.2	0.5	1	0.9	10	3	10	2	10	30	1	---	24.2255	2.79976	1386.79	640.572	547.295	93.2774	640.572
10533	0	299	---	537	0.55	0.75	25	30	12	1	15949	10.1929	0.0910909	0.0501	0.050075	0.0910909	0.0910455	0.0971636	0.0971152	20625	1.29318	---	2	1	1	0.9	50	1000	5	1.5	0.2	0.5	1	0.9	10	3	10	2	10	30	1	---	24.2255	2.79976	1386.79	640.572	547.295	93.2774	640.572
10873	0	319	---	543	0.55	0.75	25	30	12	1	15949	10.6994	0.0815	0.044825	0.044825	0.0815	0.0815	0.0869333	0.0869333	20625	1.29318	---	2	1	1	0.9	50	1000	5	1.5	0.2	0.5	1	0.9	10	3	10	2	10	30	1	---	24.2255	2.79976	1386.79	640.572	547.295	93.2774	640.572
12878	0	328	---	834	0.55	0.75	25	30	12	1	15949	10.0044	0.0674545	0.0371	0.0371	0.0674545	0.0674545	0.0719515	0.0719515	20625	1.29318	---	2	1	1	0.9	50	1000	5	1.5	0.2	0.5	1	0.9	10	3	10	2	10	30	1	---	24.2255	2.79976	1386.79	640.572	547.295	93.2774	640.572
12662	0	213	---	94	0.55	0.85	25	30	12	1	15949	10.1861	0.101545	0.05585	0.05585	0.101545	0.101545	0.108315	0.108315	20625	1.29318	---	2	1	1	0.9	50	1000	5	1.5	0.2	0.5	1	0.9	10	3	10	2	10	30	1	---	24.2255	2.79976	1386.79	640.572	547.295	93.2774	640.572
11379	0	183	---	290	0.55	0.85	25	30	12	1	15949	9.02053	0.0745909	0.041025	0.041025	0.0745909	0.0745909	0.0795636	0.0795636	20625	1.29318	---	2	1	1	0.9	50	1000	5	1.5	0.2	0.5	1	0.9	10	3	10	2	10	30	1	---	24.2255	2.79976	1386.79	640.572	547.295	93.2774	640.572
11290	0	325	---	537	0.55	0.85	25	30	12	1	15949	10.2755	0.0971818	0.05345	0.0534	0.0971818	0.0970909	0.103661	0.103564	20625	1.29318	---	2	1	1	0.9	50	1000	5	1.5	0.2	0.5	1	0.9	10	3	10	2	10	30	1	---	24.2255	2.79976	1386.79	640.572	547.295	93.2774	640.572
12066	0	292	---	543	0.55	0.85	25	30	12	1	15949	10.6612	0.0854091	0.046975	0.046975	0.0854091	0.0854091	0.091103	0.091103	20625	1.29318	---	2	1	1	0.9	50	1000	5	1.5	0.2	0.5	1	0.9	10	3	10	2	10	30	1	---	24.2255	2.79976	1386.79	640.572	547.295	93.2774	640.572
10116	0	242	---	834	0.55	0.85	25	30	12	1	15949	10.0056	0.0761818	0.0419	0.0419	0.0761818	0.0761818	0.0812606	0.0812606	20625	1.29318	---	2	1	1	0.9	50	1000	5	1.5	0.2	0.5	1	0.9	10	3	10	2	10	30	1	---	24.2255	2.79976	1386.79	640.572	547.295	93.2774	640.572
10770	0	365	---	94	0.55	0.95	25	30	12	1	15949	10.1832	0.107682	0.059225	0.0592	0.107682	0.107636	0.114861	0.114812	20625	1.29318	---	2	1	1	0.9	50	1000	5	1.5	0.2	0.5	1	0.9	10	3	10	2	10	30	1	---	24.2255	2.79976	1386.79	640.572	547.295	93.2774	640.572
12577	0	321	---	290	0.55	0.95	25	30	12	1	15949	8.97819	0.0809545	0.044525	0.044475	0.0809545	0.0808636	0.0863515	0.0862545	20625	1.29318	---	2	1	1	0.9	50	1000	5	1.5	0.2	0.5	1	0.9	10	3	10	2	10	30	1	---	24.2255	2.79976	1386.79	640.572	547.295	93.2774	640.572
11477	0	350	---	537	0.55	0.95	25	30	12	1	15949	10.4067	0.101636	0.0559	0.0559	0.101636	0.101636	0.108412	0.108412	20625	1.29318	---	2	1	1	0.9	50	1000	5	1.5	0.2	0.5	1	0.9	10	3	10	2	10	30	1	---	24.2255	2.79976	1386.79	640.572	547.295	93.2774	640.572
10329	0	270	---	543	0.55	0.95	25	30	12	1	15949	10.7925	0.0875909	0.048175	0.048175	0.0875909	0.0875909	0.0934303	0.0934303	20625	1.29318	---	2	1	1	0.9	50	1000	5	1.5	0.2	0.5	1	0.9	10	3	10	2	10	30	1	---	24.2255	2.79976	1386.79	640.572	547.295	93.2774	640.572
11940	0	178	---	834	0.55	0.95	25	30	12	1	15949	10.009	0.0848182	0.04665	0.046625	0.0848182	0.0847727	0.0904727	0.0904242	20625	1.29318	---	2	1	1	0.9	50	1000	5	1.5	0.2	0.5	1	0.9	10	3	10	2	10	30	1	---	24.2255	2.79976	1386.79	640.572	547.295	93.2774	640.572
12114	0	429	---	94	0.65	0.05	25	30	12	1	18848	9.44993	0.0436923	0.0284	0.0284	0.0436923	0.0436923	0.0466051	0.0466051	24375	1.29324	---	2	1	1	0.9	50	1000	5	1.5	0.2	0.5	1	0.9	10	3	10	2	10	30	1	---	24.2255	2.79976	1386.79	640.572	547.295	93.2774	640.572
12981	0	247	---	290	0.65	0.05	25	30	12	1	18848	8.9159	0.035	0.02275	0.02275	0.035	0.035	0.0373333	0.0373333	24375	1.29324	---	2	1	1	0.9	50	1000	5	1.5	0.2	0.5	1	0.9	10	3	10	2	10	30	1	---	24.2255	2.79976	1386.79	640.572	547.295	93.2774	640.572
11637	0	417	---	537	0.65	0.05	25	30	12	1	18848	9.60609	0.0407692	0.0265	0.0265	0.0407692	0.0407692	0.0434872	0.0434872	24375	1.29324	---	2	1	1	0.9	50	1000	5	1.5	0.2	0.5	1	0.9	10	3	10	2	10	30	1	---	24.2255	2.79976	1386.79	640.572	547.295	93.2774	640.572
10064	0	354	---	543	0.65	0.05	25	30	12	1	18848	10.6481	0.0339231	0.02205	0.02205	0.0339231	0.0339231	0.0361846	0.0361846	24375	1.29324	---	2	1	1	0.9	50	1000	5	1.5	0.2	0.5	1	0.9	10	3	10	2	10	30	1	---	24.2255	2.79976	1386.79	640.572	547.295	93.2774	640.572
12572	0	463	---	834	0.65	0.05	25	30	12	1	18848	9.73864	0.0365385	0.02375	0.02375	0.0365385	0.0365385	0.0389744	0.0389744	24375	1.29324	---	2	1	1	0.9	50	1000	5	1.5	0.2	0.5	1	0.9	10	3	10	2	10	30	1	---	24.2255	2.79976	1386.79	640.572	547.295	93.2774	640.572
10786	0	454	---	94	0.65	0.15	25	30	12	1	18848	9.5322	0.0487692	0.0317	0.0317	0.0487692	0.0487692	0.0520205	0.0520205	24375	1.29324	---	2	1	1	0.9	50	1000	5	1.5	0.2	0.5	1	0.9	10	3	10	2	10	30	1	---	24.2255	2.79976	1386.79	640.572	547.295	93.2774	640.572
11636	0	467	---	290	0.65	0.15	25	30	12	1	18848	8.99749	0.0361538	0.0235	0.0235	0.0361538	0.0361538	0.0385641	0.0385641	24375	1.29324	---	2	1	1	0.9	50	1000	5	1.5	0.2	0.5	1	0.9	10	3	10	2	10	30	1	---	24.2255	2.79976	1386.79	640.572	547.295	93.2774	640.572
11779	0	244	---	537	0.65	0.15	25	30	12	1	18848	9.82541	0.0487692	0.0317	0.0317	0.0487692	0.0487692	0.0520205	0.0520205	24375	1.29324	---	2	1	1	0.9	50	1000	5	1.5	0.2	0.5	1	0.9	10	3	10	2	10	30	1	---	24.2255	2.79976	1386.79	640.572	547.295	93.2774	640.572
12454	0	442	---	543	0.65	0.15	25	30	12	1	18848	10.7511	0.0356154	0.02315	0.02315	0.0356154	0.0356154	0.0379897	0.0379897	24375	1.29324	---	2	1	1	0.9	50	1000	5	1.5	0.2	0.5	1	0.9	10	3	10	2	10	30	1	---	24.2255	2.79976	1386.79	640.572	547.295	93.2774	640.572
11053	0	436	---	834	0.65	0.15	25	30	12	1	18848	9.81454	0.0407692	0.0265	0.0265	0.0407692	0.0407692	0.0434872	0.0434872	24375	1.29324	---	2	1	1	0.9	50	1000	5	1.5	0.2	0.5	1	0.9	10	3	10	2	10	30	1	---	24.2255	2.79976	1386.79	640.572	547.295	93.2774	640.572
11210	0	241	---	94	0.65	0.25	25	30	12	1	18848	9.52767	0.0506923	0.03295	0.03295	0.0506923	0.0506923	0.0540718	0.0540718	24375	1.29324	---	2	1	1	0.9	50	1000	5	1.5	0.2	0.5	1	0.9	10	3	10	2	10	30	1	---	24.2255	2.79976	1386.79	640.572	547.295	93.2774	640.572
12028	0	463	---	290	0.65	0.25	25	30	12	1	18848	9.06196	0.0401538	0.0261	0.0261	0.0401538	0.0401538	0.0428308	0.0428308	24375	1.29324	---	2	1	1	0.9	50	1000	5	1.5	0.2	0.5	1	0.9	10	3	10	2	10	30	1	---	24.2255	2.79976	1386.79	640.572	547.295	93.2774	640.572
12922	0	447	---	537	0.65	0.25	25	30	12	1	18848	9.89018	0.053	0.03445	0.03445	0.053	0.053	0.0565333	0.0565333	24375	1.29324	---	2	1	1	0.9	50	1000	5	1.5	0.2	0.5	1	0.9	10	3	10	2	10	30	1	---	24.2255	2.79976	1386.79	640.572	547.295	93.2774	640.572
10313	0	402	---	543	0.65	0.25	25	30	12	1	18848	10.8386	0.0376923	0.0245	0.0245	0.0376923	0.0376923	0.0402051	0.0402051	24375	1.29324	---	2	1	1	0.9	50	1000	5	1.5	0.2	0.5	1	0.9	10	3	10	2	10	30	1	---	24.2255	2.79976	1386.79	640.572	547.295	93.2774	640.572
12239	0	433	---	834	0.65	0.25	25	30	12	1	18848	9.84135	0.041	0.02665	0.02665	0.041	0.041	0.0437333	0.0437333	24375	1.29324	---	2	1	1	0.9	50	1000	5	1.5	0.2	0.5	1	0.9	10	3	10	2	10	30	1	---	24.2255	2.79976	1386.79	640.572	547.295	93.2774	640.572
12462	0	475	---	94	0.65	0.35	25	30	12	1	18848	9.69293	0.0557692	0.03625	0.03625	0.0557692	0.0557692	0.0594872	0.0594872	24375	1.29324	---	2	1	1	0.9	50	1000	5	1.5	0.2	0.5	1	0.9	10	3	10	2	10	30	1	---	24.2255	2.79976	1386.79	640.572	547.295	93.2774	640.572
12468	0	438	---	290	0.65	0.35	25	30	12	1	18848	9.13639	0.0434615	0.02825	0.02825	0.0434615	0.0434615	0.046359	0.046359	24375	1.29324	---	2	1	1	0.9	50	1000	5	1.5	0.2	0.5	1	0.9	10	3	10	2	10	30	1	---	24.2255	2.79976	1386.79	640.572	547.295	93.2774	640.572
12562	0	448	---	537	0.65	0.35	25	30	12	1	18848	9.95904	0.0584615	0.038	0.038	0.0584615	0.0584615	0.062359	0.062359	24375	1.29324	---	2	1	1	0.9	50	1000	5	1.5	0.2	0.5	1	0.9	10	3	10	2	10	30	1	---	24.2255	2.79976	1386.79	640.572	547.295	93.2774	640.572
12852	0	235	---	543	0.65	0.35	25	30	12	1	18848	10.9204	0.0415385	0.027	0.027	0.0415385	0.0415385	0.0443077	0.0443077	24375	1.29324	---	2	1	1	0.9	50	1000	5	1.5	0.2	0.5	1	0.9	10	3	10	2	10	30	1	---	24.2255	2.79976	1386.79	640.572	547.295	93.2774	640.572
10163	0	322	---	834	0.65	0.35	25	30	12	1	18848	9.88229	0.0423846	0.02755	0.02755	0.0423846	0.0423846	0.0452103	0.0452103	24375	1.29324	---	2	1	1	0.9	50	1000	5	1.5	0.2	0.5	1	0.9	10	3	10	2	10	30	1	---	24.2255	2.79976	1386.79	640.572	547.295	93.2774	640.572
10392	0	386	---	94	0.65	0.45	25	30	12	1	18848	9.94398	0.0633846	0.0412	0.0412	0.0633846	0.0633846	0.0676103	0.0676103	24375	1.29324	---	2	1	1	0.9	50	1000	5	1.5	0.2	0.5	1	0.9	10	3	10	2	10	30	1	---	24.2255	2.79976	1386.79	640.572	547.295	93.2774	640.572
12510	0	299	---	290	0.65	0.45	25	30	12	1	18848	9.28525	0.0450385	0.029275	0.029275	0.0450385	0.0450385	0.048041	0.048041	24375	1.29324	---	2	1	1	0.9	50	1000	5	1.5	0.2	0.5	1	0.9	10	3	10	2	10	30	1	---	24.2255	2.79976	1386.79	640.572	547.295	93.2774	640.572
11055	0	232	---	537	0.65	0.45	25	30	12	1	18848	9.93967	0.0586154	0.0381	0.0381	0.0586154	0.0586154	0.0625231	0.0625231	24375	1.29324	---	2	1	1	0.9	50	1000	5	1.5	0.2	0.5	1	0.9	10	3	10	2	10	30	1	---	24.2255	2.79976	1386.79	640.572	547.295	93.2774	640.572
11984	0	424	---	543	0.65	0.45	25	30	12	1	18848	10.9434	0.0435385	0.0283	0.0283	0.0435385	0.0435385	0.046441	0.046441	24375	1.29324	---	2	1	1	0.9	50	1000	5	1.5	0.2	0.5	1	0.9	10	3	10	2	10	30	1	---	24.2255	2.79976	1386.79	640.572	547.295	93.2774	640.572
12225	0	448	---	834	0.65	0.45	25	30	12	1	18848	9.92808	0.0518462	0.0337	0.0337	0.0518462	0.0518462	0.0553026	0.0553026	24375	1.29324	---	2	1	1	0.9	50	1000	5	1.5	0.2	0.5	1	0.9	10	3	10	2	10	30	1	---	24.2255	2.79976	1386.79	640.572	547.295	93.2774	640.572
11879	0	416	---	94	0.65	0.55	25	30	12	1	18848	9.95067	0.0641923	0.041725	0.041725	0.0641923	0.0641923	0.0684718	0.0684718	24375	1.29324	---	2	1	1	0.9	50	1000	5	1.5	0.2	0.5	1	0.9	10	3	10	2	10	30	1	---	24.2255	2.79976	1386.79	640.572	547.295	93.2774	640.572
10809	0	474	---	290	0.65	0.55	25	30	12	1	18848	9.39536	0.0481154	0.031275	0.031275	0.0481154	0.0481154	0.0513231	0.0513231	24375	1.29324	---	2	1	1	0.9	50	1000	5	1.5	0.2	0.5	1	0.9	10	3	10	2	10	30	1	---	24.2255	2.79976	1386.79	640.572	547.295	93.2774	640.572
11596	0	459	---	537	0.65	0.55	25	30	12	1	18848	10.0048	0.0626923	0.04075	0.04075	0.0626923	0.0626923	0.0668718	0.0668718	24375	1.29324	---	2	1	1	0.9	50	1000	5	1.5	0.2	0.5	1	0.9	10	3	10	2	10	30	1	---	24.2255	2.79976	1386.79	640.572	547.295	93.2774	640.572
11009	0	457	---	543	0.65	0.55	25	30	12	1	18848	10.9175	0.0483077	0.0314	0.0314	0.0483077	0.0483077	0.0515282	0.0515282	24375	1.29324	---	2	1	1	0.9	50	1000	5	1.5	0.2	0.5	1	0.9	10	3	10	2	10	30	1	---	24.2255	2.79976	1386.79	640.572	547.295	93.2774	640.572
10960	0	455	---	834	0.65	0.55	25	30	12	1	18848	9.95053	0.0524615	0.0341	0.0341	0.0524615	0.0524615	0.055959	0.055959	24375	1.29324	---	2	1	1	0.9	50	1000	5	1.5	0.2	0.5	1	0.9	10	3	10	2	10	30	1	---	24.2255	2.79976	1386.79	640.572	547.295	93.2774	640.572
12859	0	227	---	94	0.65	0.65	25	30	12	1	18848	10.0772	0.0676538	0.043975	0.043975	0.0676538	0.0676538	0.0721641	0.0721641	24375	1.29324	---	2	1	1	0.9	50	1000	5	1.5	0.2	0.5	1	0.9	10	3	10	2	10	30	1	---	24.2255	2.79976	1386.79	640.572	547.295	93.2774	640.572
10300	0	358	---	290	0.65	0.65	25	30	12	1	18848	9.46784	0.0505769	0.032875	0.032875	0.0505769	0.0505769	0.0539487	0.0539487	24375	1.29324	---	2	1	1	0.9	50	1000	5	1.5	0.2	0.5	1	0.9	10	3	10	2	10	30	1	---	24.2255	2.79976	1386.79	640.572	547.295	93.2774	640.572
10479	0	410	---	537	0.65	0.65	25	30	12	1	18848	10.1187	0.0652308	0.0424	0.0424	0.0652308	0.0652308	0.0695795	0.0695795	24375	1.29324	---	2	1	1	0.9	50	1000	5	1.5	0.2	0.5	1	0.9	10	3	10	2	10	30	1	---	24.2255	2.79976	1386.79	640.572	547.295	93.2774	640.572
12443	0	446	---	543	0.65	0.65	25	30	12	1	18848	10.921	0.0512308	0.0333	0.0333	0.0512308	0.0512308	0.0546462	0.0546462	24375	1.29324	---	2	1	1	0.9	50	1000	5	1.5	0.2	0.5	1	0.9	10	3	10	2	10	30	1	---	24.2255	2.79976	1386.79	640.572	547.295	93.2774	640.572
11171	0	445	---	834	0.65	0.65	25	30	12	1	18848	9.96613	0.0553846	0.036	0.036	0.0553846	0.0553846	0.0590769	0.0590769	24375	1.29324	---	2	1	1	0.9	50	1000	5	1.5	0.2	0.5	1	0.9	10	3	10	2	10	30	1	---	24.2255	2.79976	1386.79	640.572	547.295	93.2774	640.572
11735	0	224	---	94	0.65	0.75	25	30	12	1	18848	10.0972	0.0718077	0.046675	0.046675	0.0718077	0.0718077	0.0765949	0.0765949	24375	1.29324	---	2	1	1	0.9	50	1000	5	1.5	0.2	0.5	1	0.9	10	3	10	2	10	30	1	---	24.2255	2.79976	1386.79	640.572	547.295	93.2774	640.572
11427	0	434	---	290	0.65	0.75	25	30	12	1	18848	9.45462	0.0521538	0.0339	0.0339	0.0521538	0.0521538	0.0556308	0.0556308	24375	1.29324	---	2	1	1	0.9	50	1000	5	1.5	0.2	0.5	1	0.9	10	3	10	2	10	30	1	---	24.2255	2.79976	1386.79	640.572	547.295	93.2774	640.572
11942	0	445	---	537	0.65	0.75	25	30	12	1	18848	10.1821	0.0746154	0.0485	0.0485	0.0746154	0.0746154	0.0795897	0.0795897	24375	1.29324	---	2	1	1	0.9	50	1000	5	1.5	0.2	0.5	1	0.9	10	3	10	2	10	30	1	---	24.2255	2.79976	1386.79	640.572	547.295	93.2774	640.572
11289	0	451	---	543	0.65	0.75	25	30	12	1	18848	10.9182	0.0557308	0.036225	0.036225	0.0557308	0.0557308	0.0594462	0.0594462	24375	1.29324	---	2	1	1	0.9	50	1000	5	1.5	0.2	0.5	1	0.9	10	3	10	2	10	30	1	---	24.2255	2.79976	1386.79	640.572	547.295	93.2774	640.572
10355	0	370	---	834	0.65	0.75	25	30	12	1	18848	10.0791	0.0650769	0.0423	0.0423	0.0650769	0.0650769	0.0694154	0.0694154	24375	1.29324	---	2	1	1	0.9	50	1000	5	1.5	0.2	0.5	1	0.9	10	3	10	2	10	30	1	---	24.2255	2.79976	1386.79	640.572	547.295	93.2774	640.572
10952	0	226	---	94	0.65	0.85	25	30	12	1	18848	10.078	0.0695	0.045175	0.045175	0.0695	0.0695	0.0741333	0.0741333	24375	1.29324	---	2	1	1	0.9	50	1000	5	1.5	0.2	0.5	1	0.9	10	3	10	2	10	30	1	---	24.2255	2.79976	1386.79	640.572	547.295	93.2774	640.572
10690	0	409	---	290	0.65	0.85	25	30	12	1	18848	9.51525	0.0611538	0.03975	0.03975	0.0611538	0.0611538	0.0652308	0.0652308	24375	1.29324	---	2	1	1	0.9	50	1000	5	1.5	0.2	0.5	1	0.9	10	3	10	2	10	30	1	---	24.2255	2.79976	1386.79	640.572	547.295	93.2774	640.572
10244	0	307	---	537	0.65	0.85	25	30	12	1	18848	10.1523	0.0748462	0.04865	0.04865	0.0748462	0.0748462	0.0798359	0.0798359	24375	1.29324	---	2	1	1	0.9	50	1000	5	1.5	0.2	0.5	1	0.9	10	3	10	2	10	30	1	---	24.2255	2.79976	1386.79	640.572	547.295	93.2774	640.572
10688	0	414	---	543	0.65	0.85	25	30	12	1	18848	10.8782	0.0591154	0.038425	0.038425	0.0591154	0.0591154	0.0630564	0.0630564	24375	1.29324	---	2	1	1	0.9	50	1000	5	1.5	0.2	0.5	1	0.9	10	3	10	2	10	30	1	---	24.2255	2.79976	1386.79	640.572	547.295	93.2774	640.572
10272	0	326	---	834	0.65	0.85	25	30	12	1	18848	10.1211	0.0687692	0.0447	0.0447	0.0687692	0.0687692	0.0733538	0.0733538	24375	1.29324	---	2	1	1	0.9	50	1000	5	1.5	0.2	0.5	1	0.9	10	3	10	2	10	30	1	---	24.2255	2.79976	1386.79	640.572	547.295	93.2774	640.572
12080	0	221	---	94	0.65	0.95	25	30	12	1	18848	10.1461	0.0784615	0.051	0.051	0.0784615	0.0784615	0.0836923	0.0836923	24375	1.29324	---	2	1	1	0.9	50	1000	5	1.5	0.2	0.5	1	0.9	10	3	10	2	10	30	1	---	24.2255	2.79976	1386.79	640.572	547.295	93.2774	640.572
10285	0	383	---	290	0.65	0.95	25	30	12	1	18848	9.49966	0.0628462	0.04085	0.04085	0.0628462	0.0628462	0.0670359	0.0670359	24375	1.29324	---	2	1	1	0.9	50	1000	5	1.5	0.2	0.5	1	0.9	10	3	10	2	10	30	1	---	24.2255	2.79976	1386.79	640.572	547.295	93.2774	640.572
10321	0	372	---	537	0.65	0.95	25	30	12	1	18848	10.2455	0.0815385	0.053	0.053	0.0815385	0.0815385	0.0869744	0.0869744	24375	1.29324	---	2	1	1	0.9	50	1000	5	1.5	0.2	0.5	1	0.9	10	3	10	2	10	30	1	---	24.2255	2.79976	1386.79	640.572	547.295	93.2774	640.572
10347	0	357	---	543	0.65	0.95	25	30	12	1	18848	10.7548	0.0671154	0.043625	0.043625	0.0671154	0.0671154	0.0715897	0.0715897	24375	1.29324	---	2	1	1	0.9	50	1000	5	1.5	0.2	0.5	1	0.9	10	3	10	2	10	30	1	---	24.2255	2.79976	1386.79	640.572	547.295	93.2774	640.572
11953	0	418	---	834	0.65	0.95	25	30	12	1	18848	10.151	0.0755769	0.049125	0.049125	0.0755769	0.0755769	0.0806154	0.0806154	24375	1.29324	---	2	1	1	0.9	50	1000	5	1.5	0.2	0.5	1	0.9	10	3	10	2	10	30	1	---	24.2255	2.79976	1386.79	640.572	547.295	93.2774	640.572
10087	0	297	---	94	0.75	0.05	25	30	12	1	21748	9.71425	0.0315333	0.02365	0.02365	0.0315333	0.0315333	0.0336356	0.0336356	28125	1.29322	---	2	1	1	0.9	50	1000	5	1.5	0.2	0.5	1	0.9	10	3	10	2	10	30	1	---	24.2255	2.79976	1386.79	640.572	547.295	93.2774	640.572
10221	0	431	---	290	0.75	0.05	25	30	12	1	21748	9.62322	0.0305333	0.0229	0.0229	0.0305333	0.0305333	0.0325689	0.0325689	28125	1.29322	---	2	1	1	0.9	50	1000	5	1.5	0.2	0.5	1	0.9	10	3	10	2	10	30	1	---	24.2255	2.79976	1386.79	640.572	547.295	93.2774	640.572
11276	0	285	---	537	0.75	0.05	25	30	12	1	21748	10.0023	0.0338667	0.0254	0.0254	0.0338667	0.0338667	0.0361244	0.0361244	28125	1.29322	---	2	1	1	0.9	50	1000	5	1.5	0.2	0.5	1	0.9	10	3	10	2	10	30	1	---	24.2255	2.79976	1386.79	640.572	547.295	93.2774	640.572
11174	0	541	---	543	0.75	0.05	25	30	12	1	21748	10.4708	0.0248	0.0186	0.0186	0.0248	0.0248	0.0264533	0.0264533	28125	1.29322	---	2	1	1	0.9	50	1000	5	1.5	0.2	0.5	1	0.9	10	3	10	2	10	30	1	---	24.2255	2.79976	1386.79	640.572	547.295	93.2774	640.572
11261	0	574	---	834	0.75	0.05	25	30	12	1	21748	9.57671	0.0278	0.02085	0.02085	0.0278	0.0278	0.0296533	0.0296533	28125	1.29322	---	2	1	1	0.9	50	1000	5	1.5	0.2	0.5	1	0.9	10	3	10	2	10	30	1	---	24.2255	2.79976	1386.79	640.572	547.295	93.2774	640.572
10018	0	354	---	94	0.75	0.15	25	30	12	1	21748	9.81165	0.0355333	0.02665	0.02665	0.0355333	0.0355333	0.0379022	0.0379022	28125	1.29322	---	2	1	1	0.9	50	1000	5	1.5	0.2	0.5	1	0.9	10	3	10	2	10	30	1	---	24.2255	2.79976	1386.79	640.572	547.295	93.2774	640.572
11324	0	543	---	290	0.75	0.15	25	30	12	1	21748	9.66609	0.0324	0.0243	0.0243	0.0324	0.0324	0.03456	0.03456	28125	1.29322	---	2	1	1	0.9	50	1000	5	1.5	0.2	0.5	1	0.9	10	3	10	2	10	30	1	---	24.2255	2.79976	1386.79	640.572	547.295	93.2774	640.572
12501	0	534	---	537	0.75	0.15	25	30	12	1	21748	10.0181	0.0357333	0.0268	0.0268	0.0357333	0.0357333	0.0381156	0.0381156	28125	1.29322	---	2	1	1	0.9	50	1000	5	1.5	0.2	0.5	1	0.9	10	3	10	2	10	30	1	---	24.2255	2.79976	1386.79	640.572	547.295	93.2774	640.572
12287	0	559	---	543	0.75	0.15	25	30	12	1	21748	10.5722	0.0281333	0.0211	0.0211	0.0281333	0.0281333	0.0300089	0.0300089	28125	1.29322	---	2	1	1	0.9	50	1000	5	1.5	0.2	0.5	1	0.9	10	3	10	2	10	30	1	---	24.2255	2.79976	1386.79	640.572	547.295	93.2774	640.572
11389	0	282	---	834	0.75	0.15	25	30	12	1	21748	9.62555	0.0292667	0.02195	0.02195	0.0292667	0.0292667	0.0312178	0.0312178	28125	1.29322	---	2	1	1	0.9	50	1000	5	1.5	0.2	0.5	1	0.9	10	3	10	2	10	30	1	---	24.2255	2.79976	1386.79	640.572	547.295	93.2774	640.572
10408	0	441	---	94	0.75	0.25	25	30	12	1	21748	9.95072	0.0389	0.029175	0.029175	0.0389	0.0389	0.0414933	0.0414933	28125	1.29322	---	2	1	1	0.9	50	1000	5	1.5	0.2	0.5	1	0.9	10	3	10	2	10	30	1	---	24.2255	2.79976	1386.79	640.572	547.295	93.2774	640.572
12528	0	375	---	290	0.75	0.25	25	30	12	1	21748	9.70021	0.0332333	0.024925	0.024925	0.0332333	0.0332333	0.0354489	0.0354489	28125	1.29322	---	2	1	1	0.9	50	1000	5	1.5	0.2	0.5	1	0.9	10	3	10	2	10	30	1	---	24.2255	2.79976	1386.79	640.572	547.295	93.2774	640.572
10492	0	489	---	537	0.75	0.25	25	30	12	1	21748	10.0436	0.0378667	0.0284	0.0284	0.0378667	0.0378667	0.0403911	0.0403911	28125	1.29322	---	2	1	1	0.9	50	1000	5	1.5	0.2	0.5	1	0.9	10	3	10	2	10	30	1	---	24.2255	2.79976	1386.79	640.572	547.295	93.2774	640.572
10078	0	477	---	543	0.75	0.25	25	30	12	1	21748	10.5928	0.0302667	0.0227	0.0227	0.0302667	0.0302667	0.0322844	0.0322844	28125	1.29322	---	2	1	1	0.9	50	1000	5	1.5	0.2	0.5	1	0.9	10	3	10	2	10	30	1	---	24.2255	2.79976	1386.79	640.572	547.295	93.2774	640.572
11248	0	530	---	834	0.75	0.25	25	30	12	1	21748	9.71436	0.0292667	0.02195	0.02195	0.0292667	0.0292667	0.0312178	0.0312178	28125	1.29322	---	2	1	1	0.9	50	1000	5	1.5	0.2	0.5	1	0.9	10	3	10	2	10	30	1	---	24.2255	2.79976	1386.79	640.572	547.295	93.2774	640.572
12751	0	494	---	94	0.75	0.35	25	30	12	1	21748	9.91902	0.0398333	0.029875	0.029875	0.0398333	0.0398333	0.0424889	0.0424889	28125	1.29322	---	2	1	1	0.9	50	1000	5	1.5	0.2	0.5	1	0.9	10	3	10	2	10	30	1	---	24.2255	2.79976	1386.79	640.572	547.295	93.2774	640.572
10033	0	318	---	290	0.75	0.35	25	30	12	1	21748	9.7803	0.0355667	0.026675	0.026675	0.0355667	0.0355667	0.0379378	0.0379378	28125	1.29322	---	2	1	1	0.9	50	1000	5	1.5	0.2	0.5	1	0.9	10	3	10	2	10	30	1	---	24.2255	2.79976	1386.79	640.572	547.295	93.2774	640.572
10358	0	451	---	537	0.75	0.35	25	30	12	1	21748	10.0438	0.0406	0.03045	0.03045	0.0406	0.0406	0.0433067	0.0433067	28125	1.29322	---	2	1	1	0.9	50	1000	5	1.5	0.2	0.5	1	0.9	10	3	10	2	10	30	1	---	24.2255	2.79976	1386.79	640.572	547.295	93.2774	640.572
10156	0	391	---	543	0.75	0.35	25	30	12	1	21748	10.6757	0.0309333	0.0232	0.0232	0.0309333	0.0309333	0.0329956	0.0329956	28125	1.29322	---	2	1	1	0.9	50	1000	5	1.5	0.2	0.5	1	0.9	10	3	10	2	10	30	1	---	24.2255	2.79976	1386.79	640.572	547.295	93.2774	640.572
10361	0	466	---	834	0.75	0.35	25	30	12	1	21748	9.76797	0.0309333	0.0232	0.0232	0.0309333	0.0309333	0.0329956	0.0329956	28125	1.29322	---	2	1	1	0.9	50	1000	5	1.5	0.2	0.5	1	0.9	10	3	10	2	10	30	1	---	24.2255	2.79976	1386.79	640.572	547.295	93.2774	640.572
10378	0	451	---	94	0.75	0.45	25	30	12	1	21748	9.88391	0.0408333	0.030625	0.030625	0.0408333	0.0408333	0.0435556	0.0435556	28125	1.29322	---	2	1	1	0.9	50	1000	5	1.5	0.2	0.5	1	0.9	10	3	10	2	10	30	1	---	24.2255	2.79976	1386.79	640.572	547.295	93.2774	640.572
12363	0	526	---	290	0.75	0.45	25	30	12	1	21748	9.7889	0.0359333	0.02695	0.02695	0.0359333	0.0359333	0.0383289	0.0383289	28125	1.29322	---	2	1	1	0.9	50	1000	5	1.5	0.2	0.5	1	0.9	10	3	10	2	10	30	1	---	24.2255	2.79976	1386.79	640.572	547.295	93.2774	640.572
11575	0	275	---	537	0.75	0.45	25	30	12	1	21748	10.0466	0.0431333	0.03235	0.03235	0.0431333	0.0431333	0.0460089	0.0460089	28125	1.29322	---	2	1	1	0.9	50	1000	5	1.5	0.2	0.5	1	0.9	10	3	10	2	10	30	1	---	24.2255	2.79976	1386.79	640.572	547.295	93.2774	640.572
11125	0	509	---	543	0.75	0.45	25	30	12	1	21748	10.7353	0.0321333	0.0241	0.0241	0.0321333	0.0321333	0.0342756	0.0342756	28125	1.29322	---	2	1	1	0.9	50	1000	5	1.5	0.2	0.5	1	0.9	10	3	10	2	10	30	1	---	24.2255	2.79976	1386.79	640.572	547.295	93.2774	640.572
11217	0	282	---	834	0.75	0.45	25	30	12	1	21748	9.82657	0.0357333	0.0268	0.0268	0.0357333	0.0357333	0.0381156	0.0381156	28125	1.29322	---	2	1	1	0.9	50	1000	5	1.5	0.2	0.5	1	0.9	10	3	10	2	10	30	1	---	24.2255	2.79976	1386.79	640.572	547.295	93.2774	640.572
11960	0	267	---	94	0.75	0.55	25	30	12	1	21748	9.87402	0.0423	0.031725	0.031725	0.0423	0.0423	0.04512	0.04512	28125	1.29322	---	2	1	1	0.9	50	1000	5	1.5	0.2	0.5	1	0.9	10	3	10	2	10	30	1	---	24.2255	2.79976	1386.79	640.572	547.295	93.2774	640.572
10059	0	334	---	290	0.75	0.55	25	30	12	1	21748	9.90083	0.0369667	0.027725	0.027725	0.0369667	0.0369667	0.0394311	0.0394311	28125	1.29322	---	2	1	1	0.9	50	1000	5	1.5	0.2	0.5	1	0.9	10	3	10	2	10	30	1	---	24.2255	2.79976	1386.79	640.572	547.295	93.2774	640.572
12068	0	498	---	537	0.75	0.55	25	30	12	1	21748	10.12	0.0461333	0.0346	0.0346	0.0461333	0.0461333	0.0492089	0.0492089	28125	1.29322	---	2	1	1	0.9	50	1000	5	1.5	0.2	0.5	1	0.9	10	3	10	2	10	30	1	---	24.2255	2.79976	1386.79	640.572	547.295	93.2774	640.572
11830	0	279	---	543	0.75	0.55	25	30	12	1	21748	10.759	0.0359333	0.02695	0.02695	0.0359333	0.0359333	0.0383289	0.0383289	28125	1.29322	---	2	1	1	0.9	50	1000	5	1.5	0.2	0.5	1	0.9	10	3	10	2	10	30	1	---	24.2255	2.79976	1386.79	640.572	547.295	93.2774	640.572
10708	0	505	---	834	0.75	0.55	25	30	12	1	21748	9.92429	0.0380667	0.02855	0.02855	0.0380667	0.0380667	0.0406044	0.0406044	28125	1.29322	---	2	1	1	0.9	50	1000	5	1.5	0.2	0.5	1	0.9	10	3	10	2	10	30	1	---	24.2255	2.79976	1386.79	640.572	547.295	93.2774	640.572
10588	0	474	---	94	0.75	0.65	25	30	12	1	21748	9.97999	0.0436	0.0327	0.0327	0.0436	0.0436	0.0465067	0.0465067	28125	1.29322	---	2	1	1	0.9	50	1000	5	1.5	0.2	0.5	1	0.9	10	3	10	2	10	30	1	---	24.2255	2.79976	1386.79	640.572	547.295	93.2774	640.572
10218	0	459	---	290	0.75	0.65	25	30	12	1	21748	9.92259	0.0376333	0.028225	0.028225	0.0376333	0.0376333	0.0401422	0.0401422	28125	1.29322	---	2	1	1	0.9	50	1000	5	1.5	0.2	0.5	1	0.9	10	3	10	2	10	30	1	---	24.2255	2.79976	1386.79	640.572	547.295	93.2774	640.572
10495	0	439	---	537	0.75	0.65	25	30	12	1	21748	10.1735	0.0486	0.03645	0.03645	0.0486	0.0486	0.05184	0.05184	28125	1.29322	---	2	1	1	0.9	50	1000	5	1.5	0.2	0.5	1	0.9	10	3	10	2	10	30	1	---	24.2255	2.79976	1386.79	640.572	547.295	93.2774	640.572
11983	0	498	---	543	0.75	0.65	25	30	12	1	21748	10.7427	0.0368	0.0276	0.0276	0.0368	0.0368	0.0392533	0.0392533	28125	1.29322	---	2	1	1	0.9	50	1000	5	1.5	0.2	0.5	1	0.9	10	3	10	2	10	30	1	---	24.2255	2.79976	1386.79	640.572	547.295	93.2774	640.572
11134	0	544	---	834	0.75	0.65	25	30	12	1	21748	10.0413	0.0443333	0.03325	0.03325	0.0443333	0.0443333	0.0472889	0.0472889	28125	1.29322	---	2	1	1	0.9	50	1000	5	1.5	0.2	0.5	1	0.9	10	3	10	2	10	30	1	---	24.2255	2.79976	1386.79	640.572	547.295	93.2774	640.572
11466	0	500	---	94	0.75	0.75	25	30	12	1	21748	10.0502	0.0511333	0.03835	0.03835	0.0511333	0.0511333	0.0545422	0.0545422	28125	1.29322	---	2	1	1	0.9	50	1000	5	1.5	0.2	0.5	1	0.9	10	3	10	2	10	30	1	---	24.2255	2.79976	1386.79	640.572	547.295	93.2774	640.572
12325	0	514	---	290	0.75	0.75	25	30	12	1	21748	9.94662	0.0383	0.028725	0.028725	0.0383	0.0383	0.0408533	0.0408533	28125	1.29322	---	2	1	1	0.9	50	1000	5	1.5	0.2	0.5	1	0.9	10	3	10	2	10	30	1	---	24.2255	2.79976	1386.79	640.572	547.295	93.2774	640.572
11299	0	534	---	537	0.75	0.75	25	30	12	1	21748	10.2247	0.0512667	0.03845	0.03845	0.0512667	0.0512667	0.0546844	0.0546844	28125	1.29322	---	2	1	1	0.9	50	1000	5	1.5	0.2	0.5	1	0.9	10	3	10	2	10	30	1	---	24.2255	2.79976	1386.79	640.572	547.295	93.2774	640.572
11994	0	531	---	543	0.75	0.75	25	30	12	1	21748	10.7036	0.0415333	0.03115	0.03115	0.0415333	0.0415333	0.0443022	0.0443022	28125	1.29322	---	2	1	1	0.9	50	1000	5	1.5	0.2	0.5	1	0.9	10	3	10	2	10	30	1	---	24.2255	2.79976	1386.79	640.572	547.295	93.2774	640.572
12726	0	554	---	834	0.75	0.75	25	30	12	1	21748	10.1129	0.0486	0.03645	0.03645	0.0486	0.0486	0.05184	0.05184	28125	1.29322	---	2	1	1	0.9	50	1000	5	1.5	0.2	0.5	1	0.9	10	3	10	2	10	30	1	---	24.2255	2.79976	1386.79	640.572	547.295	93.2774	640.572
11584	0	349	---	94	0.75	0.85	25	30	12	1	21748	10.1433	0.0569333	0.0427	0.0427	0.0569333	0.0569333	0.0607289	0.0607289	28125	1.29322	---	2	1	1	0.9	50	1000	5	1.5	0.2	0.5	1	0.9	10	3	10	2	10	30	1	---	24.2255	2.79976	1386.79	640.572	547.295	93.2774	640.572
10389	0	458	---	290	0.75	0.85	25	30	12	1	21748	9.96503	0.0429667	0.032225	0.032225	0.0429667	0.0429667	0.0458311	0.0458311	28125	1.29322	---	2	1	1	0.9	50	1000	5	1.5	0.2	0.5	1	0.9	10	3	10	2	10	30	1	---	24.2255	2.79976	1386.79	640.572	547.295	93.2774	640.572
12070	0	533	---	537	0.75	0.85	25	30	12	1	21748	10.2623	0.0575333	0.04315	0.04315	0.0575333	0.0575333	0.0613689	0.0613689	28125	1.29322	---	2	1	1	0.9	50	1000	5	1.5	0.2	0.5	1	0.9	10	3	10	2	10	30	1	---	24.2255	2.79976	1386.79	640.572	547.295	93.2774	640.572
10592	0	521	---	543	0.75	0.85	25	30	12	1	21748	10.6734	0.0433333	0.0325	0.0325	0.0433333	0.0433333	0.0462222	0.0462222	28125	1.29322	---	2	1	1	0.9	50	1000	5	1.5	0.2	0.5	1	0.9	10	3	10	2	10	30	1	---	24.2255	2.79976	1386.79	640.572	547.295	93.2774	640.572
12643	0	507	---	834	0.75	0.85	25	30	12	1	21748	10.0963	0.0549333	0.0412	0.0412	0.0549333	0.0549333	0.0585956	0.0585956	28125	1.29322	---	2	1	1	0.9	50	1000	5	1.5	0.2	0.5	1	0.9	10	3	10	2	10	30	1	---	24.2255	2.79976	1386.79	640.572	547.295	93.2774	640.572
11714	0	265	---	94	0.75	0.95	25	30	12	1	21748	10.1531	0.0602667	0.0452	0.0452	0.0602667	0.0602667	0.0642844	0.0642844	28125	1.29322	---	2	1	1	0.9	50	1000	5	1.5	0.2	0.5	1	0.9	10	3	10	2	10	30	1	---	24.2255	2.79976	1386.79	640.572	547.295	93.2774	640.572
10051	0	372	---	290	0.75	0.95	25	30	12	1	21748	9.9845	0.0486333	0.036475	0.036475	0.0486333	0.0486333	0.0518756	0.0518756	28125	1.29322	---	2	1	1	0.9	50	1000	5	1.5	0.2	0.5	1	0.9	10	3	10	2	10	30	1	---	24.2255	2.79976	1386.79	640.572	547.295	93.2774	640.572
12719	0	484	---	537	0.75	0.95	25	30	12	1	21748	10.3597	0.0637333	0.0478	0.0478	0.0637333	0.0637333	0.0679822	0.0679822	28125	1.29322	---	2	1	1	0.9	50	1000	5	1.5	0.2	0.5	1	0.9	10	3	10	2	10	30	1	---	24.2255	2.79976	1386.79	640.572	547.295	93.2774	640.572
10895	0	481	---	543	0.75	0.95	25	30	12	1	21748	10.5659	0.0460333	0.034525	0.034525	0.0460333	0.0460333	0.0491022	0.0491022	28125	1.29322	---	2	1	1	0.9	50	1000	5	1.5	0.2	0.5	1	0.9	10	3	10	2	10	30	1	---	24.2255	2.79976	1386.79	640.572	547.295	93.2774	640.572
12982	0	357	---	834	0.75	0.95	25	30	12	1	21748	10.1638	0.0583667	0.043775	0.043775	0.0583667	0.0583667	0.0622578	0.0622578	28125	1.29322	---	2	1	1	0.9	50	1000	5	1.5	0.2	0.5	1	0.9	10	3	10	2	10	30	1	---	24.2255	2.79976	1386.79	640.572	547.295	93.2774	640.572
10735	0	631	---	94	0.85	0.05	25	30	12	1	24648	9.98178	0.0208529	0.017725	0.017725	0.0208529	0.0208529	0.0222431	0.0222431	31875	1.29321	---	2	1	1	0.9	50	1000	5	1.5	0.2	0.5	1	0.9	10	3	10	2	10	30	1	---	24.2255	2.79976	1386.79	640.572	547.295	93.2774	640.572
10828	0	342	---	290	0.85	0.05	25	30	12	1	24648	10.1091	0.0213235	0.018125	0.018125	0.0213235	0.0213235	0.0227451	0.0227451	31875	1.29321	---	2	1	1	0.9	50	1000	5	1.5	0.2	0.5	1	0.9	10	3	10	2	10	30	1	---	24.2255	2.79976	1386.79	640.572	547.295	93.2774	640.572
12677	0	617	---	537	0.85	0.05	25	30	12	1	24648	10.0326	0.0268824	0.02285	0.02285	0.0268824	0.0268824	0.0286745	0.0286745	31875	1.29321	---	2	1	1	0.9	50	1000	5	1.5	0.2	0.5	1	0.9	10	3	10	2	10	30	1	---	24.2255	2.79976	1386.79	640.572	547.295	93.2774	640.572
10473	0	631	---	543	0.85	0.05	25	30	12	1	24648	10.3812	0.0135294	0.0115	0.0115	0.0135294	0.0135294	0.0144314	0.0144314	31875	1.29321	---	2	1	1	0.9	50	1000	5	1.5	0.2	0.5	1	0.9	10	3	10	2	10	30	1	---	24.2255	2.79976	1386.79	640.572	547.295	93.2774	640.572
11768	0	595	---	834	0.85	0.05	25	30	12	1	24648	9.63397	0.0141176	0.012	0.012	0.0141176	0.0141176	0.0150588	0.0150588	31875	1.29321	---	2	1	1	0.9	50	1000	5	1.5	0.2	0.5	1	0.9	10	3	10	2	10	30	1	---	24.2255	2.79976	1386.79	640.572	547.295	93.2774	640.572
10006	0	385	---	94	0.85	0.15	25	30	12	1	24648	10.0308	0.0231176	0.01965	0.01965	0.0231176	0.0231176	0.0246588	0.0246588	31875	1.29321	---	2	1	1	0.9	50	1000	5	1.5	0.2	0.5	1	0.9	10	3	10	2	10	30	1	---	24.2255	2.79976	1386.79	640.572	547.295	93.2774	640.572
12303	0	724	---	290	0.85	0.15	25	30	12	1	24648	10.1413	0.0220294	0.018725	0.018725	0.0220294	0.0220294	0.023498	0.023498	31875	1.29321	---	2	1	1	0.9	50	1000	5	1.5	0.2	0.5	1	0.9	10	3	10	2	10	30	1	---	24.2255	2.79976	1386.79	640.572	547.295	93.2774	640.572
10366	0	593	---	537	0.85	0.15	25	30	12	1	24648	10.1479	0.0275882	0.02345	0.02345	0.0275882	0.0275882	0.0294275	0.0294275	31875	1.29321	---	2	1	1	0.9	50	1000	5	1.5	0.2	0.5	1	0.9	10	3	10	2	10	30	1	---	24.2255	2.79976	1386.79	640.572	547.295	93.2774	640.572
11033	0	691	---	543	0.85	0.15	25	30	12	1	24648	10.3808	0.0147059	0.0125	0.0125	0.0147059	0.0147059	0.0156863	0.0156863	31875	1.29321	---	2	1	1	0.9	50	1000	5	1.5	0.2	0.5	1	0.9	10	3	10	2	10	30	1	---	24.2255	2.79976	1386.79	640.572	547.295	93.2774	640.572
11329	0	357	---	834	0.85	0.15	25	30	12	1	24648	9.69393	0.0167647	0.01425	0.01425	0.0167647	0.0167647	0.0178824	0.0178824	31875	1.29321	---	2	1	1	0.9	50	1000	5	1.5	0.2	0.5	1	0.9	10	3	10	2	10	30	1	---	24.2255	2.79976	1386.79	640.572	547.295	93.2774	640.572
12455	0	595	---	94	0.85	0.25	25	30	12	1	24648	10.0853	0.024	0.0204	0.0204	0.024	0.024	0.0256	0.0256	31875	1.29321	---	2	1	1	0.9	50	1000	5	1.5	0.2	0.5	1	0.9	10	3	10	2	10	30	1	---	24.2255	2.79976	1386.79	640.572	547.295	93.2774	640.572
12171	0	567	---	290	0.85	0.25	25	30	12	1	24648	10.2511	0.0237059	0.02015	0.02015	0.0237059	0.0237059	0.0252863	0.0252863	31875	1.29321	---	2	1	1	0.9	50	1000	5	1.5	0.2	0.5	1	0.9	10	3	10	2	10	30	1	---	24.2255	2.79976	1386.79	640.572	547.295	93.2774	640.572
12051	0	620	---	537	0.85	0.25	25	30	12	1	24648	10.1691	0.0274118	0.0233	0.0233	0.0274118	0.0274118	0.0292392	0.0292392	31875	1.29321	---	2	1	1	0.9	50	1000	5	1.5	0.2	0.5	1	0.9	10	3	10	2	10	30	1	---	24.2255	2.79976	1386.79	640.572	547.295	93.2774	640.572
10967	0	655	---	543	0.85	0.25	25	30	12	1	24648	10.3765	0.0152941	0.013	0.013	0.0152941	0.0152941	0.0163137	0.0163137	31875	1.29321	---	2	1	1	0.9	50	1000	5	1.5	0.2	0.5	1	0.9	10	3	10	2	10	30	1	---	24.2255	2.79976	1386.79	640.572	547.295	93.2774	640.572
10934	0	602	---	834	0.85	0.25	25	30	12	1	24648	9.7515	0.0183529	0.0156	0.0156	0.0183529	0.0183529	0.0195765	0.0195765	31875	1.29321	---	2	1	1	0.9	50	1000	5	1.5	0.2	0.5	1	0.9	10	3	10	2	10	30	1	---	24.2255	2.79976	1386.79	640.572	547.295	93.2774	640.572
10581	0	705	---	94	0.85	0.35	25	30	12	1	24648	10.1	0.0238529	0.020275	0.020275	0.0238529	0.0238529	0.0254431	0.0254431	31875	1.29321	---	2	1	1	0.9	50	1000	5	1.5	0.2	0.5	1	0.9	10	3	10	2	10	30	1	---	24.2255	2.79976	1386.79	640.572	547.295	93.2774	640.572
11701	0	652	---	290	0.85	0.35	25	30	12	1	24648	10.2948	0.0215588	0.018325	0.018325	0.0215588	0.0215588	0.0229961	0.0229961	31875	1.29321	---	2	1	1	0.9	50	1000	5	1.5	0.2	0.5	1	0.9	10	3	10	2	10	30	1	---	24.2255	2.79976	1386.79	640.572	547.295	93.2774	640.572
12336	0	586	---	537	0.85	0.35	25	30	12	1	24648	10.1206	0.0271176	0.02305	0.02305	0.0271176	0.0271176	0.0289255	0.0289255	31875	1.29321	---	2	1	1	0.9	50	1000	5	1.5	0.2	0.5	1	0.9	10	3	10	2	10	30	1	---	24.2255	2.79976	1386.79	640.572	547.295	93.2774	640.572
12437	0	479	---	543	0.85	0.35	25	30	12	1	24648	10.4126	0.0158824	0.0135	0.0135	0.0158824	0.0158824	0.0169412	0.0169412	31875	1.29321	---	2	1	1	0.9	50	1000	5	1.5	0.2	0.5	1	0.9	10	3	10	2	10	30	1	---	24.2255	2.79976	1386.79	640.572	547.295	93.2774	640.572
12230	0	606	---	834	0.85	0.35	25	30	12	1	24648	9.82929	0.0217059	0.01845	0.01845	0.0217059	0.0217059	0.0231529	0.0231529	31875	1.29321	---	2	1	1	0.9	50	1000	5	1.5	0.2	0.5	1	0.9	10	3	10	2	10	30	1	---	24.2255	2.79976	1386.79	640.572	547.295	93.2774	640.572
12413	0	643	---	94	0.85	0.45	25	30	12	1	24648	10.0973	0.0250294	0.021275	0.021275	0.0250294	0.0250294	0.026698	0.026698	31875	1.29321	---	2	1	1	0.9	50	1000	5	1.5	0.2	0.5	1	0.9	10	3	10	2	10	30	1	---	24.2255	2.79976	1386.79	640.572	547.295	93.2774	640.572
11157	0	606	---	290	0.85	0.45	25	30	12	1	24648	10.2493	0.0244412	0.020775	0.020775	0.0244412	0.0244412	0.0260706	0.0260706	31875	1.29321	---	2	1	1	0.9	50	1000	5	1.5	0.2	0.5	1	0.9	10	3	10	2	10	30	1	---	24.2255	2.79976	1386.79	640.572	547.295	93.2774	640.572
12774	0	604	---	537	0.85	0.45	25	30	12	1	24648	10.2121	0.0287059	0.0244	0.0244	0.0287059	0.0287059	0.0306196	0.0306196	31875	1.29321	---	2	1	1	0.9	50	1000	5	1.5	0.2	0.5	1	0.9	10	3	10	2	10	30	1	---	24.2255	2.79976	1386.79	640.572	547.295	93.2774	640.572
10121	0	464	---	543	0.85	0.45	25	30	12	1	24648	10.4745	0.0183529	0.0156	0.0156	0.0183529	0.0183529	0.0195765	0.0195765	31875	1.29321	---	2	1	1	0.9	50	1000	5	1.5	0.2	0.5	1	0.9	10	3	10	2	10	30	1	---	24.2255	2.79976	1386.79	640.572	547.295	93.2774	640.572
11419	0	656	---	834	0.85	0.45	25	30	12	1	24648	9.91148	0.0218235	0.01855	0.01855	0.0218235	0.0218235	0.0232784	0.0232784	31875	1.29321	---	2	1	1	0.9	50	1000	5	1.5	0.2	0.5	1	0.9	10	3	10	2	10	30	1	---	24.2255	2.79976	1386.79	640.572	547.295	93.2774	640.572
10236	0	525	---	94	0.85	0.55	25	30	12	1	24648	10.1603	0.0289706	0.024625	0.024625	0.0289706	0.0289706	0.030902	0.030902	31875	1.29321	---	2	1	1	0.9	50	1000	5	1.5	0.2	0.5	1	0.9	10	3	10	2	10	30	1	---	24.2255	2.79976	1386.79	640.572	547.295	93.2774	640.572
11233	0	586	---	290	0.85	0.55	25	30	12	1	24648	10.2679	0.0255	0.021675	0.021675	0.0255	0.0255	0.0272	0.0272	31875	1.29321	---	2	1	1	0.9	50	1000	5	1.5	0.2	0.5	1	0.9	10	3	10	2	10	30	1	---	24.2255	2.79976	1386.79	640.572	547.295	93.2774	640.572
11553	0	584	---	537	0.85	0.55	25	30	12	1	24648	10.2418	0.0323529	0.0275	0.0275	0.0323529	0.0323529	0.0345098	0.0345098	31875	1.29321	---	2	1	1	0.9	50	1000	5	1.5	0.2	0.5	1	0.9	10	3	10	2	10	30	1	---	24.2255	2.79976	1386.79	640.572	547.295	93.2774	640.572
10356	0	527	---	543	0.85	0.55	25	30	12	1	24648	10.5024	0.0215294	0.0183	0.0183	0.0215294	0.0215294	0.0229647	0.0229647	31875	1.29321	---	2	1	1	0.9	50	1000	5	1.5	0.2	0.5	1	0.9	10	3	10	2	10	30	1	---	24.2255	2.79976	1386.79	640.572	547.295	93.2774	640.572
12927	0	604	---	834	0.85	0.55	25	30	12	1	24648	9.9556	0.0241765	0.02055	0.02055	0.0241765	0.0241765	0.0257882	0.0257882	31875	1.29321	---	2	1	1	0.9	50	1000	5	1.5	0.2	0.5	1	0.9	10	3	10	2	10	30	1	---	24.2255	2.79976	1386.79	640.572	547.295	93.2774	640.572
12672	0	622	---	94	0.85	0.65	25	30	12	1	24648	10.1861	0.0287059	0.0244	0.0244	0.0287059	0.0287059	0.0306196	0.0306196	31875	1.29321	---	2	1	1	0.9	50	1000	5	1.5	0.2	0.5	1	0.9	10	3	10	2	10	30	1	---	24.2255	2.79976	1386.79	640.572	547.295	93.2774	640.572
11567	0	572	---	290	0.85	0.65	25	30	12	1	24648	10.2948	0.0269706	0.022925	0.022925	0.0269706	0.0269706	0.0287686	0.0287686	31875	1.29321	---	2	1	1	0.9	50	1000	5	1.5	0.2	0.5	1	0.9	10	3	10	2	10	30	1	---	24.2255	2.79976	1386.79	640.572	547.295	93.2774	640.572
10305	0	556	---	537	0.85	0.65	25	30	12	1	24648	10.2663	0.0352353	0.02995	0.02995	0.0352353	0.0352353	0.0375843	0.0375843	31875	1.29321	---	2	1	1	0.9	50	1000	5	1.5	0.2	0.5	1	0.9	10	3	10	2	10	30	1	---	24.2255	2.79976	1386.79	640.572	547.295	93.2774	640.572
12706	0	614	---	543	0.85	0.65	25	30	12	1	24648	10.4905	0.0234118	0.0199	0.0199	0.0234118	0.0234118	0.0249725	0.0249725	31875	1.29321	---	2	1	1	0.9	50	1000	5	1.5	0.2	0.5	1	0.9	10	3	10	2	10	30	1	---	24.2255	2.79976	1386.79	640.572	547.295	93.2774	640.572
11258	0	333	---	834	0.85	0.65	25	30	12	1	24648	10.0849	0.0259412	0.02205	0.02205	0.0259412	0.0259412	0.0276706	0.0276706	31875	1.29321	---	2	1	1	0.9	50	1000	5	1.5	0.2	0.5	1	0.9	10	3	10	2	10	30	1	---	24.2255	2.79976	1386.79	640.572	547.295	93.2774	640.572
10579	0	579	---	94	0.85	0.75	25	30	12	1	24648	10.176	0.029	0.02465	0.02465	0.029	0.029	0.0309333	0.0309333	31875	1.29321	---	2	1	1	0.9	50	1000	5	1.5	0.2	0.5	1	0.9	10	3	10	2	10	30	1	---	24.2255	2.79976	1386.79	640.572	547.295	93.2774	640.572
12247	0	364	---	290	0.85	0.75	25	30	12	1	24648	10.3263	0.0276176	0.023475	0.023475	0.0276176	0.0276176	0.0294588	0.0294588	31875	1.29321	---	2	1	1	0.9	50	1000	5	1.5	0.2	0.5	1	0.9	10	3	10	2	10	30	1	---	24.2255	2.79976	1386.79	640.572	547.295	93.2774	640.572
10188	0	468	---	537	0.85	0.75	25	30	12	1	24648	10.3038	0.0371765	0.0316	0.0316	0.0371765	0.0371765	0.0396549	0.0396549	31875	1.29321	---	2	1	1	0.9	50	1000	5	1.5	0.2	0.5	1	0.9	10	3	10	2	10	30	1	---	24.2255	2.79976	1386.79	640.572	547.295	93.2774	640.572
10712	0	685	---	543	0.85	0.75	25	30	12	1	24648	10.494	0.024	0.0204	0.0204	0.024	0.024	0.0256	0.0256	31875	1.29321	---	2	1	1	0.9	50	1000	5	1.5	0.2	0.5	1	0.9	10	3	10	2	10	30	1	---	24.2255	2.79976	1386.79	640.572	547.295	93.2774	640.572
12911	0	602	---	834	0.85	0.75	25	30	12	1	24648	10.14	0.0264706	0.0225	0.0225	0.0264706	0.0264706	0.0282353	0.0282353	31875	1.29321	---	2	1	1	0.9	50	1000	5	1.5	0.2	0.5	1	0.9	10	3	10	2	10	30	1	---	24.2255	2.79976	1386.79	640.572	547.295	93.2774	640.572
12004	0	595	---	94	0.85	0.85	25	30	12	1	24648	10.1116	0.0325882	0.0277	0.0277	0.0325882	0.0325882	0.0347608	0.0347608	31875	1.29321	---	2	1	1	0.9	50	1000	5	1.5	0.2	0.5	1	0.9	10	3	10	2	10	30	1	---	24.2255	2.79976	1386.79	640.572	547.295	93.2774	640.572
10860	0	626	---	290	0.85	0.85	25	30	12	1	24648	10.3087	0.0275294	0.0234	0.0234	0.0275294	0.0275294	0.0293647	0.0293647	31875	1.29321	---	2	1	1	0.9	50	1000	5	1.5	0.2	0.5	1	0.9	10	3	10	2	10	30	1	---	24.2255	2.79976	1386.79	640.572	547.295	93.2774	640.572
10643	0	548	---	537	0.85	0.85	25	30	12	1	24648	10.3403	0.0382941	0.03255	0.03255	0.0382941	0.0382941	0.0408471	0.0408471	31875	1.29321	---	2	1	1	0.9	50	1000	5	1.5	0.2	0.5	1	0.9	10	3	10	2	10	30	1	---	24.2255	2.79976	1386.79	640.572	547.295	93.2774	640.572
10237	0	499	---	543	0.85	0.85	25	30	12	1	24648	10.618	0.0275882	0.02345	0.02345	0.0275882	0.0275882	0.0294275	0.0294275	31875	1.29321	---	2	1	1	0.9	50	1000	5	1.5	0.2	0.5	1	0.9	10	3	10	2	10	30	1	---	24.2255	2.79976	1386.79	640.572	547.295	93.2774	640.572
10510	0	551	---	834	0.85	0.85	25	30	12	1	24648	10.2026	0.0311471	0.026475	0.026475	0.0311471	0.0311471	0.0332235	0.0332235	31875	1.29321	---	2	1	1	0.9	50	1000	5	1.5	0.2	0.5	1	0.9	10	3	10	2	10	30	1	---	24.2255	2.79976	1386.79	640.572	547.295	93.2774	640.572
12301	0	587	---	94	0.85	0.95	25	30	12	1	24648	10.1319	0.0356471	0.0303	0.0303	0.0356471	0.0356471	0.0380235	0.0380235	31875	1.29321	---	2	1	1	0.9	50	1000	5	1.5	0.2	0.5	1	0.9	10	3	10	2	10	30	1	---	24.2255	2.79976	1386.79	640.572	547.295	93.2774	640.572
11460	0	342	---	290	0.85	0.95	25	30	12	1	24648	10.3097	0.0308235	0.0262	0.0262	0.0308235	0.0308235	0.0328784	0.0328784	31875	1.29321	---	2	1	1	0.9	50	1000	5	1.5	0.2	0.5	1	0.9	10	3	10	2	10	30	1	---	24.2255	2.79976	1386.79	640.572	547.295	93.2774	640.572
10646	0	613	---	537	0.85	0.95	25	30	12	1	24648	10.3483	0.0384118	0.03265	0.03265	0.0384118	0.0384118	0.0409725	0.0409725	31875	1.29321	---	2	1	1	0.9	50	1000	5	1.5	0.2	0.5	1	0.9	10	3	10	2	10	30	1	---	24.2255	2.79976	1386.79	640.572	547.295	93.2774	640.572
11453	0	336	---	543	0.85	0.95	25	30	12	1	24648	10.6036	0.0323529	0.0275	0.0275	0.0323529	0.0323529	0.0345098	0.0345098	31875	1.29321	---	2	1	1	0.9	50	1000	5	1.5	0.2	0.5	1	0.9	10	3	10	2	10	30	1	---	24.2255	2.79976	1386.79	640.572	547.295	93.2774	640.572
12805	0	603	---	834	0.85	0.95	25	30	12	1	24648	10.1912	0.0343235	0.029175	0.029175	0.0343235	0.0343235	0.0366118	0.0366118	31875	1.29321	---	2	1	1	0.9	50	1000	5	1.5	0.2	0.5	1	0.9	10	3	10	2	10	30	1	---	24.2255	2.79976	1386.79	640.572	547.295	93.2774	640.572
10104	0	530	---	94	0.95	0.05	25	30	12	1	27548	10.2778	0.00605263	0.00575	0.00575	0.00605263	0.00605263	0.00645614	0.00645614	35625	1.2932	---	2	1	1	0.9	50	1000	5	1.5	0.2	0.5	1	0.9	10	3	10	2	10	30	1	---	24.2255	2.79976	1386.79	640.572	547.295	93.2774	640.572
11744	0	503	---	290	0.95	0.05	25	30	12	1	27548	10.3203	0.0113421	0.010775	0.010775	0.0113421	0.0113421	0.0120982	0.0120982	35625	1.2932	---	2	1	1	0.9	50	1000	5	1.5	0.2	0.5	1	0.9	10	3	10	2	10	30	1	---	24.2255	2.79976	1386.79	640.572	547.295	93.2774	640.572
12209	0	527	---	537	0.95	0.05	25	30	12	1	27548	10.2004	0.00942105	0.00895	0.00895	0.00942105	0.00942105	0.0100491	0.0100491	35625	1.2932	---	2	1	1	0.9	50	1000	5	1.5	0.2	0.5	1	0.9	10	3	10	2	10	30	1	---	24.2255	2.79976	1386.79	640.572	547.295	93.2774	640.572
11668	0	395	---	543	0.95	0.05	25	30	12	1	27548	10.2996	0.00773684	0.00735	0.00735	0.00773684	0.00773684	0.00825263	0.00825263	35625	1.2932	---	2	1	1	0.9	50	1000	5	1.5	0.2	0.5	1	0.9	10	3	10	2	10	30	1	---	24.2255	2.79976	1386.79	640.572	547.295	93.2774	640.572
11150	0	685	---	834	0.95	0.05	25	30	12	1	27548	10.0726	0.00542105	0.00515	0.00515	0.00542105	0.00542105	0.00578246	0.00578246	35625	1.2932	---	2	1	1	0.9	50	1000	5	1.5	0.2	0.5	1	0.9	10	3	10	2	10	30	1	---	24.2255	2.79976	1386.79	640.572	547.295	93.2774	640.572
11592	0	712	---	94	0.95	0.15	25	30	12	1	27548	10.2922	0.00631579	0.006	0.006	0.00631579	0.00631579	0.00673684	0.00673684	35625	1.2932	---	2	1	1	0.9	50	1000	5	1.5	0.2	0.5	1	0.9	10	3	10	2	10	30	1	---	24.2255	2.79976	1386.79	640.572	547.295	93.2774	640.572
11148	0	689	---	290	0.95	0.15	25	30	12	1	27548	10.3405	0.0113421	0.010775	0.010775	0.0113421	0.0113421	0.0120982	0.0120982	35625	1.2932	---	2	1	1	0.9	50	1000	5	1.5	0.2	0.5	1	0.9	10	3	10	2	10	30	1	---	24.2255	2.79976	1386.79	640.572	547.295	93.2774	640.572
11659	0	682	---	537	0.95	0.15	25	30	12	1	27548	10.2285	0.0104737	0.00995	0.00995	0.0104737	0.0104737	0.0111719	0.0111719	35625	1.2932	---	2	1	1	0.9	50	1000	5	1.5	0.2	0.5	1	0.9	10	3	10	2	10	30	1	---	24.2255	2.79976	1386.79	640.572	547.295	93.2774	640.572
11396	0	786	---	543	0.95	0.15	25	30	12	1	27548	10.2996	0.00773684	0.00735	0.00735	0.00773684	0.00773684	0.00825263	0.00825263	35625	1.2932	---	2	1	1	0.9	50	1000	5	1.5	0.2	0.5	1	0.9	10	3	10	2	10	30	1	---	24.2255	2.79976	1386.79	640.572	547.295	93.2774	640.572
12223	0	537	---	834	0.95	0.15	25	30	12	1	27548	10.0674	0.00568421	0.0054	0.0054	0.00568421	0.00568421	0.00606316	0.00606316	35625	1.2932	---	2	1	1	0.9	50	1000	5	1.5	0.2	0.5	1	0.9	10	3	10	2	10	30	1	---	24.2255	2.79976	1386.79	640.572	547.295	93.2774	640.572
10487	0	700	---	94	0.95	0.25	25	30	12	1	27548	10.2759	0.00815789	0.00775	0.00775	0.00815789	0.00815789	0.00870175	0.00870175	35625	1.2932	---	2	1	1	0.9	50	1000	5	1.5	0.2	0.5	1	0.9	10	3	10	2	10	30	1	---	24.2255	2.79976	1386.79	640.572	547.295	93.2774	640.572
11241	0	398	---	290	0.95	0.25	25	30	12	1	27548	10.4258	0.0119737	0.011375	0.011375	0.0119737	0.0119737	0.0127719	0.0127719	35625	1.2932	---	2	1	1	0.9	50	1000	5	1.5	0.2	0.5	1	0.9	10	3	10	2	10	30	1	---	24.2255	2.79976	1386.79	640.572	547.295	93.2774	640.572
11449	0	713	---	537	0.95	0.25	25	30	12	1	27548	10.2361	0.0115263	0.01095	0.01095	0.0115263	0.0115263	0.0122947	0.0122947	35625	1.2932	---	2	1	1	0.9	50	1000	5	1.5	0.2	0.5	1	0.9	10	3	10	2	10	30	1	---	24.2255	2.79976	1386.79	640.572	547.295	93.2774	640.572
11167	0	677	---	543	0.95	0.25	25	30	12	1	27548	10.2996	0.00773684	0.00735	0.00735	0.00773684	0.00773684	0.00825263	0.00825263	35625	1.2932	---	2	1	1	0.9	50	1000	5	1.5	0.2	0.5	1	0.9	10	3	10	2	10	30	1	---	24.2255	2.79976	1386.79	640.572	547.295	93.2774	640.572
10204	0	597	---	834	0.95	0.25	25	30	12	1	27548	10.0674	0.00568421	0.0054	0.0054	0.00568421	0.00568421	0.00606316	0.00606316	35625	1.2932	---	2	1	1	0.9	50	1000	5	1.5	0.2	0.5	1	0.9	10	3	10	2	10	30	1	---	24.2255	2.79976	1386.79	640.572	547.295	93.2774	640.572
10375	0	638	---	94	0.95	0.35	25	30	12	1	27548	10.2759	0.00815789	0.00775	0.00775	0.00815789	0.00815789	0.00870175	0.00870175	35625	1.2932	---	2	1	1	0.9	50	1000	5	1.5	0.2	0.5	1	0.9	10	3	10	2	10	30	1	---	24.2255	2.79976	1386.79	640.572	547.295	93.2774	640.572
11064	0	709	---	290	0.95	0.35	25	30	12	1	27548	10.3805	0.0110526	0.0105	0.0105	0.0110526	0.0110526	0.0117895	0.0117895	35625	1.2932	---	2	1	1	0.9	50	1000	5	1.5	0.2	0.5	1	0.9	10	3	10	2	10	30	1	---	24.2255	2.79976	1386.79	640.572	547.295	93.2774	640.572
10933	0	702	---	537	0.95	0.35	25	30	12	1	27548	10.2475	0.0121579	0.01155	0.01155	0.0121579	0.0121579	0.0129684	0.0129684	35625	1.2932	---	2	1	1	0.9	50	1000	5	1.5	0.2	0.5	1	0.9	10	3	10	2	10	30	1	---	24.2255	2.79976	1386.79	640.572	547.295	93.2774	640.572
11751	0	676	---	543	0.95	0.35	25	30	12	1	27548	10.327	0.008	0.0076	0.0076	0.008	0.008	0.00853333	0.00853333	35625	1.2932	---	2	1	1	0.9	50	1000	5	1.5	0.2	0.5	1	0.9	10	3	10	2	10	30	1	---	24.2255	2.79976	1386.79	640.572	547.295	93.2774	640.572
10457	0	630	---	834	0.95	0.35	25	30	12	1	27548	10.0574	0.00568421	0.0054	0.0054	0.00568421	0.00568421	0.00606316	0.00606316	35625	1.2932	---	2	1	1	0.9	50	1000	5	1.5	0.2	0.5	1	0.9	10	3	10	2	10	30	1	---	24.2255	2.79976	1386.79	640.572	547.295	93.2774	640.572
10781	0	669	---	94	0.95	0.45	25	30	12	1	27548	10.2627	0.008	0.0076	0.0076	0.008	0.008	0.00853333	0.00853333	35625	1.2932	---	2	1	1	0.9	50	1000	5	1.5	0.2	0.5	1	0.9	10	3	10	2	10	30	1	---	24.2255	2.79976	1386.79	640.572	547.295	93.2774	640.572
10783	0	678	---	290	0.95	0.45	25	30	12	1	27548	10.387	0.0103158	0.0098	0.0098	0.0103158	0.0103158	0.0110035	0.0110035	35625	1.2932	---	2	1	1	0.9	50	1000	5	1.5	0.2	0.5	1	0.9	10	3	10	2	10	30	1	---	24.2255	2.79976	1386.79	640.572	547.295	93.2774	640.572
11913	0	383	---	537	0.95	0.45	25	30	12	1	27548	10.2516	0.0129474	0.0123	0.0123	0.0129474	0.0129474	0.0138105	0.0138105	35625	1.2932	---	2	1	1	0.9	50	1000	5	1.5	0.2	0.5	1	0.9	10	3	10	2	10	30	1	---	24.2255	2.79976	1386.79	640.572	547.295	93.2774	640.572
11844	0	681	---	543	0.95	0.45	25	30	12	1	27548	10.3967	0.00878947	0.00835	0.00835	0.00878947	0.00878947	0.00937544	0.00937544	35625	1.2932	---	2	1	1	0.9	50	1000	5	1.5	0.2	0.5	1	0.9	10	3	10	2	10	30	1	---	24.2255	2.79976	1386.79	640.572	547.295	93.2774	640.572
11762	0	755	---	834	0.95	0.45	25	30	12	1	27548	10.0784	0.00657895	0.00625	0.00625	0.00657895	0.00657895	0.00701754	0.00701754	35625	1.2932	---	2	1	1	0.9	50	1000	5	1.5	0.2	0.5	1	0.9	10	3	10	2	10	30	1	---	24.2255	2.79976	1386.79	640.572	547.295	93.2774	640.572
11478	0	732	---	94	0.95	0.55	25	30	12	1	27548	10.2476	0.00878947	0.00835	0.00835	0.00878947	0.00878947	0.00937544	0.00937544	35625	1.2932	---	2	1	1	0.9	50	1000	5	1.5	0.2	0.5	1	0.9	10	3	10	2	10	30	1	---	24.2255	2.79976	1386.79	640.572	547.295	93.2774	640.572
12322	0	455	---	290	0.95	0.55	25	30	12	1	27548	10.402	0.00989474	0.0094	0.0094	0.00989474	0.00989474	0.0105544	0.0105544	35625	1.2932	---	2	1	1	0.9	50	1000	5	1.5	0.2	0.5	1	0.9	10	3	10	2	10	30	1	---	24.2255	2.79976	1386.79	640.572	547.295	93.2774	640.572
10965	0	392	---	537	0.95	0.55	25	30	12	1	27548	10.3267	0.0134737	0.0128	0.0128	0.0134737	0.0134737	0.0143719	0.0143719	35625	1.2932	---	2	1	1	0.9	50	1000	5	1.5	0.2	0.5	1	0.9	10	3	10	2	10	30	1	---	24.2255	2.79976	1386.79	640.572	547.295	93.2774	640.572
11479	0	398	---	543	0.95	0.55	25	30	12	1	27548	10.4025	0.00773684	0.00735	0.00735	0.00773684	0.00773684	0.00825263	0.00825263	35625	1.2932	---	2	1	1	0.9	50	1000	5	1.5	0.2	0.5	1	0.9	10	3	10	2	10	30	1	---	24.2255	2.79976	1386.79	640.572	547.295	93.2774	640.572
11914	0	686	---	834	0.95	0.55	25	30	12	1	27548	10.1168	0.00855263	0.008125	0.008125	0.00855263	0.00855263	0.00912281	0.00912281	35625	1.2932	---	2	1	1	0.9	50	1000	5	1.5	0.2	0.5	1	0.9	10	3	10	2	10	30	1	---	24.2255	2.79976	1386.79	640.572	547.295	93.2774	640.572
11347	0	385	---	94	0.95	0.65	25	30	12	1	27548	10.2647	0.0103158	0.0098	0.0098	0.0103158	0.0103158	0.0110035	0.0110035	35625	1.2932	---	2	1	1	0.9	50	1000	5	1.5	0.2	0.5	1	0.9	10	3	10	2	10	30	1	---	24.2255	2.79976	1386.79	640.572	547.295	93.2774	640.572
12912	0	693	---	290	0.95	0.65	25	30	12	1	27548	10.3892	0.0104211	0.0099	0.0099	0.0104211	0.0104211	0.0111158	0.0111158	35625	1.2932	---	2	1	1	0.9	50	1000	5	1.5	0.2	0.5	1	0.9	10	3	10	2	10	30	1	---	24.2255	2.79976	1386.79	640.572	547.295	93.2774	640.572
12156	0	444	---	537	0.95	0.65	25	30	12	1	27548	10.3762	0.0130526	0.0124	0.0124	0.0130526	0.0130526	0.0139228	0.0139228	35625	1.2932	---	2	1	1	0.9	50	1000	5	1.5	0.2	0.5	1	0.9	10	3	10	2	10	30	1	---	24.2255	2.79976	1386.79	640.572	547.295	93.2774	640.572
12654	0	455	---	543	0.95	0.65	25	30	12	1	27548	10.4025	0.00773684	0.00735	0.00735	0.00773684	0.00773684	0.00825263	0.00825263	35625	1.2932	---	2	1	1	0.9	50	1000	5	1.5	0.2	0.5	1	0.9	10	3	10	2	10	30	1	---	24.2255	2.79976	1386.79	640.572	547.295	93.2774	640.572
10993	0	680	---	834	0.95	0.65	25	30	12	1	27548	10.1518	0.00855263	0.008125	0.008125	0.00855263	0.00855263	0.00912281	0.00912281	35625	1.2932	---	2	1	1	0.9	50	1000	5	1.5	0.2	0.5	1	0.9	10	3	10	2	10	30	1	---	24.2255	2.79976	1386.79	640.572	547.295	93.2774	640.572
10137	0	555	---	94	0.95	0.75	25	30	12	1	27548	10.2568	0.0116316	0.01105	0.01105	0.0116316	0.0116316	0.012407	0.012407	35625	1.2932	---	2	1	1	0.9	50	1000	5	1.5	0.2	0.5	1	0.9	10	3	10	2	10	30	1	---	24.2255	2.79976	1386.79	640.572	547.295	93.2774	640.572
11568	0	672	---	290	0.95	0.75	25	30	12	1	27548	10.3848	0.0110526	0.0105	0.0105	0.0110526	0.0110526	0.0117895	0.0117895	35625	1.2932	---	2	1	1	0.9	50	1000	5	1.5	0.2	0.5	1	0.9	10	3	10	2	10	30	1	---	24.2255	2.79976	1386.79	640.572	547.295	93.2774	640.572
10091	0	505	---	537	0.95	0.75	25	30	12	1	27548	10.3478	0.0142105	0.0135	0.0135	0.0142105	0.0142105	0.0151579	0.0151579	35625	1.2932	---	2	1	1	0.9	50	1000	5	1.5	0.2	0.5	1	0.9	10	3	10	2	10	30	1	---	24.2255	2.79976	1386.79	640.572	547.295	93.2774	640.572
12447	0	760	---	543	0.95	0.75	25	30	12	1	27548	10.3953	0.00984211	0.00935	0.00935	0.00984211	0.00984211	0.0104982	0.0104982	35625	1.2932	---	2	1	1	0.9	50	1000	5	1.5	0.2	0.5	1	0.9	10	3	10	2	10	30	1	---	24.2255	2.79976	1386.79	640.572	547.295	93.2774	640.572
11986	0	387	---	834	0.95	0.75	25	30	12	1	27548	10.1577	0.00857895	0.00815	0.00815	0.00857895	0.00857895	0.00915088	0.00915088	35625	1.2932	---	2	1	1	0.9	50	1000	5	1.5	0.2	0.5	1	0.9	10	3	10	2	10	30	1	---	24.2255	2.79976	1386.79	640.572	547.295	93.2774	640.572
10362	0	624	---	94	0.95	0.85	25	30	12	1	27548	10.2284	0.0120526	0.01145	0.01145	0.0120526	0.0120526	0.0128561	0.0128561	35625	1.2932	---	2	1	1	0.9	50	1000	5	1.5	0.2	0.5	1	0.9	10	3	10	2	10	30	1	---	24.2255	2.79976	1386.79	640.572	547.295	93.2774	640.572
11617	0	711	---	290	0.95	0.85	25	30	12	1	27548	10.3647	0.0122105	0.0116	0.0116	0.0122105	0.0122105	0.0130246	0.0130246	35625	1.2932	---	2	1	1	0.9	50	1000	5	1.5	0.2	0.5	1	0.9	10	3	10	2	10	30	1	---	24.2255	2.79976	1386.79	640.572	547.295	93.2774	640.572
10702	0	736	---	537	0.95	0.85	25	30	12	1	27548	10.3522	0.0143158	0.0136	0.0136	0.0143158	0.0143158	0.0152702	0.0152702	35625	1.2932	---	2	1	1	0.9	50	1000	5	1.5	0.2	0.5	1	0.9	10	3	10	2	10	30	1	---	24.2255	2.79976	1386.79	640.572	547.295	93.2774	640.572
10672	0	656	---	543	0.95	0.85	25	30	12	1	27548	10.3887	0.0125263	0.0119	0.0119	0.0125263	0.0125263	0.0133614	0.0133614	35625	1.2932	---	2	1	1	0.9	50	1000	5	1.5	0.2	0.5	1	0.9	10	3	10	2	10	30	1	---	24.2255	2.79976	1386.79	640.572	547.295	93.2774	640.572
12538	0	401	---	834	0.95	0.85	25	30	12	1	27548	10.2356	0.0108947	0.01035	0.01035	0.0108947	0.0108947	0.0116211	0.0116211	35625	1.2932	---	2	1	1	0.9	50	1000	5	1.5	0.2	0.5	1	0.9	10	3	10	2	10	30	1	---	24.2255	2.79976	1386.79	640.572	547.295	93.2774	640.572
11836	0	650	---	94	0.95	0.95	25	30	12	1	27548	10.2416	0.0145789	0.01385	0.01385	0.0145789	0.0145789	0.0155509	0.0155509	35625	1.2932	---	2	1	1	0.9	50	1000	5	1.5	0.2	0.5	1	0.9	10	3	10	2	10	30	1	---	24.2255	2.79976	1386.79	640.572	547.295	93.2774	640.572
11420	0	669	---	290	0.95	0.95	25	30	12	1	27548	10.3647	0.0122105	0.0116	0.0116	0.0122105	0.0122105	0.0130246	0.0130246	35625	1.2932	---	2	1	1	0.9	50	1000	5	1.5	0.2	0.5	1	0.9	10	3	10	2	10	30	1	---	24.2255	2.79976	1386.79	640.572	547.295	93.2774	640.572
10773	0	721	---	537	0.95	0.95	25	30	12	1	27548	10.3379	0.0154737	0.0147	0.0147	0.0154737	0.0154737	0.0165053	0.0165053	35625	1.2932	---	2	1	1	0.9	50	1000	5	1.5	0.2	0.5	1	0.9	10	3	10	2	10	30	1	---	24.2255	2.79976	1386.79	640.572	547.295	93.2774	640.572
10019	0	515	---	543	0.95	0.95	25	30	12	1	27548	10.3803	0.0125263	0.0119	0.0119	0.0125263	0.0125263	0.0133614	0.0133614	35625	1.2932	---	2	1	1	0.9	50	1000	5	1.5	0.2	0.5	1	0.9	10	3	10	2	10	30	1	---	24.2255	2.79976	1386.79	640.572	547.295	93.2774	640.572
12189	0	670	---	834	0.95	0.95	25	30	12	1	27548	10.2945	0.0131579	0.0125	0.0125	0.0131579	0.0131579	0.0140351	0.0140351	35625	1.2932	---	2	1	1	0.9	50	1000	5	1.5	0.2	0.5	1	0.9	10	3	10	2	10	30	1	---	24.2255	2.79976	1386.79	640.572	547.295	93.2774	640.572
12376	0	9	---	94	0.05	0.05	25	30	12	3	1450	4.90927	0.18	0.049	0.0247	0.98	0.494	1.04533	0.526933	1875	1.2931	---	2	1	1	0.9	50	1000	5	1.5	0.2	0.5	1	0.9	10	3	10	2	10	30	1	---	24.2255	2.79976	1386.79	640.572	547.295	93.2774	640.572
10049	0	11	---	290	0.05	0.05	25	30	12	3	1450	2.46145	0.128	0.05	0.024975	1	0.4995	1.06667	0.5328	1875	1.2931	---	2	1	1	0.9	50	1000	5	1.5	0.2	0.5	1	0.9	10	3	10	2	10	30	1	---	24.2255	2.79976	1386.79	640.572	547.295	93.2774	640.572
11508	0	11	---	537	0.05	0.05	25	30	12	3	1450	2.77398	0.128	0.05	0.024975	1	0.4995	1.06667	0.5328	1875	1.2931	---	2	1	1	0.9	50	1000	5	1.5	0.2	0.5	1	0.9	10	3	10	2	10	30	1	---	24.2255	2.79976	1386.79	640.572	547.295	93.2774	640.572
12050	0	10	---	543	0.05	0.05	25	30	12	3	1450	3.91117	0.136	0.05	0.0254	1	0.508	1.06667	0.541867	1875	1.2931	---	2	1	1	0.9	50	1000	5	1.5	0.2	0.5	1	0.9	10	3	10	2	10	30	1	---	24.2255	2.79976	1386.79	640.572	547.295	93.2774	640.572
11147	0	10	---	834	0.05	0.05	25	30	12	3	1450	8.35574	0.162	0.047	0.02445	0.94	0.489	1.00267	0.5216	1875	1.2931	---	2	1	1	0.9	50	1000	5	1.5	0.2	0.5	1	0.9	10	3	10	2	10	30	1	---	24.2255	2.79976	1386.79	640.572	547.295	93.2774	640.572
10676	0	10	---	94	0.05	0.15	25	30	12	3	1450	4.99274	0.18	0.049	0.025025	0.98	0.5005	1.04533	0.533867	1875	1.2931	---	2	1	1	0.9	50	1000	5	1.5	0.2	0.5	1	0.9	10	3	10	2	10	30	1	---	24.2255	2.79976	1386.79	640.572	547.295	93.2774	640.572
11337	0	11	---	290	0.05	0.15	25	30	12	3	1450	2.51291	0.144	0.05	0.0249	1	0.498	1.06667	0.5312	1875	1.2931	---	2	1	1	0.9	50	1000	5	1.5	0.2	0.5	1	0.9	10	3	10	2	10	30	1	---	24.2255	2.79976	1386.79	640.572	547.295	93.2774	640.572
10754	0	10	---	537	0.05	0.15	25	30	12	3	1450	2.9383	0.138	0.05	0.0251	1	0.502	1.06667	0.535467	1875	1.2931	---	2	1	1	0.9	50	1000	5	1.5	0.2	0.5	1	0.9	10	3	10	2	10	30	1	---	24.2255	2.79976	1386.79	640.572	547.295	93.2774	640.572
10878	0	10	---	543	0.05	0.15	25	30	12	3	1450	4.03167	0.156	0.05	0.0255	1	0.51	1.06667	0.544	1875	1.2931	---	2	1	1	0.9	50	1000	5	1.5	0.2	0.5	1	0.9	10	3	10	2	10	30	1	---	24.2255	2.79976	1386.79	640.572	547.295	93.2774	640.572
11330	0	10	---	834	0.05	0.15	25	30	12	3	1450	7.35874	0.149	0.0475	0.02495	0.95	0.499	1.01333	0.532267	1875	1.2931	---	2	1	1	0.9	50	1000	5	1.5	0.2	0.5	1	0.9	10	3	10	2	10	30	1	---	24.2255	2.79976	1386.79	640.572	547.295	93.2774	640.572
11127	0	10	---	94	0.05	0.25	25	30	12	3	1450	4.58629	0.17	0.049	0.025225	0.98	0.5045	1.04533	0.538133	1875	1.2931	---	2	1	1	0.9	50	1000	5	1.5	0.2	0.5	1	0.9	10	3	10	2	10	30	1	---	24.2255	2.79976	1386.79	640.572	547.295	93.2774	640.572
10670	0	10	---	290	0.05	0.25	25	30	12	3	1450	2.63369	0.144	0.05	0.0251	1	0.502	1.06667	0.535467	1875	1.2931	---	2	1	1	0.9	50	1000	5	1.5	0.2	0.5	1	0.9	10	3	10	2	10	30	1	---	24.2255	2.79976	1386.79	640.572	547.295	93.2774	640.572
10411	0	10	---	537	0.05	0.25	25	30	12	3	1450	3.12594	0.156	0.05	0.0251	1	0.502	1.06667	0.535467	1875	1.2931	---	2	1	1	0.9	50	1000	5	1.5	0.2	0.5	1	0.9	10	3	10	2	10	30	1	---	24.2255	2.79976	1386.79	640.572	547.295	93.2774	640.572
10158	0	10	---	543	0.05	0.25	25	30	12	3	1450	4.14398	0.156	0.05	0.02545	1	0.509	1.06667	0.542933	1875	1.2931	---	2	1	1	0.9	50	1000	5	1.5	0.2	0.5	1	0.9	10	3	10	2	10	30	1	---	24.2255	2.79976	1386.79	640.572	547.295	93.2774	640.572
12122	0	10	---	834	0.05	0.25	25	30	12	3	1450	6.67625	0.144	0.047	0.024575	0.94	0.4915	1.00267	0.524267	1875	1.2931	---	2	1	1	0.9	50	1000	5	1.5	0.2	0.5	1	0.9	10	3	10	2	10	30	1	---	24.2255	2.79976	1386.79	640.572	547.295	93.2774	640.572
11370	0	10	---	94	0.05	0.35	25	30	12	3	1450	5.03578	0.183	0.0495	0.025	0.99	0.5	1.056	0.533333	1875	1.2931	---	2	1	1	0.9	50	1000	5	1.5	0.2	0.5	1	0.9	10	3	10	2	10	30	1	---	24.2255	2.79976	1386.79	640.572	547.295	93.2774	640.572
10265	0	9	---	290	0.05	0.35	25	30	12	3	1450	2.63369	0.144	0.05	0.0251	1	0.502	1.06667	0.535467	1875	1.2931	---	2	1	1	0.9	50	1000	5	1.5	0.2	0.5	1	0.9	10	3	10	2	10	30	1	---	24.2255	2.79976	1386.79	640.572	547.295	93.2774	640.572
11936	0	10	---	537	0.05	0.35	25	30	12	3	1450	3.24142	0.182	0.05	0.024875	1	0.4975	1.06667	0.530667	1875	1.2931	---	2	1	1	0.9	50	1000	5	1.5	0.2	0.5	1	0.9	10	3	10	2	10	30	1	---	24.2255	2.79976	1386.79	640.572	547.295	93.2774	640.572
10189	0	10	---	543	0.05	0.35	25	30	12	3	1450	5.561	0.189	0.0495	0.0254	0.99	0.508	1.056	0.541867	1875	1.2931	---	2	1	1	0.9	50	1000	5	1.5	0.2	0.5	1	0.9	10	3	10	2	10	30	1	---	24.2255	2.79976	1386.79	640.572	547.295	93.2774	640.572
10164	0	10	---	834	0.05	0.35	25	30	12	3	1450	5.81646	0.139	0.0475	0.02465	0.95	0.493	1.01333	0.525867	1875	1.2931	---	2	1	1	0.9	50	1000	5	1.5	0.2	0.5	1	0.9	10	3	10	2	10	30	1	---	24.2255	2.79976	1386.79	640.572	547.295	93.2774	640.572
12931	0	10	---	94	0.05	0.45	25	30	12	3	1450	4.35742	0.183	0.0495	0.024925	0.99	0.4985	1.056	0.531733	1875	1.2931	---	2	1	1	0.9	50	1000	5	1.5	0.2	0.5	1	0.9	10	3	10	2	10	30	1	---	24.2255	2.79976	1386.79	640.572	547.295	93.2774	640.572
11979	0	10	---	290	0.05	0.45	25	30	12	3	1450	2.54016	0.126	0.05	0.025225	1	0.5045	1.06667	0.538133	1875	1.2931	---	2	1	1	0.9	50	1000	5	1.5	0.2	0.5	1	0.9	10	3	10	2	10	30	1	---	24.2255	2.79976	1386.79	640.572	547.295	93.2774	640.572
11764	0	10	---	537	0.05	0.45	25	30	12	3	1450	3.24142	0.182	0.05	0.024875	1	0.4975	1.06667	0.530667	1875	1.2931	---	2	1	1	0.9	50	1000	5	1.5	0.2	0.5	1	0.9	10	3	10	2	10	30	1	---	24.2255	2.79976	1386.79	640.572	547.295	93.2774	640.572
11471	0	10	---	543	0.05	0.45	25	30	12	3	1450	7.4256	0.231	0.0485	0.0253	0.97	0.506	1.03467	0.539733	1875	1.2931	---	2	1	1	0.9	50	1000	5	1.5	0.2	0.5	1	0.9	10	3	10	2	10	30	1	---	24.2255	2.79976	1386.79	640.572	547.295	93.2774	640.572
12096	0	9	---	834	0.05	0.45	25	30	12	3	1450	5.86009	0.144	0.047	0.02475	0.94	0.495	1.00267	0.528	1875	1.2931	---	2	1	1	0.9	50	1000	5	1.5	0.2	0.5	1	0.9	10	3	10	2	10	30	1	---	24.2255	2.79976	1386.79	640.572	547.295	93.2774	640.572
12120	0	10	---	94	0.05	0.55	25	30	12	3	1450	4.75747	0.175	0.0495	0.025	0.99	0.5	1.056	0.533333	1875	1.2931	---	2	1	1	0.9	50	1000	5	1.5	0.2	0.5	1	0.9	10	3	10	2	10	30	1	---	24.2255	2.79976	1386.79	640.572	547.295	93.2774	640.572
11728	0	10	---	290	0.05	0.55	25	30	12	3	1450	2.65136	0.162	0.05	0.025025	1	0.5005	1.06667	0.533867	1875	1.2931	---	2	1	1	0.9	50	1000	5	1.5	0.2	0.5	1	0.9	10	3	10	2	10	30	1	---	24.2255	2.79976	1386.79	640.572	547.295	93.2774	640.572
10209	0	10	---	537	0.05	0.55	25	30	12	3	1450	3.50222	0.182	0.05	0.025125	1	0.5025	1.06667	0.536	1875	1.2931	---	2	1	1	0.9	50	1000	5	1.5	0.2	0.5	1	0.9	10	3	10	2	10	30	1	---	24.2255	2.79976	1386.79	640.572	547.295	93.2774	640.572
12713	0	10	---	543	0.05	0.55	25	30	12	3	1450	8.89678	0.247	0.0485	0.0253	0.97	0.506	1.03467	0.539733	1875	1.2931	---	2	1	1	0.9	50	1000	5	1.5	0.2	0.5	1	0.9	10	3	10	2	10	30	1	---	24.2255	2.79976	1386.79	640.572	547.295	93.2774	640.572
11864	0	10	---	834	0.05	0.55	25	30	12	3	1450	6.29017	0.157	0.0475	0.024825	0.95	0.4965	1.01333	0.5296	1875	1.2931	---	2	1	1	0.9	50	1000	5	1.5	0.2	0.5	1	0.9	10	3	10	2	10	30	1	---	24.2255	2.79976	1386.79	640.572	547.295	93.2774	640.572
12262	0	10	---	94	0.05	0.65	25	30	12	3	1450	6.81518	0.196	0.05	0.024975	1	0.4995	1.06667	0.5328	1875	1.2931	---	2	1	1	0.9	50	1000	5	1.5	0.2	0.5	1	0.9	10	3	10	2	10	30	1	---	24.2255	2.79976	1386.79	640.572	547.295	93.2774	640.572
10736	0	10	---	290	0.05	0.65	25	30	12	3	1450	2.79783	0.18	0.05	0.02495	1	0.499	1.06667	0.532267	1875	1.2931	---	2	1	1	0.9	50	1000	5	1.5	0.2	0.5	1	0.9	10	3	10	2	10	30	1	---	24.2255	2.79976	1386.79	640.572	547.295	93.2774	640.572
11328	0	9	---	537	0.05	0.65	25	30	12	3	1450	3.7144	0.182	0.05	0.02535	1	0.507	1.06667	0.5408	1875	1.2931	---	2	1	1	0.9	50	1000	5	1.5	0.2	0.5	1	0.9	10	3	10	2	10	30	1	---	24.2255	2.79976	1386.79	640.572	547.295	93.2774	640.572
11223	0	11	---	543	0.05	0.65	25	30	12	3	1450	10.4589	0.263	0.0475	0.02525	0.95	0.505	1.01333	0.538667	1875	1.2931	---	2	1	1	0.9	50	1000	5	1.5	0.2	0.5	1	0.9	10	3	10	2	10	30	1	---	24.2255	2.79976	1386.79	640.572	547.295	93.2774	640.572
10889	0	10	---	834	0.05	0.65	25	30	12	3	1450	6.44596	0.175	0.0475	0.024875	0.95	0.4975	1.01333	0.530667	1875	1.2931	---	2	1	1	0.9	50	1000	5	1.5	0.2	0.5	1	0.9	10	3	10	2	10	30	1	---	24.2255	2.79976	1386.79	640.572	547.295	93.2774	640.572
12476	0	10	---	94	0.05	0.75	25	30	12	3	1450	7.0694	0.196	0.05	0.0251	1	0.502	1.06667	0.535467	1875	1.2931	---	2	1	1	0.9	50	1000	5	1.5	0.2	0.5	1	0.9	10	3	10	2	10	30	1	---	24.2255	2.79976	1386.79	640.572	547.295	93.2774	640.572
11272	0	10	---	290	0.05	0.75	25	30	12	3	1450	2.94967	0.216	0.05	0.02545	1	0.509	1.06667	0.542933	1875	1.2931	---	2	1	1	0.9	50	1000	5	1.5	0.2	0.5	1	0.9	10	3	10	2	10	30	1	---	24.2255	2.79976	1386.79	640.572	547.295	93.2774	640.572
12381	0	10	---	537	0.05	0.75	25	30	12	3	1450	4.99623	0.226	0.049	0.025	0.98	0.5	1.04533	0.533333	1875	1.2931	---	2	1	1	0.9	50	1000	5	1.5	0.2	0.5	1	0.9	10	3	10	2	10	30	1	---	24.2255	2.79976	1386.79	640.572	547.295	93.2774	640.572
11608	0	9	---	543	0.05	0.75	25	30	12	3	1450	10.057	0.243	0.0475	0.024925	0.95	0.4985	1.01333	0.531733	1875	1.2931	---	2	1	1	0.9	50	1000	5	1.5	0.2	0.5	1	0.9	10	3	10	2	10	30	1	---	24.2255	2.79976	1386.79	640.572	547.295	93.2774	640.572
12930	0	11	---	834	0.05	0.75	25	30	12	3	1450	6.86339	0.167	0.0475	0.025075	0.95	0.5015	1.01333	0.534933	1875	1.2931	---	2	1	1	0.9	50	1000	5	1.5	0.2	0.5	1	0.9	10	3	10	2	10	30	1	---	24.2255	2.79976	1386.79	640.572	547.295	93.2774	640.572
10617	0	11	---	94	0.05	0.85	25	30	12	3	1450	7.89437	0.216	0.05	0.0252	1	0.504	1.06667	0.5376	1875	1.2931	---	2	1	1	0.9	50	1000	5	1.5	0.2	0.5	1	0.9	10	3	10	2	10	30	1	---	24.2255	2.79976	1386.79	640.572	547.295	93.2774	640.572
12456	0	10	---	290	0.05	0.85	25	30	12	3	1450	3.09792	0.216	0.05	0.025775	1	0.5155	1.06667	0.549867	1875	1.2931	---	2	1	1	0.9	50	1000	5	1.5	0.2	0.5	1	0.9	10	3	10	2	10	30	1	---	24.2255	2.79976	1386.79	640.572	547.295	93.2774	640.572
10805	0	10	---	537	0.05	0.85	25	30	12	3	1450	6.1657	0.2375	0.0476	0.024675	0.952	0.4935	1.01547	0.5264	1875	1.2931	---	2	1	1	0.9	50	1000	5	1.5	0.2	0.5	1	0.9	10	3	10	2	10	30	1	---	24.2255	2.79976	1386.79	640.572	547.295	93.2774	640.572
12324	0	10	---	543	0.05	0.85	25	30	12	3	1450	10.0626	0.235	0.0475	0.025325	0.95	0.5065	1.01333	0.540267	1875	1.2931	---	2	1	1	0.9	50	1000	5	1.5	0.2	0.5	1	0.9	10	3	10	2	10	30	1	---	24.2255	2.79976	1386.79	640.572	547.295	93.2774	640.572
11521	0	10	---	834	0.05	0.85	25	30	12	3	1450	7.6547	0.178	0.047	0.025225	0.94	0.5045	1.00267	0.538133	1875	1.2931	---	2	1	1	0.9	50	1000	5	1.5	0.2	0.5	1	0.9	10	3	10	2	10	30	1	---	24.2255	2.79976	1386.79	640.572	547.295	93.2774	640.572
10480	0	10	---	94	0.05	0.95	25	30	12	3	1450	9.30647	0.231	0.0495	0.02515	0.99	0.503	1.056	0.536533	1875	1.2931	---	2	1	1	0.9	50	1000	5	1.5	0.2	0.5	1	0.9	10	3	10	2	10	30	1	---	24.2255	2.79976	1386.79	640.572	547.295	93.2774	640.572
12460	0	11	---	290	0.05	0.95	25	30	12	3	1450	3.33243	0.216	0.05	0.025425	1	0.5085	1.06667	0.5424	1875	1.2931	---	2	1	1	0.9	50	1000	5	1.5	0.2	0.5	1	0.9	10	3	10	2	10	30	1	---	24.2255	2.79976	1386.79	640.572	547.295	93.2774	640.572
12331	0	9	---	537	0.05	0.95	25	30	12	3	1450	6.40819	0.2555	0.0476	0.0244	0.952	0.488	1.01547	0.520533	1875	1.2931	---	2	1	1	0.9	50	1000	5	1.5	0.2	0.5	1	0.9	10	3	10	2	10	30	1	---	24.2255	2.79976	1386.79	640.572	547.295	93.2774	640.572
11921	0	10	---	543	0.05	0.95	25	30	12	3	1450	10.0756	0.227	0.0475	0.025025	0.95	0.5005	1.01333	0.533867	1875	1.2931	---	2	1	1	0.9	50	1000	5	1.5	0.2	0.5	1	0.9	10	3	10	2	10	30	1	---	24.2255	2.79976	1386.79	640.572	547.295	93.2774	640.572
10733	0	10	---	834	0.05	0.95	25	30	12	3	1450	8.07981	0.229	0.0475	0.02525	0.95	0.505	1.01333	0.538667	1875	1.2931	---	2	1	1	0.9	50	1000	5	1.5	0.2	0.5	1	0.9	10	3	10	2	10	30	1	---	24.2255	2.79976	1386.79	640.572	547.295	93.2774	640.572
10979	0	44	---	94	0.15	0.05	25	30	12	3	4350	8.8904	0.123333	0.145	0.07435	0.966667	0.495667	1.03111	0.528711	5625	1.2931	---	2	1	1	0.9	50	1000	5	1.5	0.2	0.5	1	0.9	10	3	10	2	10	30	1	---	24.2255	2.79976	1386.79	640.572	547.295	93.2774	640.572
11159	0	42	---	290	0.15	0.05	25	30	12	3	4350	4.35642	0.072	0.149	0.07515	0.993333	0.501	1.05956	0.5344	5625	1.2931	---	2	1	1	0.9	50	1000	5	1.5	0.2	0.5	1	0.9	10	3	10	2	10	30	1	---	24.2255	2.79976	1386.79	640.572	547.295	93.2774	640.572
10884	0	41	---	537	0.15	0.05	25	30	12	3	4350	4.86019	0.0808333	0.1471	0.076325	0.980667	0.508833	1.04604	0.542756	5625	1.2931	---	2	1	1	0.9	50	1000	5	1.5	0.2	0.5	1	0.9	10	3	10	2	10	30	1	---	24.2255	2.79976	1386.79	640.572	547.295	93.2774	640.572
12630	0	45	---	543	0.15	0.05	25	30	12	3	4350	7.32425	0.128	0.147	0.075575	0.98	0.503833	1.04533	0.537422	5625	1.2931	---	2	1	1	0.9	50	1000	5	1.5	0.2	0.5	1	0.9	10	3	10	2	10	30	1	---	24.2255	2.79976	1386.79	640.572	547.295	93.2774	640.572
11202	0	43	---	834	0.15	0.05	25	30	12	3	4350	9.69376	0.113333	0.144	0.074475	0.96	0.4965	1.024	0.5296	5625	1.2931	---	2	1	1	0.9	50	1000	5	1.5	0.2	0.5	1	0.9	10	3	10	2	10	30	1	---	24.2255	2.79976	1386.79	640.572	547.295	93.2774	640.572
10550	0	39	---	94	0.15	0.15	25	30	12	3	4350	9.01893	0.136333	0.1445	0.074275	0.963333	0.495167	1.02756	0.528178	5625	1.2931	---	2	1	1	0.9	50	1000	5	1.5	0.2	0.5	1	0.9	10	3	10	2	10	30	1	---	24.2255	2.79976	1386.79	640.572	547.295	93.2774	640.572
10950	0	47	---	290	0.15	0.15	25	30	12	3	4350	4.39972	0.082	0.149	0.075575	0.993333	0.503833	1.05956	0.537422	5625	1.2931	---	2	1	1	0.9	50	1000	5	1.5	0.2	0.5	1	0.9	10	3	10	2	10	30	1	---	24.2255	2.79976	1386.79	640.572	547.295	93.2774	640.572
11495	0	51	---	537	0.15	0.15	25	30	12	3	4350	5.06812	0.0891667	0.1466	0.07585	0.977333	0.505667	1.04249	0.539378	5625	1.2931	---	2	1	1	0.9	50	1000	5	1.5	0.2	0.5	1	0.9	10	3	10	2	10	30	1	---	24.2255	2.79976	1386.79	640.572	547.295	93.2774	640.572
10767	0	44	---	543	0.15	0.15	25	30	12	3	4350	8.40845	0.128667	0.145	0.07515	0.966667	0.501	1.03111	0.5344	5625	1.2931	---	2	1	1	0.9	50	1000	5	1.5	0.2	0.5	1	0.9	10	3	10	2	10	30	1	---	24.2255	2.79976	1386.79	640.572	547.295	93.2774	640.572
12127	0	45	---	834	0.15	0.15	25	30	12	3	4350	9.70851	0.125333	0.144	0.074725	0.96	0.498167	1.024	0.531378	5625	1.2931	---	2	1	1	0.9	50	1000	5	1.5	0.2	0.5	1	0.9	10	3	10	2	10	30	1	---	24.2255	2.79976	1386.79	640.572	547.295	93.2774	640.572
10039	0	35	---	94	0.15	0.25	25	30	12	3	4350	8.52896	0.144	0.145	0.075075	0.966667	0.5005	1.03111	0.533867	5625	1.2931	---	2	1	1	0.9	50	1000	5	1.5	0.2	0.5	1	0.9	10	3	10	2	10	30	1	---	24.2255	2.79976	1386.79	640.572	547.295	93.2774	640.572
11810	0	48	---	290	0.15	0.25	25	30	12	3	4350	4.47318	0.0853333	0.149	0.075475	0.993333	0.503167	1.05956	0.536711	5625	1.2931	---	2	1	1	0.9	50	1000	5	1.5	0.2	0.5	1	0.9	10	3	10	2	10	30	1	---	24.2255	2.79976	1386.79	640.572	547.295	93.2774	640.572
12539	0	36	---	537	0.15	0.25	25	30	12	3	4350	5.54797	0.102	0.1447	0.075525	0.964667	0.5035	1.02898	0.537067	5625	1.2931	---	2	1	1	0.9	50	1000	5	1.5	0.2	0.5	1	0.9	10	3	10	2	10	30	1	---	24.2255	2.79976	1386.79	640.572	547.295	93.2774	640.572
10713	0	41	---	543	0.15	0.25	25	30	12	3	4350	8.32978	0.141667	0.1455	0.075025	0.97	0.500167	1.03467	0.533511	5625	1.2931	---	2	1	1	0.9	50	1000	5	1.5	0.2	0.5	1	0.9	10	3	10	2	10	30	1	---	24.2255	2.79976	1386.79	640.572	547.295	93.2774	640.572
12017	0	41	---	834	0.15	0.25	25	30	12	3	4350	9.94424	0.129667	0.1435	0.075425	0.956667	0.502833	1.02044	0.536356	5625	1.2931	---	2	1	1	0.9	50	1000	5	1.5	0.2	0.5	1	0.9	10	3	10	2	10	30	1	---	24.2255	2.79976	1386.79	640.572	547.295	93.2774	640.572
10644	0	43	---	94	0.15	0.35	25	30	12	3	4350	8.71865	0.157667	0.1455	0.0747	0.97	0.498	1.03467	0.5312	5625	1.2931	---	2	1	1	0.9	50	1000	5	1.5	0.2	0.5	1	0.9	10	3	10	2	10	30	1	---	24.2255	2.79976	1386.79	640.572	547.295	93.2774	640.572
10317	0	38	---	290	0.15	0.35	25	30	12	3	4350	4.46674	0.082	0.149	0.075975	0.993333	0.5065	1.05956	0.540267	5625	1.2931	---	2	1	1	0.9	50	1000	5	1.5	0.2	0.5	1	0.9	10	3	10	2	10	30	1	---	24.2255	2.79976	1386.79	640.572	547.295	93.2774	640.572
12641	0	42	---	537	0.15	0.35	25	30	12	3	4350	5.78844	0.106333	0.1442	0.075375	0.961333	0.5025	1.02542	0.536	5625	1.2931	---	2	1	1	0.9	50	1000	5	1.5	0.2	0.5	1	0.9	10	3	10	2	10	30	1	---	24.2255	2.79976	1386.79	640.572	547.295	93.2774	640.572
10642	0	41	---	543	0.15	0.35	25	30	12	3	4350	9.11889	0.141333	0.146	0.075975	0.973333	0.5065	1.03822	0.540267	5625	1.2931	---	2	1	1	0.9	50	1000	5	1.5	0.2	0.5	1	0.9	10	3	10	2	10	30	1	---	24.2255	2.79976	1386.79	640.572	547.295	93.2774	640.572
10154	0	37	---	834	0.15	0.35	25	30	12	3	4350	10.0858	0.134667	0.143	0.0749	0.953333	0.499333	1.01689	0.532622	5625	1.2931	---	2	1	1	0.9	50	1000	5	1.5	0.2	0.5	1	0.9	10	3	10	2	10	30	1	---	24.2255	2.79976	1386.79	640.572	547.295	93.2774	640.572
10653	0	49	---	94	0.15	0.45	25	30	12	3	4350	8.92921	0.159333	0.146	0.075525	0.973333	0.5035	1.03822	0.537067	5625	1.2931	---	2	1	1	0.9	50	1000	5	1.5	0.2	0.5	1	0.9	10	3	10	2	10	30	1	---	24.2255	2.79976	1386.79	640.572	547.295	93.2774	640.572
10997	0	44	---	290	0.15	0.45	25	30	12	3	4350	4.48999	0.082	0.149	0.07595	0.993333	0.506333	1.05956	0.540089	5625	1.2931	---	2	1	1	0.9	50	1000	5	1.5	0.2	0.5	1	0.9	10	3	10	2	10	30	1	---	24.2255	2.79976	1386.79	640.572	547.295	93.2774	640.572
12953	0	42	---	537	0.15	0.45	25	30	12	3	4350	5.96909	0.12	0.1447	0.07585	0.964667	0.505667	1.02898	0.539378	5625	1.2931	---	2	1	1	0.9	50	1000	5	1.5	0.2	0.5	1	0.9	10	3	10	2	10	30	1	---	24.2255	2.79976	1386.79	640.572	547.295	93.2774	640.572
10052	0	36	---	543	0.15	0.45	25	30	12	3	4350	9.8514	0.151667	0.1455	0.0749	0.97	0.499333	1.03467	0.532622	5625	1.2931	---	2	1	1	0.9	50	1000	5	1.5	0.2	0.5	1	0.9	10	3	10	2	10	30	1	---	24.2255	2.79976	1386.79	640.572	547.295	93.2774	640.572
12932	0	36	---	834	0.15	0.45	25	30	12	3	4350	10.2479	0.138	0.143	0.074875	0.953333	0.499167	1.01689	0.532444	5625	1.2931	---	2	1	1	0.9	50	1000	5	1.5	0.2	0.5	1	0.9	10	3	10	2	10	30	1	---	24.2255	2.79976	1386.79	640.572	547.295	93.2774	640.572
10002	0	36	---	94	0.15	0.55	25	30	12	3	4350	9.59579	0.173	0.1455	0.07545	0.97	0.503	1.03467	0.536533	5625	1.2931	---	2	1	1	0.9	50	1000	5	1.5	0.2	0.5	1	0.9	10	3	10	2	10	30	1	---	24.2255	2.79976	1386.79	640.572	547.295	93.2774	640.572
10763	0	42	---	290	0.15	0.55	25	30	12	3	4350	4.56671	0.0846667	0.149	0.07535	0.993333	0.502333	1.05956	0.535822	5625	1.2931	---	2	1	1	0.9	50	1000	5	1.5	0.2	0.5	1	0.9	10	3	10	2	10	30	1	---	24.2255	2.79976	1386.79	640.572	547.295	93.2774	640.572
10961	0	44	---	537	0.15	0.55	25	30	12	3	4350	6.53349	0.124	0.1437	0.074825	0.958	0.498833	1.02187	0.532089	5625	1.2931	---	2	1	1	0.9	50	1000	5	1.5	0.2	0.5	1	0.9	10	3	10	2	10	30	1	---	24.2255	2.79976	1386.79	640.572	547.295	93.2774	640.572
10788	0	41	---	543	0.15	0.55	25	30	12	3	4350	10.4344	0.163	0.1445	0.0747	0.963333	0.498	1.02756	0.5312	5625	1.2931	---	2	1	1	0.9	50	1000	5	1.5	0.2	0.5	1	0.9	10	3	10	2	10	30	1	---	24.2255	2.79976	1386.79	640.572	547.295	93.2774	640.572
12030	0	49	---	834	0.15	0.55	25	30	12	3	4350	10.2998	0.148333	0.1435	0.0745	0.956667	0.496667	1.02044	0.529778	5625	1.2931	---	2	1	1	0.9	50	1000	5	1.5	0.2	0.5	1	0.9	10	3	10	2	10	30	1	---	24.2255	2.79976	1386.79	640.572	547.295	93.2774	640.572
12089	0	53	---	94	0.15	0.65	25	30	12	3	4350	9.48288	0.176333	0.1455	0.0752	0.97	0.501333	1.03467	0.534756	5625	1.2931	---	2	1	1	0.9	50	1000	5	1.5	0.2	0.5	1	0.9	10	3	10	2	10	30	1	---	24.2255	2.79976	1386.79	640.572	547.295	93.2774	640.572
12024	0	45	---	290	0.15	0.65	25	30	12	3	4350	4.64691	0.0963333	0.1495	0.076175	0.996667	0.507833	1.06311	0.541689	5625	1.2931	---	2	1	1	0.9	50	1000	5	1.5	0.2	0.5	1	0.9	10	3	10	2	10	30	1	---	24.2255	2.79976	1386.79	640.572	547.295	93.2774	640.572
11130	0	43	---	537	0.15	0.65	25	30	12	3	4350	6.98165	0.155167	0.1436	0.07525	0.957333	0.501667	1.02116	0.535111	5625	1.2931	---	2	1	1	0.9	50	1000	5	1.5	0.2	0.5	1	0.9	10	3	10	2	10	30	1	---	24.2255	2.79976	1386.79	640.572	547.295	93.2774	640.572
11368	0	36	---	543	0.15	0.65	25	30	12	3	4350	10.5216	0.163	0.1445	0.075125	0.963333	0.500833	1.02756	0.534222	5625	1.2931	---	2	1	1	0.9	50	1000	5	1.5	0.2	0.5	1	0.9	10	3	10	2	10	30	1	---	24.2255	2.79976	1386.79	640.572	547.295	93.2774	640.572
11024	0	44	---	834	0.15	0.65	25	30	12	3	4350	10.0753	0.152	0.143	0.0754	0.953333	0.502667	1.01689	0.536178	5625	1.2931	---	2	1	1	0.9	50	1000	5	1.5	0.2	0.5	1	0.9	10	3	10	2	10	30	1	---	24.2255	2.79976	1386.79	640.572	547.295	93.2774	640.572
12860	0	43	---	94	0.15	0.75	25	30	12	3	4350	9.64629	0.180667	0.146	0.075625	0.973333	0.504167	1.03822	0.537778	5625	1.2931	---	2	1	1	0.9	50	1000	5	1.5	0.2	0.5	1	0.9	10	3	10	2	10	30	1	---	24.2255	2.79976	1386.79	640.572	547.295	93.2774	640.572
10969	0	42	---	290	0.15	0.75	25	30	12	3	4350	4.89046	0.123667	0.1495	0.075725	0.996667	0.504833	1.06311	0.538489	5625	1.2931	---	2	1	1	0.9	50	1000	5	1.5	0.2	0.5	1	0.9	10	3	10	2	10	30	1	---	24.2255	2.79976	1386.79	640.572	547.295	93.2774	640.572
10466	0	39	---	537	0.15	0.75	25	30	12	3	4350	7.66049	0.168167	0.1431	0.075025	0.954	0.500167	1.0176	0.533511	5625	1.2931	---	2	1	1	0.9	50	1000	5	1.5	0.2	0.5	1	0.9	10	3	10	2	10	30	1	---	24.2255	2.79976	1386.79	640.572	547.295	93.2774	640.572
11025	0	45	---	543	0.15	0.75	25	30	12	3	4350	10.5072	0.177	0.1445	0.075425	0.963333	0.502833	1.02756	0.536356	5625	1.2931	---	2	1	1	0.9	50	1000	5	1.5	0.2	0.5	1	0.9	10	3	10	2	10	30	1	---	24.2255	2.79976	1386.79	640.572	547.295	93.2774	640.572
12580	0	41	---	834	0.15	0.75	25	30	12	3	4350	10.0516	0.157	0.1435	0.074975	0.956667	0.499833	1.02044	0.533156	5625	1.2931	---	2	1	1	0.9	50	1000	5	1.5	0.2	0.5	1	0.9	10	3	10	2	10	30	1	---	24.2255	2.79976	1386.79	640.572	547.295	93.2774	640.572
10266	0	38	---	94	0.15	0.85	25	30	12	3	4350	9.79468	0.183333	0.146	0.075375	0.973333	0.5025	1.03822	0.536	5625	1.2931	---	2	1	1	0.9	50	1000	5	1.5	0.2	0.5	1	0.9	10	3	10	2	10	30	1	---	24.2255	2.79976	1386.79	640.572	547.295	93.2774	640.572
10641	0	45	---	290	0.15	0.85	25	30	12	3	4350	5.80028	0.160333	0.1475	0.074775	0.983333	0.4985	1.04889	0.531733	5625	1.2931	---	2	1	1	0.9	50	1000	5	1.5	0.2	0.5	1	0.9	10	3	10	2	10	30	1	---	24.2255	2.79976	1386.79	640.572	547.295	93.2774	640.572
12327	0	42	---	537	0.15	0.85	25	30	12	3	4350	7.84392	0.1775	0.1441	0.075625	0.960667	0.504167	1.02471	0.537778	5625	1.2931	---	2	1	1	0.9	50	1000	5	1.5	0.2	0.5	1	0.9	10	3	10	2	10	30	1	---	24.2255	2.79976	1386.79	640.572	547.295	93.2774	640.572
12201	0	47	---	543	0.15	0.85	25	30	12	3	4350	10.7534	0.187667	0.1445	0.075175	0.963333	0.501167	1.02756	0.534578	5625	1.2931	---	2	1	1	0.9	50	1000	5	1.5	0.2	0.5	1	0.9	10	3	10	2	10	30	1	---	24.2255	2.79976	1386.79	640.572	547.295	93.2774	640.572
12846	0	36	---	834	0.15	0.85	25	30	12	3	4350	10.1162	0.163	0.1435	0.0749	0.956667	0.499333	1.02044	0.532622	5625	1.2931	---	2	1	1	0.9	50	1000	5	1.5	0.2	0.5	1	0.9	10	3	10	2	10	30	1	---	24.2255	2.79976	1386.79	640.572	547.295	93.2774	640.572
11890	0	48	---	94	0.15	0.95	25	30	12	3	4350	9.65456	0.197333	0.146	0.07585	0.973333	0.505667	1.03822	0.539378	5625	1.2931	---	2	1	1	0.9	50	1000	5	1.5	0.2	0.5	1	0.9	10	3	10	2	10	30	1	---	24.2255	2.79976	1386.79	640.572	547.295	93.2774	640.572
10057	0	38	---	290	0.15	0.95	25	30	12	3	4350	6.12435	0.152	0.147	0.075275	0.98	0.501833	1.04533	0.535289	5625	1.2931	---	2	1	1	0.9	50	1000	5	1.5	0.2	0.5	1	0.9	10	3	10	2	10	30	1	---	24.2255	2.79976	1386.79	640.572	547.295	93.2774	640.572
12944	0	36	---	537	0.15	0.95	25	30	12	3	4350	8.46781	0.205167	0.1436	0.075525	0.957333	0.5035	1.02116	0.537067	5625	1.2931	---	2	1	1	0.9	50	1000	5	1.5	0.2	0.5	1	0.9	10	3	10	2	10	30	1	---	24.2255	2.79976	1386.79	640.572	547.295	93.2774	640.572
10310	0	37	---	543	0.15	0.95	25	30	12	3	4350	10.7507	0.185667	0.1445	0.0753	0.963333	0.502	1.02756	0.535467	5625	1.2931	---	2	1	1	0.9	50	1000	5	1.5	0.2	0.5	1	0.9	10	3	10	2	10	30	1	---	24.2255	2.79976	1386.79	640.572	547.295	93.2774	640.572
11739	0	36	---	834	0.15	0.95	25	30	12	3	4350	10.3545	0.171667	0.1435	0.0752	0.956667	0.501333	1.02044	0.534756	5625	1.2931	---	2	1	1	0.9	50	1000	5	1.5	0.2	0.5	1	0.9	10	3	10	2	10	30	1	---	24.2255	2.79976	1386.79	640.572	547.295	93.2774	640.572
11280	0	92	---	94	0.25	0.05	25	30	12	3	7249	8.71273	0.0864	0.242	0.125	0.968	0.5	1.03253	0.533333	9375	1.29328	---	2	1	1	0.9	50	1000	5	1.5	0.2	0.5	1	0.9	10	3	10	2	10	30	1	---	24.2255	2.79976	1386.79	640.572	547.295	93.2774	640.572
[truncated: 1,399 more rows]
[truncated: 46 more columns]
