# Supplementary material for: Fragmentation of nest and foraging habitat affects time budgets of solitary bees, their fitness and pollination services, depending on traits: Results from an individual-based model
Source: PLoS One. 2018 Feb 14;13(2):e0188269. doi: 10.1371/journal.pone.0188269 (PMC5812554; doi:10.1371/journal.pone.0188269)
Supplement: S1 Data — (ZIP) [file pone.0188269.s004.zip › Data/MainSimulation_x20rep.txt]

nr	error	runsec	Input_1	seed	am	fr	fd	bdc	size	nest	ind	is	edge_ratio	pnest_am	rnest_am	pnest_hratio	rnest_hratio	pnest_pratio	rnest_pratio	pollen	pollen_ind_ratio	Input_2	lg	wrap	sym	clump	esize	extent	detail	ppf	plimit	l_plt	u_plt	CRW	cmem	fmem	sightpar	flightpar	tripspb	ntime	dth	Input_3	mg	IT	r90	r50	shift	Km	r50r
15451	0	5	---	54	0.05	0.05	50	30	24	3	204	9.08637	0.166	0.04125	0.004825	0.825	0.0965	1.32	0.1544	1250	6.12745	---	2	1	1	0.9	50	1000	5	0.5	0.3	0.5	1	0.9	10	3	10	2	10	30	1	---	145.791	5.79164	16017.3	6760.87	5603.82	1157.06	6760.87
15573	0	28	---	54	0.05	0.05	50	30	12	3	967	9.08637	0.175	0.0465	0.018475	0.93	0.3695	1.488	0.5912	1250	1.29266	---	2	1	1	0.9	50	1000	5	0.5	0.3	0.5	1	0.9	10	3	10	2	10	30	1	---	24.2255	2.79976	1386.79	640.572	547.295	93.2774	640.572
15715	0	6	---	54	0.05	0.05	50	30	24	1	204	9.08637	0.166	0.0083	0.003875	0.166	0.0775	0.2656	0.124	1250	6.12745	---	2	1	1	0.9	50	1000	5	0.5	0.3	0.5	1	0.9	10	3	10	2	10	30	1	---	145.791	5.79164	16017.3	6760.87	5603.82	1157.06	6760.87
15917	0	155	---	54	0.05	0.05	50	30	6	1	4590	9.08637	0.178	0.0089	0.0089	0.178	0.178	0.2848	0.2848	1250	0.272331	---	2	1	1	0.9	50	1000	5	0.5	0.3	0.5	1	0.9	10	3	10	2	10	30	1	---	4.02547	1.35345	120.069	60.6922	53.2701	7.42213	60.6922
16736	0	31	---	54	0.05	0.05	50	30	12	1	967	9.08637	0.175	0.00875	0.008175	0.175	0.1635	0.28	0.2616	1250	1.29266	---	2	1	1	0.9	50	1000	5	0.5	0.3	0.5	1	0.9	10	3	10	2	10	30	1	---	24.2255	2.79976	1386.79	640.572	547.295	93.2774	640.572
17266	0	327	---	54	0.05	0.05	50	30	6	3	4590	9.08637	0.178	0.04825	0.04305	0.965	0.861	1.544	1.3776	1250	0.272331	---	2	1	1	0.9	50	1000	5	0.5	0.3	0.5	1	0.9	10	3	10	2	10	30	1	---	4.02547	1.35345	120.069	60.6922	53.2701	7.42213	60.6922
15008	0	170	---	54	0.05	0.15	50	30	6	1	4590	9.76841	0.182	0.0091	0.0091	0.182	0.182	0.2912	0.2912	1250	0.272331	---	2	1	1	0.9	50	1000	5	0.5	0.3	0.5	1	0.9	10	3	10	2	10	30	1	---	4.02547	1.35345	120.069	60.6922	53.2701	7.42213	60.6922
15444	0	237	---	54	0.05	0.15	50	30	6	3	4590	9.76841	0.182	0.048	0.04295	0.96	0.859	1.536	1.3744	1250	0.272331	---	2	1	1	0.9	50	1000	5	0.5	0.3	0.5	1	0.9	10	3	10	2	10	30	1	---	4.02547	1.35345	120.069	60.6922	53.2701	7.42213	60.6922
15805	0	5	---	54	0.05	0.15	50	30	24	3	204	9.76841	0.166	0.04	0.00485	0.8	0.097	1.28	0.1552	1250	6.12745	---	2	1	1	0.9	50	1000	5	0.5	0.3	0.5	1	0.9	10	3	10	2	10	30	1	---	145.791	5.79164	16017.3	6760.87	5603.82	1157.06	6760.87
16507	0	30	---	54	0.05	0.15	50	30	12	1	967	9.76841	0.178	0.0089	0.008425	0.178	0.1685	0.2848	0.2696	1250	1.29266	---	2	1	1	0.9	50	1000	5	0.5	0.3	0.5	1	0.9	10	3	10	2	10	30	1	---	24.2255	2.79976	1386.79	640.572	547.295	93.2774	640.572
16926	0	27	---	54	0.05	0.15	50	30	12	3	967	9.76841	0.178	0.046	0.018775	0.92	0.3755	1.472	0.6008	1250	1.29266	---	2	1	1	0.9	50	1000	5	0.5	0.3	0.5	1	0.9	10	3	10	2	10	30	1	---	24.2255	2.79976	1386.79	640.572	547.295	93.2774	640.572
17808	0	5	---	54	0.05	0.15	50	30	24	1	204	9.76841	0.166	0.0083	0.00395	0.166	0.079	0.2656	0.1264	1250	6.12745	---	2	1	1	0.9	50	1000	5	0.5	0.3	0.5	1	0.9	10	3	10	2	10	30	1	---	145.791	5.79164	16017.3	6760.87	5603.82	1157.06	6760.87
15511	0	347	---	54	0.05	0.25	50	30	6	3	4590	10.6518	0.187	0.04775	0.04305	0.955	0.861	1.528	1.3776	1250	0.272331	---	2	1	1	0.9	50	1000	5	0.5	0.3	0.5	1	0.9	10	3	10	2	10	30	1	---	4.02547	1.35345	120.069	60.6922	53.2701	7.42213	60.6922
15833	0	5	---	54	0.05	0.25	50	30	24	1	204	10.6518	0.171	0.00855	0.00395	0.171	0.079	0.2736	0.1264	1250	6.12745	---	2	1	1	0.9	50	1000	5	0.5	0.3	0.5	1	0.9	10	3	10	2	10	30	1	---	145.791	5.79164	16017.3	6760.87	5603.82	1157.06	6760.87
15861	0	30	---	54	0.05	0.25	50	30	12	1	967	10.6518	0.183	0.00915	0.0085	0.183	0.17	0.2928	0.272	1250	1.29266	---	2	1	1	0.9	50	1000	5	0.5	0.3	0.5	1	0.9	10	3	10	2	10	30	1	---	24.2255	2.79976	1386.79	640.572	547.295	93.2774	640.572
16797	0	28	---	54	0.05	0.25	50	30	12	3	967	10.6518	0.183	0.0455	0.018675	0.91	0.3735	1.456	0.5976	1250	1.29266	---	2	1	1	0.9	50	1000	5	0.5	0.3	0.5	1	0.9	10	3	10	2	10	30	1	---	24.2255	2.79976	1386.79	640.572	547.295	93.2774	640.572
17096	0	5	---	54	0.05	0.25	50	30	24	3	204	10.6518	0.171	0.03875	0.004825	0.775	0.0965	1.24	0.1544	1250	6.12745	---	2	1	1	0.9	50	1000	5	0.5	0.3	0.5	1	0.9	10	3	10	2	10	30	1	---	145.791	5.79164	16017.3	6760.87	5603.82	1157.06	6760.87
17228	0	300	---	54	0.05	0.25	50	30	6	1	4590	10.6518	0.187	0.00935	0.00935	0.187	0.187	0.2992	0.2992	1250	0.272331	---	2	1	1	0.9	50	1000	5	0.5	0.3	0.5	1	0.9	10	3	10	2	10	30	1	---	4.02547	1.35345	120.069	60.6922	53.2701	7.42213	60.6922
15410	0	310	---	54	0.05	0.35	50	30	6	1	4590	10.3695	0.182	0.0091	0.0091	0.182	0.182	0.2912	0.2912	1250	0.272331	---	2	1	1	0.9	50	1000	5	0.5	0.3	0.5	1	0.9	10	3	10	2	10	30	1	---	4.02547	1.35345	120.069	60.6922	53.2701	7.42213	60.6922
16283	0	5	---	54	0.05	0.35	50	30	24	3	204	10.3695	0.166	0.04	0.004775	0.8	0.0955	1.28	0.1528	1250	6.12745	---	2	1	1	0.9	50	1000	5	0.5	0.3	0.5	1	0.9	10	3	10	2	10	30	1	---	145.791	5.79164	16017.3	6760.87	5603.82	1157.06	6760.87
16368	0	319	---	54	0.05	0.35	50	30	6	3	4590	10.3695	0.182	0.048	0.042775	0.96	0.8555	1.536	1.3688	1250	0.272331	---	2	1	1	0.9	50	1000	5	0.5	0.3	0.5	1	0.9	10	3	10	2	10	30	1	---	4.02547	1.35345	120.069	60.6922	53.2701	7.42213	60.6922
17514	0	29	---	54	0.05	0.35	50	30	12	3	967	10.3695	0.178	0.046	0.018425	0.92	0.3685	1.472	0.5896	1250	1.29266	---	2	1	1	0.9	50	1000	5	0.5	0.3	0.5	1	0.9	10	3	10	2	10	30	1	---	24.2255	2.79976	1386.79	640.572	547.295	93.2774	640.572
17642	0	5	---	54	0.05	0.35	50	30	24	1	204	10.3695	0.166	0.0083	0.0039	0.166	0.078	0.2656	0.1248	1250	6.12745	---	2	1	1	0.9	50	1000	5	0.5	0.3	0.5	1	0.9	10	3	10	2	10	30	1	---	145.791	5.79164	16017.3	6760.87	5603.82	1157.06	6760.87
17669	0	30	---	54	0.05	0.35	50	30	12	1	967	10.3695	0.178	0.0089	0.00825	0.178	0.165	0.2848	0.264	1250	1.29266	---	2	1	1	0.9	50	1000	5	0.5	0.3	0.5	1	0.9	10	3	10	2	10	30	1	---	24.2255	2.79976	1386.79	640.572	547.295	93.2774	640.572
15734	0	28	---	54	0.05	0.45	50	30	12	3	967	10.3695	0.178	0.046	0.018425	0.92	0.3685	1.472	0.5896	1250	1.29266	---	2	1	1	0.9	50	1000	5	0.5	0.3	0.5	1	0.9	10	3	10	2	10	30	1	---	24.2255	2.79976	1386.79	640.572	547.295	93.2774	640.572
15806	0	5	---	54	0.05	0.45	50	30	24	1	204	10.3695	0.166	0.0083	0.0039	0.166	0.078	0.2656	0.1248	1250	6.12745	---	2	1	1	0.9	50	1000	5	0.5	0.3	0.5	1	0.9	10	3	10	2	10	30	1	---	145.791	5.79164	16017.3	6760.87	5603.82	1157.06	6760.87
16583	0	33	---	54	0.05	0.45	50	30	12	1	967	10.3695	0.178	0.0089	0.00825	0.178	0.165	0.2848	0.264	1250	1.29266	---	2	1	1	0.9	50	1000	5	0.5	0.3	0.5	1	0.9	10	3	10	2	10	30	1	---	24.2255	2.79976	1386.79	640.572	547.295	93.2774	640.572
16702	0	172	---	54	0.05	0.45	50	30	6	3	4590	10.3695	0.182	0.048	0.042775	0.96	0.8555	1.536	1.3688	1250	0.272331	---	2	1	1	0.9	50	1000	5	0.5	0.3	0.5	1	0.9	10	3	10	2	10	30	1	---	4.02547	1.35345	120.069	60.6922	53.2701	7.42213	60.6922
17359	0	4	---	54	0.05	0.45	50	30	24	3	204	10.3695	0.166	0.04	0.004775	0.8	0.0955	1.28	0.1528	1250	6.12745	---	2	1	1	0.9	50	1000	5	0.5	0.3	0.5	1	0.9	10	3	10	2	10	30	1	---	145.791	5.79164	16017.3	6760.87	5603.82	1157.06	6760.87
17398	0	255	---	54	0.05	0.45	50	30	6	1	4590	10.3695	0.182	0.0091	0.0091	0.182	0.182	0.2912	0.2912	1250	0.272331	---	2	1	1	0.9	50	1000	5	0.5	0.3	0.5	1	0.9	10	3	10	2	10	30	1	---	4.02547	1.35345	120.069	60.6922	53.2701	7.42213	60.6922
15875	0	5	---	54	0.05	0.55	50	30	24	3	204	11.5436	0.186	0.04	0.004725	0.8	0.0945	1.28	0.1512	1250	6.12745	---	2	1	1	0.9	50	1000	5	0.5	0.3	0.5	1	0.9	10	3	10	2	10	30	1	---	145.791	5.79164	16017.3	6760.87	5603.82	1157.06	6760.87
16264	0	274	---	54	0.05	0.55	50	30	6	1	4590	11.5436	0.202	0.0101	0.0101	0.202	0.202	0.3232	0.3232	1250	0.272331	---	2	1	1	0.9	50	1000	5	0.5	0.3	0.5	1	0.9	10	3	10	2	10	30	1	---	4.02547	1.35345	120.069	60.6922	53.2701	7.42213	60.6922
16984	0	32	---	54	0.05	0.55	50	30	12	3	967	11.5436	0.198	0.046	0.01875	0.92	0.375	1.472	0.6	1250	1.29266	---	2	1	1	0.9	50	1000	5	0.5	0.3	0.5	1	0.9	10	3	10	2	10	30	1	---	24.2255	2.79976	1386.79	640.572	547.295	93.2774	640.572
17063	0	5	---	54	0.05	0.55	50	30	24	1	204	11.5436	0.186	0.0093	0.004	0.186	0.08	0.2976	0.128	1250	6.12745	---	2	1	1	0.9	50	1000	5	0.5	0.3	0.5	1	0.9	10	3	10	2	10	30	1	---	145.791	5.79164	16017.3	6760.87	5603.82	1157.06	6760.87
17150	0	30	---	54	0.05	0.55	50	30	12	1	967	11.5436	0.198	0.0099	0.008775	0.198	0.1755	0.3168	0.2808	1250	1.29266	---	2	1	1	0.9	50	1000	5	0.5	0.3	0.5	1	0.9	10	3	10	2	10	30	1	---	24.2255	2.79976	1386.79	640.572	547.295	93.2774	640.572
17700	0	260	---	54	0.05	0.55	50	30	6	3	4590	11.5436	0.202	0.048	0.04345	0.96	0.869	1.536	1.3904	1250	0.272331	---	2	1	1	0.9	50	1000	5	0.5	0.3	0.5	1	0.9	10	3	10	2	10	30	1	---	4.02547	1.35345	120.069	60.6922	53.2701	7.42213	60.6922
16284	0	5	---	54	0.05	0.65	50	30	24	3	204	11.4379	0.186	0.04	0.004725	0.8	0.0945	1.28	0.1512	1250	6.12745	---	2	1	1	0.9	50	1000	5	0.5	0.3	0.5	1	0.9	10	3	10	2	10	30	1	---	145.791	5.79164	16017.3	6760.87	5603.82	1157.06	6760.87
16633	0	29	---	54	0.05	0.65	50	30	12	3	967	11.4379	0.198	0.046	0.01905	0.92	0.381	1.472	0.6096	1250	1.29266	---	2	1	1	0.9	50	1000	5	0.5	0.3	0.5	1	0.9	10	3	10	2	10	30	1	---	24.2255	2.79976	1386.79	640.572	547.295	93.2774	640.572
16880	0	243	---	54	0.05	0.65	50	30	6	3	4590	11.4379	0.202	0.048	0.042975	0.96	0.8595	1.536	1.3752	1250	0.272331	---	2	1	1	0.9	50	1000	5	0.5	0.3	0.5	1	0.9	10	3	10	2	10	30	1	---	4.02547	1.35345	120.069	60.6922	53.2701	7.42213	60.6922
17212	0	30	---	54	0.05	0.65	50	30	12	1	967	11.4379	0.198	0.0099	0.0089	0.198	0.178	0.3168	0.2848	1250	1.29266	---	2	1	1	0.9	50	1000	5	0.5	0.3	0.5	1	0.9	10	3	10	2	10	30	1	---	24.2255	2.79976	1386.79	640.572	547.295	93.2774	640.572
17330	0	182	---	54	0.05	0.65	50	30	6	1	4590	11.4379	0.202	0.0101	0.0101	0.202	0.202	0.3232	0.3232	1250	0.272331	---	2	1	1	0.9	50	1000	5	0.5	0.3	0.5	1	0.9	10	3	10	2	10	30	1	---	4.02547	1.35345	120.069	60.6922	53.2701	7.42213	60.6922
17925	0	5	---	54	0.05	0.65	50	30	24	1	204	11.4379	0.186	0.0093	0.004	0.186	0.08	0.2976	0.128	1250	6.12745	---	2	1	1	0.9	50	1000	5	0.5	0.3	0.5	1	0.9	10	3	10	2	10	30	1	---	145.791	5.79164	16017.3	6760.87	5603.82	1157.06	6760.87
15124	0	5	---	54	0.05	0.75	50	30	24	3	204	10.6629	0.191	0.04125	0.004775	0.825	0.0955	1.32	0.1528	1250	6.12745	---	2	1	1	0.9	50	1000	5	0.5	0.3	0.5	1	0.9	10	3	10	2	10	30	1	---	145.791	5.79164	16017.3	6760.87	5603.82	1157.06	6760.87
15260	0	3	---	54	0.05	0.75	50	30	24	1	204	10.6629	0.191	0.00955	0.004075	0.191	0.0815	0.3056	0.1304	1250	6.12745	---	2	1	1	0.9	50	1000	5	0.5	0.3	0.5	1	0.9	10	3	10	2	10	30	1	---	145.791	5.79164	16017.3	6760.87	5603.82	1157.06	6760.87
15979	0	391	---	54	0.05	0.75	50	30	6	1	4590	10.6629	0.207	0.01035	0.01035	0.207	0.207	0.3312	0.3312	1250	0.272331	---	2	1	1	0.9	50	1000	5	0.5	0.3	0.5	1	0.9	10	3	10	2	10	30	1	---	4.02547	1.35345	120.069	60.6922	53.2701	7.42213	60.6922
16320	0	30	---	54	0.05	0.75	50	30	12	1	967	10.6629	0.203	0.01015	0.00925	0.203	0.185	0.3248	0.296	1250	1.29266	---	2	1	1	0.9	50	1000	5	0.5	0.3	0.5	1	0.9	10	3	10	2	10	30	1	---	24.2255	2.79976	1386.79	640.572	547.295	93.2774	640.572
17287	0	15	---	54	0.05	0.75	50	30	12	3	967	10.6629	0.203	0.0465	0.018975	0.93	0.3795	1.488	0.6072	1250	1.29266	---	2	1	1	0.9	50	1000	5	0.5	0.3	0.5	1	0.9	10	3	10	2	10	30	1	---	24.2255	2.79976	1386.79	640.572	547.295	93.2774	640.572
17319	0	322	---	54	0.05	0.75	50	30	6	3	4590	10.6629	0.207	0.04825	0.043275	0.965	0.8655	1.544	1.3848	1250	0.272331	---	2	1	1	0.9	50	1000	5	0.5	0.3	0.5	1	0.9	10	3	10	2	10	30	1	---	4.02547	1.35345	120.069	60.6922	53.2701	7.42213	60.6922
15706	0	3	---	54	0.05	0.85	50	30	24	1	204	10.0821	0.173	0.00865	0.00395	0.173	0.079	0.2768	0.1264	1250	6.12745	---	2	1	1	0.9	50	1000	5	0.5	0.3	0.5	1	0.9	10	3	10	2	10	30	1	---	145.791	5.79164	16017.3	6760.87	5603.82	1157.06	6760.87
15754	0	30	---	54	0.05	0.85	50	30	12	1	967	10.0821	0.188	0.0094	0.008675	0.188	0.1735	0.3008	0.2776	1250	1.29266	---	2	1	1	0.9	50	1000	5	0.5	0.3	0.5	1	0.9	10	3	10	2	10	30	1	---	24.2255	2.79976	1386.79	640.572	547.295	93.2774	640.572
16039	0	4	---	54	0.05	0.85	50	30	24	3	204	10.0821	0.173	0.04	0.00475	0.8	0.095	1.28	0.152	1250	6.12745	---	2	1	1	0.9	50	1000	5	0.5	0.3	0.5	1	0.9	10	3	10	2	10	30	1	---	145.791	5.79164	16017.3	6760.87	5603.82	1157.06	6760.87
16716	0	195	---	54	0.05	0.85	50	30	6	3	4590	10.0821	0.193	0.048	0.04315	0.96	0.863	1.536	1.3808	1250	0.272331	---	2	1	1	0.9	50	1000	5	0.5	0.3	0.5	1	0.9	10	3	10	2	10	30	1	---	4.02547	1.35345	120.069	60.6922	53.2701	7.42213	60.6922
16808	0	29	---	54	0.05	0.85	50	30	12	3	967	10.0821	0.188	0.046	0.0191	0.92	0.382	1.472	0.6112	1250	1.29266	---	2	1	1	0.9	50	1000	5	0.5	0.3	0.5	1	0.9	10	3	10	2	10	30	1	---	24.2255	2.79976	1386.79	640.572	547.295	93.2774	640.572
17184	0	351	---	54	0.05	0.85	50	30	6	1	4590	10.0821	0.193	0.00965	0.00965	0.193	0.193	0.3088	0.3088	1250	0.272331	---	2	1	1	0.9	50	1000	5	0.5	0.3	0.5	1	0.9	10	3	10	2	10	30	1	---	4.02547	1.35345	120.069	60.6922	53.2701	7.42213	60.6922
15760	0	5	---	54	0.05	0.95	50	30	24	1	204	10.0821	0.173	0.00865	0.00395	0.173	0.079	0.2768	0.1264	1250	6.12745	---	2	1	1	0.9	50	1000	5	0.5	0.3	0.5	1	0.9	10	3	10	2	10	30	1	---	145.791	5.79164	16017.3	6760.87	5603.82	1157.06	6760.87
15896	0	24	---	54	0.05	0.95	50	30	12	3	967	10.0821	0.188	0.046	0.0191	0.92	0.382	1.472	0.6112	1250	1.29266	---	2	1	1	0.9	50	1000	5	0.5	0.3	0.5	1	0.9	10	3	10	2	10	30	1	---	24.2255	2.79976	1386.79	640.572	547.295	93.2774	640.572
17156	0	301	---	54	0.05	0.95	50	30	6	1	4590	10.0821	0.193	0.00965	0.00965	0.193	0.193	0.3088	0.3088	1250	0.272331	---	2	1	1	0.9	50	1000	5	0.5	0.3	0.5	1	0.9	10	3	10	2	10	30	1	---	4.02547	1.35345	120.069	60.6922	53.2701	7.42213	60.6922
17440	0	5	---	54	0.05	0.95	50	30	24	3	204	10.0821	0.173	0.04	0.00475	0.8	0.095	1.28	0.152	1250	6.12745	---	2	1	1	0.9	50	1000	5	0.5	0.3	0.5	1	0.9	10	3	10	2	10	30	1	---	145.791	5.79164	16017.3	6760.87	5603.82	1157.06	6760.87
17816	0	33	---	54	0.05	0.95	50	30	12	1	967	10.0821	0.188	0.0094	0.008675	0.188	0.1735	0.3008	0.2776	1250	1.29266	---	2	1	1	0.9	50	1000	5	0.5	0.3	0.5	1	0.9	10	3	10	2	10	30	1	---	24.2255	2.79976	1386.79	640.572	547.295	93.2774	640.572
17854	0	252	---	54	0.05	0.95	50	30	6	3	4590	10.0821	0.193	0.048	0.04315	0.96	0.863	1.536	1.3808	1250	0.272331	---	2	1	1	0.9	50	1000	5	0.5	0.3	0.5	1	0.9	10	3	10	2	10	30	1	---	4.02547	1.35345	120.069	60.6922	53.2701	7.42213	60.6922
15472	0	121	---	54	0.15	0.05	50	30	12	3	2900	11.1558	0.0975	0.1388	0.0565	0.925333	0.376667	1.48053	0.602667	3750	1.2931	---	2	1	1	0.9	50	1000	5	0.5	0.3	0.5	1	0.9	10	3	10	2	10	30	1	---	24.2255	2.79976	1386.79	640.572	547.295	93.2774	640.572
16393	0	943	---	54	0.15	0.05	50	30	6	1	13770	11.1558	0.0995	0.014925	0.014925	0.0995	0.0995	0.1592	0.1592	3750	0.272331	---	2	1	1	0.9	50	1000	5	0.5	0.3	0.5	1	0.9	10	3	10	2	10	30	1	---	4.02547	1.35345	120.069	60.6922	53.2701	7.42213	60.6922
16618	0	22	---	54	0.15	0.05	50	30	24	1	611	11.1558	0.0915	0.013725	0.00915	0.0915	0.061	0.1464	0.0976	3750	6.13748	---	2	1	1	0.9	50	1000	5	0.5	0.3	0.5	1	0.9	10	3	10	2	10	30	1	---	145.791	5.79164	16017.3	6760.87	5603.82	1157.06	6760.87
17053	0	838	---	54	0.15	0.05	50	30	6	3	13770	11.1558	0.0995	0.144325	0.128225	0.962167	0.854833	1.53947	1.36773	3750	0.272331	---	2	1	1	0.9	50	1000	5	0.5	0.3	0.5	1	0.9	10	3	10	2	10	30	1	---	4.02547	1.35345	120.069	60.6922	53.2701	7.42213	60.6922
17575	0	76	---	54	0.15	0.05	50	30	12	1	2900	11.1558	0.0975	0.014625	0.01455	0.0975	0.097	0.156	0.1552	3750	1.2931	---	2	1	1	0.9	50	1000	5	0.5	0.3	0.5	1	0.9	10	3	10	2	10	30	1	---	24.2255	2.79976	1386.79	640.572	547.295	93.2774	640.572
17804	0	21	---	54	0.15	0.05	50	30	24	3	611	11.1558	0.0915	0.123125	0.0143	0.820833	0.0953333	1.31333	0.152533	3750	6.13748	---	2	1	1	0.9	50	1000	5	0.5	0.3	0.5	1	0.9	10	3	10	2	10	30	1	---	145.791	5.79164	16017.3	6760.87	5603.82	1157.06	6760.87
15300	0	1178	---	54	0.15	0.15	50	30	6	3	13770	11.0719	0.102833	0.144325	0.128225	0.962167	0.854833	1.53947	1.36773	3750	0.272331	---	2	1	1	0.9	50	1000	5	0.5	0.3	0.5	1	0.9	10	3	10	2	10	30	1	---	4.02547	1.35345	120.069	60.6922	53.2701	7.42213	60.6922
15524	0	958	---	54	0.15	0.15	50	30	6	1	13770	11.0719	0.102833	0.015425	0.015425	0.102833	0.102833	0.164533	0.164533	3750	0.272331	---	2	1	1	0.9	50	1000	5	0.5	0.3	0.5	1	0.9	10	3	10	2	10	30	1	---	4.02547	1.35345	120.069	60.6922	53.2701	7.42213	60.6922
16058	0	20	---	54	0.15	0.15	50	30	24	3	611	11.0719	0.0948333	0.123125	0.01415	0.820833	0.0943333	1.31333	0.150933	3750	6.13748	---	2	1	1	0.9	50	1000	5	0.5	0.3	0.5	1	0.9	10	3	10	2	10	30	1	---	145.791	5.79164	16017.3	6760.87	5603.82	1157.06	6760.87
16565	0	22	---	54	0.15	0.15	50	30	24	1	611	11.0719	0.0948333	0.014225	0.00945	0.0948333	0.063	0.151733	0.1008	3750	6.13748	---	2	1	1	0.9	50	1000	5	0.5	0.3	0.5	1	0.9	10	3	10	2	10	30	1	---	145.791	5.79164	16017.3	6760.87	5603.82	1157.06	6760.87
16649	0	145	---	54	0.15	0.15	50	30	12	1	2900	11.0719	0.100833	0.015125	0.014975	0.100833	0.0998333	0.161333	0.159733	3750	1.2931	---	2	1	1	0.9	50	1000	5	0.5	0.3	0.5	1	0.9	10	3	10	2	10	30	1	---	24.2255	2.79976	1386.79	640.572	547.295	93.2774	640.572
16727	0	142	---	54	0.15	0.15	50	30	12	3	2900	11.0719	0.100833	0.1388	0.0566	0.925333	0.377333	1.48053	0.603733	3750	1.2931	---	2	1	1	0.9	50	1000	5	0.5	0.3	0.5	1	0.9	10	3	10	2	10	30	1	---	24.2255	2.79976	1386.79	640.572	547.295	93.2774	640.572
16749	0	105	---	54	0.15	0.25	50	30	12	1	2900	10.8647	0.105667	0.01585	0.015625	0.105667	0.104167	0.169067	0.166667	3750	1.2931	---	2	1	1	0.9	50	1000	5	0.5	0.3	0.5	1	0.9	10	3	10	2	10	30	1	---	24.2255	2.79976	1386.79	640.572	547.295	93.2774	640.572
17101	0	23	---	54	0.15	0.25	50	30	24	1	611	10.8647	0.0996667	0.01495	0.0096	0.0996667	0.064	0.159467	0.1024	3750	6.13748	---	2	1	1	0.9	50	1000	5	0.5	0.3	0.5	1	0.9	10	3	10	2	10	30	1	---	145.791	5.79164	16017.3	6760.87	5603.82	1157.06	6760.87
17175	0	78	---	54	0.15	0.25	50	30	12	3	2900	10.8647	0.105667	0.1402	0.056475	0.934667	0.3765	1.49547	0.6024	3750	1.2931	---	2	1	1	0.9	50	1000	5	0.5	0.3	0.5	1	0.9	10	3	10	2	10	30	1	---	24.2255	2.79976	1386.79	640.572	547.295	93.2774	640.572
17411	0	1116	---	54	0.15	0.25	50	30	6	1	13770	10.8647	0.107667	0.01615	0.01615	0.107667	0.107667	0.172267	0.172267	3750	0.272331	---	2	1	1	0.9	50	1000	5	0.5	0.3	0.5	1	0.9	10	3	10	2	10	30	1	---	4.02547	1.35345	120.069	60.6922	53.2701	7.42213	60.6922
17463	0	739	---	54	0.15	0.25	50	30	6	3	13770	10.8647	0.107667	0.14505	0.1289	0.967	0.859333	1.5472	1.37493	3750	0.272331	---	2	1	1	0.9	50	1000	5	0.5	0.3	0.5	1	0.9	10	3	10	2	10	30	1	---	4.02547	1.35345	120.069	60.6922	53.2701	7.42213	60.6922
17670	0	19	---	54	0.15	0.25	50	30	24	3	611	10.8647	0.0996667	0.12625	0.0143	0.841667	0.0953333	1.34667	0.152533	3750	6.13748	---	2	1	1	0.9	50	1000	5	0.5	0.3	0.5	1	0.9	10	3	10	2	10	30	1	---	145.791	5.79164	16017.3	6760.87	5603.82	1157.06	6760.87
15051	0	23	---	54	0.15	0.35	50	30	24	1	611	11.1477	0.098	0.0147	0.009525	0.098	0.0635	0.1568	0.1016	3750	6.13748	---	2	1	1	0.9	50	1000	5	0.5	0.3	0.5	1	0.9	10	3	10	2	10	30	1	---	145.791	5.79164	16017.3	6760.87	5603.82	1157.06	6760.87
15679	0	780	---	54	0.15	0.35	50	30	6	1	13770	11.1477	0.106	0.0159	0.0159	0.106	0.106	0.1696	0.1696	3750	0.272331	---	2	1	1	0.9	50	1000	5	0.5	0.3	0.5	1	0.9	10	3	10	2	10	30	1	---	4.02547	1.35345	120.069	60.6922	53.2701	7.42213	60.6922
16329	0	130	---	54	0.15	0.35	50	30	12	1	2900	11.1477	0.104	0.0156	0.015375	0.104	0.1025	0.1664	0.164	3750	1.2931	---	2	1	1	0.9	50	1000	5	0.5	0.3	0.5	1	0.9	10	3	10	2	10	30	1	---	24.2255	2.79976	1386.79	640.572	547.295	93.2774	640.572
16469	0	118	---	54	0.15	0.35	50	30	12	3	2900	11.1477	0.104	0.1397	0.056975	0.931333	0.379833	1.49013	0.607733	3750	1.2931	---	2	1	1	0.9	50	1000	5	0.5	0.3	0.5	1	0.9	10	3	10	2	10	30	1	---	24.2255	2.79976	1386.79	640.572	547.295	93.2774	640.572
16755	0	701	---	54	0.15	0.35	50	30	6	3	13770	11.1477	0.106	0.1448	0.1288	0.965333	0.858667	1.54453	1.37387	3750	0.272331	---	2	1	1	0.9	50	1000	5	0.5	0.3	0.5	1	0.9	10	3	10	2	10	30	1	---	4.02547	1.35345	120.069	60.6922	53.2701	7.42213	60.6922
17901	0	20	---	54	0.15	0.35	50	30	24	3	611	11.1477	0.098	0.125	0.01435	0.833333	0.0956667	1.33333	0.153067	3750	6.13748	---	2	1	1	0.9	50	1000	5	0.5	0.3	0.5	1	0.9	10	3	10	2	10	30	1	---	145.791	5.79164	16017.3	6760.87	5603.82	1157.06	6760.87
15084	0	936	---	54	0.15	0.45	50	30	6	1	13770	10.849	0.102667	0.0154	0.0154	0.102667	0.102667	0.164267	0.164267	3750	0.272331	---	2	1	1	0.9	50	1000	5	0.5	0.3	0.5	1	0.9	10	3	10	2	10	30	1	---	4.02547	1.35345	120.069	60.6922	53.2701	7.42213	60.6922
15996	0	20	---	54	0.15	0.45	50	30	24	3	611	10.849	0.0946667	0.125	0.01435	0.833333	0.0956667	1.33333	0.153067	3750	6.13748	---	2	1	1	0.9	50	1000	5	0.5	0.3	0.5	1	0.9	10	3	10	2	10	30	1	---	145.791	5.79164	16017.3	6760.87	5603.82	1157.06	6760.87
16540	0	24	---	54	0.15	0.45	50	30	24	1	611	10.849	0.0946667	0.0142	0.009325	0.0946667	0.0621667	0.151467	0.0994667	3750	6.13748	---	2	1	1	0.9	50	1000	5	0.5	0.3	0.5	1	0.9	10	3	10	2	10	30	1	---	145.791	5.79164	16017.3	6760.87	5603.82	1157.06	6760.87
17315	0	935	---	54	0.15	0.45	50	30	6	3	13770	10.849	0.102667	0.1448	0.12885	0.965333	0.859	1.54453	1.3744	3750	0.272331	---	2	1	1	0.9	50	1000	5	0.5	0.3	0.5	1	0.9	10	3	10	2	10	30	1	---	4.02547	1.35345	120.069	60.6922	53.2701	7.42213	60.6922
17501	0	144	---	54	0.15	0.45	50	30	12	1	2900	10.849	0.100667	0.0151	0.014875	0.100667	0.0991667	0.161067	0.158667	3750	1.2931	---	2	1	1	0.9	50	1000	5	0.5	0.3	0.5	1	0.9	10	3	10	2	10	30	1	---	24.2255	2.79976	1386.79	640.572	547.295	93.2774	640.572
17849	0	90	---	54	0.15	0.45	50	30	12	3	2900	10.849	0.100667	0.1397	0.0562	0.931333	0.374667	1.49013	0.599467	3750	1.2931	---	2	1	1	0.9	50	1000	5	0.5	0.3	0.5	1	0.9	10	3	10	2	10	30	1	---	24.2255	2.79976	1386.79	640.572	547.295	93.2774	640.572
15037	0	128	---	54	0.15	0.55	50	30	12	3	2900	10.8476	0.121	0.1402	0.056	0.934667	0.373333	1.49547	0.597333	3750	1.2931	---	2	1	1	0.9	50	1000	5	0.5	0.3	0.5	1	0.9	10	3	10	2	10	30	1	---	24.2255	2.79976	1386.79	640.572	547.295	93.2774	640.572
16669	0	21	---	54	0.15	0.55	50	30	24	1	611	10.8476	0.112	0.0168	0.009875	0.112	0.0658333	0.1792	0.105333	3750	6.13748	---	2	1	1	0.9	50	1000	5	0.5	0.3	0.5	1	0.9	10	3	10	2	10	30	1	---	145.791	5.79164	16017.3	6760.87	5603.82	1157.06	6760.87
16711	0	864	---	54	0.15	0.55	50	30	6	3	13770	10.8476	0.124	0.14505	0.129825	0.967	0.8655	1.5472	1.3848	3750	0.272331	---	2	1	1	0.9	50	1000	5	0.5	0.3	0.5	1	0.9	10	3	10	2	10	30	1	---	4.02547	1.35345	120.069	60.6922	53.2701	7.42213	60.6922
16920	0	138	---	54	0.15	0.55	50	30	12	1	2900	10.8476	0.121	0.01815	0.017825	0.121	0.118833	0.1936	0.190133	3750	1.2931	---	2	1	1	0.9	50	1000	5	0.5	0.3	0.5	1	0.9	10	3	10	2	10	30	1	---	24.2255	2.79976	1386.79	640.572	547.295	93.2774	640.572
17143	0	17	---	54	0.15	0.55	50	30	24	3	611	10.8476	0.112	0.12625	0.0144	0.841667	0.096	1.34667	0.1536	3750	6.13748	---	2	1	1	0.9	50	1000	5	0.5	0.3	0.5	1	0.9	10	3	10	2	10	30	1	---	145.791	5.79164	16017.3	6760.87	5603.82	1157.06	6760.87
17193	0	1155	---	54	0.15	0.55	50	30	6	1	13770	10.8476	0.124	0.0186	0.0186	0.124	0.124	0.1984	0.1984	3750	0.272331	---	2	1	1	0.9	50	1000	5	0.5	0.3	0.5	1	0.9	10	3	10	2	10	30	1	---	4.02547	1.35345	120.069	60.6922	53.2701	7.42213	60.6922
15480	0	21	---	54	0.15	0.65	50	30	24	1	611	11.2443	0.126667	0.019	0.010475	0.126667	0.0698333	0.202667	0.111733	3750	6.13748	---	2	1	1	0.9	50	1000	5	0.5	0.3	0.5	1	0.9	10	3	10	2	10	30	1	---	145.791	5.79164	16017.3	6760.87	5603.82	1157.06	6760.87
15744	0	16	---	54	0.15	0.65	50	30	24	3	611	11.2443	0.126667	0.12625	0.014175	0.841667	0.0945	1.34667	0.1512	3750	6.13748	---	2	1	1	0.9	50	1000	5	0.5	0.3	0.5	1	0.9	10	3	10	2	10	30	1	---	145.791	5.79164	16017.3	6760.87	5603.82	1157.06	6760.87
15783	0	100	---	54	0.15	0.65	50	30	12	1	2900	11.2443	0.135667	0.02035	0.019925	0.135667	0.132833	0.217067	0.212533	3750	1.2931	---	2	1	1	0.9	50	1000	5	0.5	0.3	0.5	1	0.9	10	3	10	2	10	30	1	---	24.2255	2.79976	1386.79	640.572	547.295	93.2774	640.572
16420	0	966	---	54	0.15	0.65	50	30	6	3	13770	11.2443	0.138667	0.14505	0.129775	0.967	0.865167	1.5472	1.38427	3750	0.272331	---	2	1	1	0.9	50	1000	5	0.5	0.3	0.5	1	0.9	10	3	10	2	10	30	1	---	4.02547	1.35345	120.069	60.6922	53.2701	7.42213	60.6922
16523	0	1082	---	54	0.15	0.65	50	30	6	1	13770	11.2443	0.138667	0.0208	0.0208	0.138667	0.138667	0.221867	0.221867	3750	0.272331	---	2	1	1	0.9	50	1000	5	0.5	0.3	0.5	1	0.9	10	3	10	2	10	30	1	---	4.02547	1.35345	120.069	60.6922	53.2701	7.42213	60.6922
17779	0	140	---	54	0.15	0.65	50	30	12	3	2900	11.2443	0.135667	0.1402	0.0561	0.934667	0.374	1.49547	0.5984	3750	1.2931	---	2	1	1	0.9	50	1000	5	0.5	0.3	0.5	1	0.9	10	3	10	2	10	30	1	---	24.2255	2.79976	1386.79	640.572	547.295	93.2774	640.572
15425	0	1014	---	54	0.15	0.75	50	30	6	3	13770	11.8679	0.149	0.14455	0.12945	0.963667	0.863	1.54187	1.3808	3750	0.272331	---	2	1	1	0.9	50	1000	5	0.5	0.3	0.5	1	0.9	10	3	10	2	10	30	1	---	4.02547	1.35345	120.069	60.6922	53.2701	7.42213	60.6922
15955	0	114	---	54	0.15	0.75	50	30	12	3	2900	11.8679	0.145667	0.1392	0.056125	0.928	0.374167	1.4848	0.598667	3750	1.2931	---	2	1	1	0.9	50	1000	5	0.5	0.3	0.5	1	0.9	10	3	10	2	10	30	1	---	24.2255	2.79976	1386.79	640.572	547.295	93.2774	640.572
15972	0	546	---	54	0.15	0.75	50	30	6	1	13770	11.8679	0.149	0.02235	0.02235	0.149	0.149	0.2384	0.2384	3750	0.272331	---	2	1	1	0.9	50	1000	5	0.5	0.3	0.5	1	0.9	10	3	10	2	10	30	1	---	4.02547	1.35345	120.069	60.6922	53.2701	7.42213	60.6922
16103	0	168	---	54	0.15	0.75	50	30	12	1	2900	11.8679	0.145667	0.02185	0.021	0.145667	0.14	0.233067	0.224	3750	1.2931	---	2	1	1	0.9	50	1000	5	0.5	0.3	0.5	1	0.9	10	3	10	2	10	30	1	---	24.2255	2.79976	1386.79	640.572	547.295	93.2774	640.572
16369	0	20	---	54	0.15	0.75	50	30	24	3	611	11.8679	0.135667	0.12375	0.0142	0.825	0.0946667	1.32	0.151467	3750	6.13748	---	2	1	1	0.9	50	1000	5	0.5	0.3	0.5	1	0.9	10	3	10	2	10	30	1	---	145.791	5.79164	16017.3	6760.87	5603.82	1157.06	6760.87
16556	0	20	---	54	0.15	0.75	50	30	24	1	611	11.8679	0.135667	0.02035	0.010625	0.135667	0.0708333	0.217067	0.113333	3750	6.13748	---	2	1	1	0.9	50	1000	5	0.5	0.3	0.5	1	0.9	10	3	10	2	10	30	1	---	145.791	5.79164	16017.3	6760.87	5603.82	1157.06	6760.87
15103	0	69	---	54	0.15	0.85	50	30	12	1	2900	11.9212	0.149333	0.0224	0.0215	0.149333	0.143333	0.238933	0.229333	3750	1.2931	---	2	1	1	0.9	50	1000	5	0.5	0.3	0.5	1	0.9	10	3	10	2	10	30	1	---	24.2255	2.79976	1386.79	640.572	547.295	93.2774	640.572
15710	0	1007	---	54	0.15	0.85	50	30	6	1	13770	11.9212	0.152333	0.02285	0.02285	0.152333	0.152333	0.243733	0.243733	3750	0.272331	---	2	1	1	0.9	50	1000	5	0.5	0.3	0.5	1	0.9	10	3	10	2	10	30	1	---	4.02547	1.35345	120.069	60.6922	53.2701	7.42213	60.6922
16074	0	23	---	54	0.15	0.85	50	30	24	1	611	11.9212	0.140333	0.02105	0.01085	0.140333	0.0723333	0.224533	0.115733	3750	6.13748	---	2	1	1	0.9	50	1000	5	0.5	0.3	0.5	1	0.9	10	3	10	2	10	30	1	---	145.791	5.79164	16017.3	6760.87	5603.82	1157.06	6760.87
17458	0	19	---	54	0.15	0.85	50	30	24	3	611	11.9212	0.140333	0.1225	0.014225	0.816667	0.0948333	1.30667	0.151733	3750	6.13748	---	2	1	1	0.9	50	1000	5	0.5	0.3	0.5	1	0.9	10	3	10	2	10	30	1	---	145.791	5.79164	16017.3	6760.87	5603.82	1157.06	6760.87
17645	0	1124	---	54	0.15	0.85	50	30	6	3	13770	11.9212	0.152333	0.1443	0.129175	0.962	0.861167	1.5392	1.37787	3750	0.272331	---	2	1	1	0.9	50	1000	5	0.5	0.3	0.5	1	0.9	10	3	10	2	10	30	1	---	4.02547	1.35345	120.069	60.6922	53.2701	7.42213	60.6922
17799	0	126	---	54	0.15	0.85	50	30	12	3	2900	11.9212	0.149333	0.1387	0.055925	0.924667	0.372833	1.47947	0.596533	3750	1.2931	---	2	1	1	0.9	50	1000	5	0.5	0.3	0.5	1	0.9	10	3	10	2	10	30	1	---	24.2255	2.79976	1386.79	640.572	547.295	93.2774	640.572
15138	0	971	---	54	0.15	0.95	50	30	6	1	13770	11.9141	0.160333	0.02405	0.02405	0.160333	0.160333	0.256533	0.256533	3750	0.272331	---	2	1	1	0.9	50	1000	5	0.5	0.3	0.5	1	0.9	10	3	10	2	10	30	1	---	4.02547	1.35345	120.069	60.6922	53.2701	7.42213	60.6922
15440	0	145	---	54	0.15	0.95	50	30	12	3	2900	11.9141	0.157	0.1382	0.05615	0.921333	0.374333	1.47413	0.598933	3750	1.2931	---	2	1	1	0.9	50	1000	5	0.5	0.3	0.5	1	0.9	10	3	10	2	10	30	1	---	24.2255	2.79976	1386.79	640.572	547.295	93.2774	640.572
16525	0	21	---	54	0.15	0.95	50	30	24	1	611	11.9141	0.147	0.02205	0.010875	0.147	0.0725	0.2352	0.116	3750	6.13748	---	2	1	1	0.9	50	1000	5	0.5	0.3	0.5	1	0.9	10	3	10	2	10	30	1	---	145.791	5.79164	16017.3	6760.87	5603.82	1157.06	6760.87
16548	0	957	---	54	0.15	0.95	50	30	6	3	13770	11.9141	0.160333	0.14405	0.129175	0.960333	0.861167	1.53653	1.37787	3750	0.272331	---	2	1	1	0.9	50	1000	5	0.5	0.3	0.5	1	0.9	10	3	10	2	10	30	1	---	4.02547	1.35345	120.069	60.6922	53.2701	7.42213	60.6922
16572	0	19	---	54	0.15	0.95	50	30	24	3	611	11.9141	0.147	0.12125	0.014125	0.808333	0.0941667	1.29333	0.150667	3750	6.13748	---	2	1	1	0.9	50	1000	5	0.5	0.3	0.5	1	0.9	10	3	10	2	10	30	1	---	145.791	5.79164	16017.3	6760.87	5603.82	1157.06	6760.87
17839	0	135	---	54	0.15	0.95	50	30	12	1	2900	11.9141	0.157	0.02355	0.02275	0.157	0.151667	0.2512	0.242667	3750	1.2931	---	2	1	1	0.9	50	1000	5	0.5	0.3	0.5	1	0.9	10	3	10	2	10	30	1	---	24.2255	2.79976	1386.79	640.572	547.295	93.2774	640.572
15082	0	41	---	54	0.25	0.05	50	30	24	1	1018	12.2653	0.0594	0.01485	0.012325	0.0594	0.0493	0.09504	0.07888	6250	6.13949	---	2	1	1	0.9	50	1000	5	0.5	0.3	0.5	1	0.9	10	3	10	2	10	30	1	---	145.791	5.79164	16017.3	6760.87	5603.82	1157.06	6760.87
15502	0	1193	---	54	0.25	0.05	50	30	6	1	22950	12.2653	0.0634	0.01585	0.01585	0.0634	0.0634	0.10144	0.10144	6250	0.272331	---	2	1	1	0.9	50	1000	5	0.5	0.3	0.5	1	0.9	10	3	10	2	10	30	1	---	4.02547	1.35345	120.069	60.6922	53.2701	7.42213	60.6922
16022	0	1194	---	54	0.25	0.05	50	30	6	3	22950	12.2653	0.0634	0.2406	0.2152	0.9624	0.8608	1.53984	1.37728	6250	0.272331	---	2	1	1	0.9	50	1000	5	0.5	0.3	0.5	1	0.9	10	3	10	2	10	30	1	---	4.02547	1.35345	120.069	60.6922	53.2701	7.42213	60.6922
16929	0	396	---	54	0.25	0.05	50	30	12	1	4833	12.2653	0.0624	0.0156	0.0156	0.0624	0.0624	0.09984	0.09984	6250	1.29319	---	2	1	1	0.9	50	1000	5	0.5	0.3	0.5	1	0.9	10	3	10	2	10	30	1	---	24.2255	2.79976	1386.79	640.572	547.295	93.2774	640.572
17387	0	268	---	54	0.25	0.05	50	30	12	3	4833	12.2653	0.0624	0.2314	0.093425	0.9256	0.3737	1.48096	0.59792	6250	1.29319	---	2	1	1	0.9	50	1000	5	0.5	0.3	0.5	1	0.9	10	3	10	2	10	30	1	---	24.2255	2.79976	1386.79	640.572	547.295	93.2774	640.572
17605	0	32	---	54	0.25	0.05	50	30	24	3	1018	12.2653	0.0594	0.205	0.0237	0.82	0.0948	1.312	0.15168	6250	6.13949	---	2	1	1	0.9	50	1000	5	0.5	0.3	0.5	1	0.9	10	3	10	2	10	30	1	---	145.791	5.79164	16017.3	6760.87	5603.82	1157.06	6760.87
15235	0	289	---	54	0.25	0.15	50	30	12	1	4833	12.3348	0.0644	0.0161	0.0161	0.0644	0.0644	0.10304	0.10304	6250	1.29319	---	2	1	1	0.9	50	1000	5	0.5	0.3	0.5	1	0.9	10	3	10	2	10	30	1	---	24.2255	2.79976	1386.79	640.572	547.295	93.2774	640.572
15491	0	1149	---	54	0.25	0.15	50	30	6	3	22950	12.3348	0.0654	0.2406	0.21485	0.9624	0.8594	1.53984	1.37504	6250	0.272331	---	2	1	1	0.9	50	1000	5	0.5	0.3	0.5	1	0.9	10	3	10	2	10	30	1	---	4.02547	1.35345	120.069	60.6922	53.2701	7.42213	60.6922
16351	0	1311	---	54	0.25	0.15	50	30	6	1	22950	12.3348	0.0654	0.01635	0.01635	0.0654	0.0654	0.10464	0.10464	6250	0.272331	---	2	1	1	0.9	50	1000	5	0.5	0.3	0.5	1	0.9	10	3	10	2	10	30	1	---	4.02547	1.35345	120.069	60.6922	53.2701	7.42213	60.6922
17540	0	33	---	54	0.25	0.15	50	30	24	3	1018	12.3348	0.0614	0.205	0.02375	0.82	0.095	1.312	0.152	6250	6.13949	---	2	1	1	0.9	50	1000	5	0.5	0.3	0.5	1	0.9	10	3	10	2	10	30	1	---	145.791	5.79164	16017.3	6760.87	5603.82	1157.06	6760.87
17567	0	324	---	54	0.25	0.15	50	30	12	3	4833	12.3348	0.0644	0.2314	0.09275	0.9256	0.371	1.48096	0.5936	6250	1.29319	---	2	1	1	0.9	50	1000	5	0.5	0.3	0.5	1	0.9	10	3	10	2	10	30	1	---	24.2255	2.79976	1386.79	640.572	547.295	93.2774	640.572
17831	0	47	---	54	0.25	0.15	50	30	24	1	1018	12.3348	0.0614	0.01535	0.012725	0.0614	0.0509	0.09824	0.08144	6250	6.13949	---	2	1	1	0.9	50	1000	5	0.5	0.3	0.5	1	0.9	10	3	10	2	10	30	1	---	145.791	5.79164	16017.3	6760.87	5603.82	1157.06	6760.87
15829	0	35	---	54	0.25	0.25	50	30	24	3	1018	12.359	0.069	0.20375	0.02375	0.815	0.095	1.304	0.152	6250	6.13949	---	2	1	1	0.9	50	1000	5	0.5	0.3	0.5	1	0.9	10	3	10	2	10	30	1	---	145.791	5.79164	16017.3	6760.87	5603.82	1157.06	6760.87
16158	0	340	---	54	0.25	0.25	50	30	12	1	4833	12.359	0.0726	0.01815	0.018125	0.0726	0.0725	0.11616	0.116	6250	1.29319	---	2	1	1	0.9	50	1000	5	0.5	0.3	0.5	1	0.9	10	3	10	2	10	30	1	---	24.2255	2.79976	1386.79	640.572	547.295	93.2774	640.572
16436	0	22	---	54	0.25	0.25	50	30	24	1	1018	12.359	0.069	0.01725	0.0135	0.069	0.054	0.1104	0.0864	6250	6.13949	---	2	1	1	0.9	50	1000	5	0.5	0.3	0.5	1	0.9	10	3	10	2	10	30	1	---	145.791	5.79164	16017.3	6760.87	5603.82	1157.06	6760.87
16893	0	1092	---	54	0.25	0.25	50	30	6	1	22950	12.359	0.0738	0.01845	0.01845	0.0738	0.0738	0.11808	0.11808	6250	0.272331	---	2	1	1	0.9	50	1000	5	0.5	0.3	0.5	1	0.9	10	3	10	2	10	30	1	---	4.02547	1.35345	120.069	60.6922	53.2701	7.42213	60.6922
17159	0	1528	---	54	0.25	0.25	50	30	6	3	22950	12.359	0.0738	0.24035	0.214825	0.9614	0.8593	1.53824	1.37488	6250	0.272331	---	2	1	1	0.9	50	1000	5	0.5	0.3	0.5	1	0.9	10	3	10	2	10	30	1	---	4.02547	1.35345	120.069	60.6922	53.2701	7.42213	60.6922
17469	0	357	---	54	0.25	0.25	50	30	12	3	4833	12.359	0.0726	0.2309	0.093075	0.9236	0.3723	1.47776	0.59568	6250	1.29319	---	2	1	1	0.9	50	1000	5	0.5	0.3	0.5	1	0.9	10	3	10	2	10	30	1	---	24.2255	2.79976	1386.79	640.572	547.295	93.2774	640.572
15120	0	33	---	54	0.25	0.35	50	30	24	3	1018	12.3997	0.0736	0.205	0.023925	0.82	0.0957	1.312	0.15312	6250	6.13949	---	2	1	1	0.9	50	1000	5	0.5	0.3	0.5	1	0.9	10	3	10	2	10	30	1	---	145.791	5.79164	16017.3	6760.87	5603.82	1157.06	6760.87
15217	0	239	---	54	0.25	0.35	50	30	12	1	4833	12.3997	0.0772	0.0193	0.01925	0.0772	0.077	0.12352	0.1232	6250	1.29319	---	2	1	1	0.9	50	1000	5	0.5	0.3	0.5	1	0.9	10	3	10	2	10	30	1	---	24.2255	2.79976	1386.79	640.572	547.295	93.2774	640.572
15301	0	42	---	54	0.25	0.35	50	30	24	1	1018	12.3997	0.0736	0.0184	0.013975	0.0736	0.0559	0.11776	0.08944	6250	6.13949	---	2	1	1	0.9	50	1000	5	0.5	0.3	0.5	1	0.9	10	3	10	2	10	30	1	---	145.791	5.79164	16017.3	6760.87	5603.82	1157.06	6760.87
15503	0	1431	---	54	0.25	0.35	50	30	6	3	22950	12.3997	0.0784	0.2406	0.215125	0.9624	0.8605	1.53984	1.3768	6250	0.272331	---	2	1	1	0.9	50	1000	5	0.5	0.3	0.5	1	0.9	10	3	10	2	10	30	1	---	4.02547	1.35345	120.069	60.6922	53.2701	7.42213	60.6922
15971	0	1261	---	54	0.25	0.35	50	30	6	1	22950	12.3997	0.0784	0.0196	0.0196	0.0784	0.0784	0.12544	0.12544	6250	0.272331	---	2	1	1	0.9	50	1000	5	0.5	0.3	0.5	1	0.9	10	3	10	2	10	30	1	---	4.02547	1.35345	120.069	60.6922	53.2701	7.42213	60.6922
16699	0	289	---	54	0.25	0.35	50	30	12	3	4833	12.3997	0.0772	0.2314	0.092925	0.9256	0.3717	1.48096	0.59472	6250	1.29319	---	2	1	1	0.9	50	1000	5	0.5	0.3	0.5	1	0.9	10	3	10	2	10	30	1	---	24.2255	2.79976	1386.79	640.572	547.295	93.2774	640.572
15623	0	225	---	54	0.25	0.45	50	30	12	3	4833	12.4349	0.0934	0.2309	0.09295	0.9236	0.3718	1.47776	0.59488	6250	1.29319	---	2	1	1	0.9	50	1000	5	0.5	0.3	0.5	1	0.9	10	3	10	2	10	30	1	---	24.2255	2.79976	1386.79	640.572	547.295	93.2774	640.572
15677	0	33	---	54	0.25	0.45	50	30	24	1	1018	12.4349	0.0886	0.02215	0.015025	0.0886	0.0601	0.14176	0.09616	6250	6.13949	---	2	1	1	0.9	50	1000	5	0.5	0.3	0.5	1	0.9	10	3	10	2	10	30	1	---	145.791	5.79164	16017.3	6760.87	5603.82	1157.06	6760.87
15982	0	1512	---	54	0.25	0.45	50	30	6	3	22950	12.4349	0.095	0.24035	0.214825	0.9614	0.8593	1.53824	1.37488	6250	0.272331	---	2	1	1	0.9	50	1000	5	0.5	0.3	0.5	1	0.9	10	3	10	2	10	30	1	---	4.02547	1.35345	120.069	60.6922	53.2701	7.42213	60.6922
16237	0	212	---	54	0.25	0.45	50	30	12	1	4833	12.4349	0.0934	0.02335	0.0233	0.0934	0.0932	0.14944	0.14912	6250	1.29319	---	2	1	1	0.9	50	1000	5	0.5	0.3	0.5	1	0.9	10	3	10	2	10	30	1	---	24.2255	2.79976	1386.79	640.572	547.295	93.2774	640.572
16937	0	1224	---	54	0.25	0.45	50	30	6	1	22950	12.4349	0.095	0.02375	0.02375	0.095	0.095	0.152	0.152	6250	0.272331	---	2	1	1	0.9	50	1000	5	0.5	0.3	0.5	1	0.9	10	3	10	2	10	30	1	---	4.02547	1.35345	120.069	60.6922	53.2701	7.42213	60.6922
17176	0	33	---	54	0.25	0.45	50	30	24	3	1018	12.4349	0.0886	0.20375	0.023925	0.815	0.0957	1.304	0.15312	6250	6.13949	---	2	1	1	0.9	50	1000	5	0.5	0.3	0.5	1	0.9	10	3	10	2	10	30	1	---	145.791	5.79164	16017.3	6760.87	5603.82	1157.06	6760.87
15064	0	1029	---	54	0.25	0.55	50	30	6	1	22950	12.4349	0.095	0.02375	0.02375	0.095	0.095	0.152	0.152	6250	0.272331	---	2	1	1	0.9	50	1000	5	0.5	0.3	0.5	1	0.9	10	3	10	2	10	30	1	---	4.02547	1.35345	120.069	60.6922	53.2701	7.42213	60.6922
15532	0	1401	---	54	0.25	0.55	50	30	6	3	22950	12.4349	0.095	0.24035	0.214825	0.9614	0.8593	1.53824	1.37488	6250	0.272331	---	2	1	1	0.9	50	1000	5	0.5	0.3	0.5	1	0.9	10	3	10	2	10	30	1	---	4.02547	1.35345	120.069	60.6922	53.2701	7.42213	60.6922
15804	0	33	---	54	0.25	0.55	50	30	24	3	1018	12.4349	0.0886	0.20375	0.023925	0.815	0.0957	1.304	0.15312	6250	6.13949	---	2	1	1	0.9	50	1000	5	0.5	0.3	0.5	1	0.9	10	3	10	2	10	30	1	---	145.791	5.79164	16017.3	6760.87	5603.82	1157.06	6760.87
15969	0	44	---	54	0.25	0.55	50	30	24	1	1018	12.4349	0.0886	0.02215	0.015025	0.0886	0.0601	0.14176	0.09616	6250	6.13949	---	2	1	1	0.9	50	1000	5	0.5	0.3	0.5	1	0.9	10	3	10	2	10	30	1	---	145.791	5.79164	16017.3	6760.87	5603.82	1157.06	6760.87
17093	0	194	---	54	0.25	0.55	50	30	12	3	4833	12.4349	0.0934	0.2309	0.09295	0.9236	0.3718	1.47776	0.59488	6250	1.29319	---	2	1	1	0.9	50	1000	5	0.5	0.3	0.5	1	0.9	10	3	10	2	10	30	1	---	24.2255	2.79976	1386.79	640.572	547.295	93.2774	640.572
17256	0	246	---	54	0.25	0.55	50	30	12	1	4833	12.4349	0.0934	0.02335	0.0233	0.0934	0.0932	0.14944	0.14912	6250	1.29319	---	2	1	1	0.9	50	1000	5	0.5	0.3	0.5	1	0.9	10	3	10	2	10	30	1	---	24.2255	2.79976	1386.79	640.572	547.295	93.2774	640.572
15091	0	362	---	54	0.25	0.65	50	30	12	1	4833	12.3568	0.0914	0.02285	0.022725	0.0914	0.0909	0.14624	0.14544	6250	1.29319	---	2	1	1	0.9	50	1000	5	0.5	0.3	0.5	1	0.9	10	3	10	2	10	30	1	---	24.2255	2.79976	1386.79	640.572	547.295	93.2774	640.572
16288	0	40	---	54	0.25	0.65	50	30	24	1	1018	12.3568	0.0866	0.02165	0.0149	0.0866	0.0596	0.13856	0.09536	6250	6.13949	---	2	1	1	0.9	50	1000	5	0.5	0.3	0.5	1	0.9	10	3	10	2	10	30	1	---	145.791	5.79164	16017.3	6760.87	5603.82	1157.06	6760.87
16715	0	1301	---	54	0.25	0.65	50	30	6	1	22950	12.3568	0.093	0.02325	0.02325	0.093	0.093	0.1488	0.1488	6250	0.272331	---	2	1	1	0.9	50	1000	5	0.5	0.3	0.5	1	0.9	10	3	10	2	10	30	1	---	4.02547	1.35345	120.069	60.6922	53.2701	7.42213	60.6922
17326	0	33	---	54	0.25	0.65	50	30	24	3	1018	12.3568	0.0866	0.20625	0.024	0.825	0.096	1.32	0.1536	6250	6.13949	---	2	1	1	0.9	50	1000	5	0.5	0.3	0.5	1	0.9	10	3	10	2	10	30	1	---	145.791	5.79164	16017.3	6760.87	5603.82	1157.06	6760.87
17520	0	161	---	54	0.25	0.65	50	30	12	3	4833	12.3568	0.0914	0.2319	0.0936	0.9276	0.3744	1.48416	0.59904	6250	1.29319	---	2	1	1	0.9	50	1000	5	0.5	0.3	0.5	1	0.9	10	3	10	2	10	30	1	---	24.2255	2.79976	1386.79	640.572	547.295	93.2774	640.572
17782	0	1219	---	54	0.25	0.65	50	30	6	3	22950	12.3568	0.093	0.24085	0.2148	0.9634	0.8592	1.54144	1.37472	6250	0.272331	---	2	1	1	0.9	50	1000	5	0.5	0.3	0.5	1	0.9	10	3	10	2	10	30	1	---	4.02547	1.35345	120.069	60.6922	53.2701	7.42213	60.6922
15210	0	1167	---	54	0.25	0.75	50	30	6	3	22950	12.215	0.1057	0.241575	0.21525	0.9663	0.861	1.54608	1.3776	6250	0.272331	---	2	1	1	0.9	50	1000	5	0.5	0.3	0.5	1	0.9	10	3	10	2	10	30	1	---	4.02547	1.35345	120.069	60.6922	53.2701	7.42213	60.6922
15851	0	185	---	54	0.25	0.75	50	30	12	1	4833	12.215	0.1039	0.025975	0.0257	0.1039	0.1028	0.16624	0.16448	6250	1.29319	---	2	1	1	0.9	50	1000	5	0.5	0.3	0.5	1	0.9	10	3	10	2	10	30	1	---	24.2255	2.79976	1386.79	640.572	547.295	93.2774	640.572
16072	0	39	---	54	0.25	0.75	50	30	24	1	1018	12.215	0.0985	0.024625	0.0161	0.0985	0.0644	0.1576	0.10304	6250	6.13949	---	2	1	1	0.9	50	1000	5	0.5	0.3	0.5	1	0.9	10	3	10	2	10	30	1	---	145.791	5.79164	16017.3	6760.87	5603.82	1157.06	6760.87
16750	0	36	---	54	0.25	0.75	50	30	24	3	1018	12.215	0.0985	0.209375	0.0239	0.8375	0.0956	1.34	0.15296	6250	6.13949	---	2	1	1	0.9	50	1000	5	0.5	0.3	0.5	1	0.9	10	3	10	2	10	30	1	---	145.791	5.79164	16017.3	6760.87	5603.82	1157.06	6760.87
16998	0	1225	---	54	0.25	0.75	50	30	6	1	22950	12.215	0.1057	0.026425	0.026425	0.1057	0.1057	0.16912	0.16912	6250	0.272331	---	2	1	1	0.9	50	1000	5	0.5	0.3	0.5	1	0.9	10	3	10	2	10	30	1	---	4.02547	1.35345	120.069	60.6922	53.2701	7.42213	60.6922
17963	0	232	---	54	0.25	0.75	50	30	12	3	4833	12.215	0.1039	0.2333	0.092975	0.9332	0.3719	1.49312	0.59504	6250	1.29319	---	2	1	1	0.9	50	1000	5	0.5	0.3	0.5	1	0.9	10	3	10	2	10	30	1	---	24.2255	2.79976	1386.79	640.572	547.295	93.2774	640.572
15039	0	38	---	54	0.25	0.85	50	30	24	1	1018	12.1873	0.1028	0.0257	0.01615	0.1028	0.0646	0.16448	0.10336	6250	6.13949	---	2	1	1	0.9	50	1000	5	0.5	0.3	0.5	1	0.9	10	3	10	2	10	30	1	---	145.791	5.79164	16017.3	6760.87	5603.82	1157.06	6760.87
15092	0	1018	---	54	0.25	0.85	50	30	6	3	22950	12.1873	0.11	0.24205	0.21575	0.9682	0.863	1.54912	1.3808	6250	0.272331	---	2	1	1	0.9	50	1000	5	0.5	0.3	0.5	1	0.9	10	3	10	2	10	30	1	---	4.02547	1.35345	120.069	60.6922	53.2701	7.42213	60.6922
15552	0	33	---	54	0.25	0.85	50	30	24	3	1018	12.1873	0.1028	0.21125	0.02385	0.845	0.0954	1.352	0.15264	6250	6.13949	---	2	1	1	0.9	50	1000	5	0.5	0.3	0.5	1	0.9	10	3	10	2	10	30	1	---	145.791	5.79164	16017.3	6760.87	5603.82	1157.06	6760.87
16167	0	166	---	54	0.25	0.85	50	30	12	3	4833	12.1873	0.1082	0.2342	0.0933	0.9368	0.3732	1.49888	0.59712	6250	1.29319	---	2	1	1	0.9	50	1000	5	0.5	0.3	0.5	1	0.9	10	3	10	2	10	30	1	---	24.2255	2.79976	1386.79	640.572	547.295	93.2774	640.572
16501	0	334	---	54	0.25	0.85	50	30	12	1	4833	12.1873	0.1082	0.02705	0.026725	0.1082	0.1069	0.17312	0.17104	6250	1.29319	---	2	1	1	0.9	50	1000	5	0.5	0.3	0.5	1	0.9	10	3	10	2	10	30	1	---	24.2255	2.79976	1386.79	640.572	547.295	93.2774	640.572
17455	0	1368	---	54	0.25	0.85	50	30	6	1	22950	12.1873	0.11	0.0275	0.0275	0.11	0.11	0.176	0.176	6250	0.272331	---	2	1	1	0.9	50	1000	5	0.5	0.3	0.5	1	0.9	10	3	10	2	10	30	1	---	4.02547	1.35345	120.069	60.6922	53.2701	7.42213	60.6922
15231	0	36	---	54	0.25	0.95	50	30	24	3	1018	12.2148	0.112	0.21125	0.0236	0.845	0.0944	1.352	0.15104	6250	6.13949	---	2	1	1	0.9	50	1000	5	0.5	0.3	0.5	1	0.9	10	3	10	2	10	30	1	---	145.791	5.79164	16017.3	6760.87	5603.82	1157.06	6760.87
15641	0	196	---	54	0.25	0.95	50	30	12	1	4833	12.2148	0.1174	0.02935	0.028675	0.1174	0.1147	0.18784	0.18352	6250	1.29319	---	2	1	1	0.9	50	1000	5	0.5	0.3	0.5	1	0.9	10	3	10	2	10	30	1	---	24.2255	2.79976	1386.79	640.572	547.295	93.2774	640.572
17312	0	1115	---	54	0.25	0.95	50	30	6	3	22950	12.2148	0.1192	0.24205	0.2166	0.9682	0.8664	1.54912	1.38624	6250	0.272331	---	2	1	1	0.9	50	1000	5	0.5	0.3	0.5	1	0.9	10	3	10	2	10	30	1	---	4.02547	1.35345	120.069	60.6922	53.2701	7.42213	60.6922
17323	0	32	---	54	0.25	0.95	50	30	24	1	1018	12.2148	0.112	0.028	0.0165	0.112	0.066	0.1792	0.1056	6250	6.13949	---	2	1	1	0.9	50	1000	5	0.5	0.3	0.5	1	0.9	10	3	10	2	10	30	1	---	145.791	5.79164	16017.3	6760.87	5603.82	1157.06	6760.87
17363	0	1458	---	54	0.25	0.95	50	30	6	1	22950	12.2148	0.1192	0.0298	0.0298	0.1192	0.1192	0.19072	0.19072	6250	0.272331	---	2	1	1	0.9	50	1000	5	0.5	0.3	0.5	1	0.9	10	3	10	2	10	30	1	---	4.02547	1.35345	120.069	60.6922	53.2701	7.42213	60.6922
17457	0	161	---	54	0.25	0.95	50	30	12	3	4833	12.2148	0.1174	0.2342	0.093525	0.9368	0.3741	1.49888	0.59856	6250	1.29319	---	2	1	1	0.9	50	1000	5	0.5	0.3	0.5	1	0.9	10	3	10	2	10	30	1	---	24.2255	2.79976	1386.79	640.572	547.295	93.2774	640.572
15431	0	401	---	54	0.35	0.05	50	30	12	3	6766	12.3505	0.0531429	0.3264	0.129975	0.932571	0.371357	1.49211	0.594171	8750	1.29323	---	2	1	1	0.9	50	1000	5	0.5	0.3	0.5	1	0.9	10	3	10	2	10	30	1	---	24.2255	2.79976	1386.79	640.572	547.295	93.2774	640.572
16864	0	55	---	54	0.35	0.05	50	30	24	3	1425	12.3505	0.0505714	0.2925	0.03305	0.835714	0.0944286	1.33714	0.151086	8750	6.14035	---	2	1	1	0.9	50	1000	5	0.5	0.3	0.5	1	0.9	10	3	10	2	10	30	1	---	145.791	5.79164	16017.3	6760.87	5603.82	1157.06	6760.87
16993	0	2461	---	54	0.35	0.05	50	30	6	3	32130	12.3505	0.054	0.3381	0.30245	0.966	0.864143	1.5456	1.38263	8750	0.272331	---	2	1	1	0.9	50	1000	5	0.5	0.3	0.5	1	0.9	10	3	10	2	10	30	1	---	4.02547	1.35345	120.069	60.6922	53.2701	7.42213	60.6922
17336	0	62	---	54	0.35	0.05	50	30	24	1	1425	12.3505	0.0505714	0.0177	0.015225	0.0505714	0.0435	0.0809143	0.0696	8750	6.14035	---	2	1	1	0.9	50	1000	5	0.5	0.3	0.5	1	0.9	10	3	10	2	10	30	1	---	145.791	5.79164	16017.3	6760.87	5603.82	1157.06	6760.87
17523	0	1781	---	54	0.35	0.05	50	30	6	1	32130	12.3505	0.054	0.0189	0.0189	0.054	0.054	0.0864	0.0864	8750	0.272331	---	2	1	1	0.9	50	1000	5	0.5	0.3	0.5	1	0.9	10	3	10	2	10	30	1	---	4.02547	1.35345	120.069	60.6922	53.2701	7.42213	60.6922
17685	0	295	---	54	0.35	0.05	50	30	12	1	6766	12.3505	0.0531429	0.0186	0.0186	0.0531429	0.0531429	0.0850286	0.0850286	8750	1.29323	---	2	1	1	0.9	50	1000	5	0.5	0.3	0.5	1	0.9	10	3	10	2	10	30	1	---	24.2255	2.79976	1386.79	640.572	547.295	93.2774	640.572
15983	0	68	---	54	0.35	0.15	50	30	24	1	1425	12.3424	0.053	0.01855	0.0159	0.053	0.0454286	0.0848	0.0726857	8750	6.14035	---	2	1	1	0.9	50	1000	5	0.5	0.3	0.5	1	0.9	10	3	10	2	10	30	1	---	145.791	5.79164	16017.3	6760.87	5603.82	1157.06	6760.87
16308	0	491	---	54	0.35	0.15	50	30	12	1	6766	12.3424	0.056	0.0196	0.0196	0.056	0.056	0.0896	0.0896	8750	1.29323	---	2	1	1	0.9	50	1000	5	0.5	0.3	0.5	1	0.9	10	3	10	2	10	30	1	---	24.2255	2.79976	1386.79	640.572	547.295	93.2774	640.572
16472	0	2209	---	54	0.35	0.15	50	30	6	1	32130	12.3424	0.057	0.01995	0.01995	0.057	0.057	0.0912	0.0912	8750	0.272331	---	2	1	1	0.9	50	1000	5	0.5	0.3	0.5	1	0.9	10	3	10	2	10	30	1	---	4.02547	1.35345	120.069	60.6922	53.2701	7.42213	60.6922
17204	0	1506	---	54	0.35	0.15	50	30	6	3	32130	12.3424	0.057	0.3381	0.3027	0.966	0.864857	1.5456	1.38377	8750	0.272331	---	2	1	1	0.9	50	1000	5	0.5	0.3	0.5	1	0.9	10	3	10	2	10	30	1	---	4.02547	1.35345	120.069	60.6922	53.2701	7.42213	60.6922
17385	0	313	---	54	0.35	0.15	50	30	12	3	6766	12.3424	0.056	0.3264	0.129875	0.932571	0.371071	1.49211	0.593714	8750	1.29323	---	2	1	1	0.9	50	1000	5	0.5	0.3	0.5	1	0.9	10	3	10	2	10	30	1	---	24.2255	2.79976	1386.79	640.572	547.295	93.2774	640.572
17956	0	56	---	54	0.35	0.15	50	30	24	3	1425	12.3424	0.053	0.2925	0.033175	0.835714	0.0947857	1.33714	0.151657	8750	6.14035	---	2	1	1	0.9	50	1000	5	0.5	0.3	0.5	1	0.9	10	3	10	2	10	30	1	---	145.791	5.79164	16017.3	6760.87	5603.82	1157.06	6760.87
15388	0	321	---	54	0.35	0.25	50	30	12	3	6766	12.2474	0.0574286	0.3264	0.1302	0.932571	0.372	1.49211	0.5952	8750	1.29323	---	2	1	1	0.9	50	1000	5	0.5	0.3	0.5	1	0.9	10	3	10	2	10	30	1	---	24.2255	2.79976	1386.79	640.572	547.295	93.2774	640.572
15723	0	48	---	54	0.35	0.25	50	30	24	1	1425	12.2474	0.0544286	0.01905	0.0162	0.0544286	0.0462857	0.0870857	0.0740571	8750	6.14035	---	2	1	1	0.9	50	1000	5	0.5	0.3	0.5	1	0.9	10	3	10	2	10	30	1	---	145.791	5.79164	16017.3	6760.87	5603.82	1157.06	6760.87
16488	0	50	---	54	0.35	0.25	50	30	24	3	1425	12.2474	0.0544286	0.2925	0.033225	0.835714	0.0949286	1.33714	0.151886	8750	6.14035	---	2	1	1	0.9	50	1000	5	0.5	0.3	0.5	1	0.9	10	3	10	2	10	30	1	---	145.791	5.79164	16017.3	6760.87	5603.82	1157.06	6760.87
17236	0	1735	---	54	0.35	0.25	50	30	6	3	32130	12.2474	0.0584286	0.3381	0.302525	0.966	0.864357	1.5456	1.38297	8750	0.272331	---	2	1	1	0.9	50	1000	5	0.5	0.3	0.5	1	0.9	10	3	10	2	10	30	1	---	4.02547	1.35345	120.069	60.6922	53.2701	7.42213	60.6922
17665	0	439	---	54	0.35	0.25	50	30	12	1	6766	12.2474	0.0574286	0.0201	0.0201	0.0574286	0.0574286	0.0918857	0.0918857	8750	1.29323	---	2	1	1	0.9	50	1000	5	0.5	0.3	0.5	1	0.9	10	3	10	2	10	30	1	---	24.2255	2.79976	1386.79	640.572	547.295	93.2774	640.572
17902	0	1720	---	54	0.35	0.25	50	30	6	1	32130	12.2474	0.0584286	0.02045	0.02045	0.0584286	0.0584286	0.0934857	0.0934857	8750	0.272331	---	2	1	1	0.9	50	1000	5	0.5	0.3	0.5	1	0.9	10	3	10	2	10	30	1	---	4.02547	1.35345	120.069	60.6922	53.2701	7.42213	60.6922
15212	0	1573	---	54	0.35	0.35	50	30	6	3	32130	12.2963	0.0615714	0.3386	0.30335	0.967429	0.866714	1.54789	1.38674	8750	0.272331	---	2	1	1	0.9	50	1000	5	0.5	0.3	0.5	1	0.9	10	3	10	2	10	30	1	---	4.02547	1.35345	120.069	60.6922	53.2701	7.42213	60.6922
15493	0	488	---	54	0.35	0.35	50	30	12	3	6766	12.2963	0.0605714	0.3274	0.1302	0.935429	0.372	1.49669	0.5952	8750	1.29323	---	2	1	1	0.9	50	1000	5	0.5	0.3	0.5	1	0.9	10	3	10	2	10	30	1	---	24.2255	2.79976	1386.79	640.572	547.295	93.2774	640.572
15687	0	389	---	54	0.35	0.35	50	30	12	1	6766	12.2963	0.0605714	0.0212	0.021175	0.0605714	0.0605	0.0969143	0.0968	8750	1.29323	---	2	1	1	0.9	50	1000	5	0.5	0.3	0.5	1	0.9	10	3	10	2	10	30	1	---	24.2255	2.79976	1386.79	640.572	547.295	93.2774	640.572
16223	0	65	---	54	0.35	0.35	50	30	24	1	1425	12.2963	0.0575714	0.02015	0.01705	0.0575714	0.0487143	0.0921143	0.0779429	8750	6.14035	---	2	1	1	0.9	50	1000	5	0.5	0.3	0.5	1	0.9	10	3	10	2	10	30	1	---	145.791	5.79164	16017.3	6760.87	5603.82	1157.06	6760.87
16242	0	2244	---	54	0.35	0.35	50	30	6	1	32130	12.2963	0.0615714	0.02155	0.02155	0.0615714	0.0615714	0.0985143	0.0985143	8750	0.272331	---	2	1	1	0.9	50	1000	5	0.5	0.3	0.5	1	0.9	10	3	10	2	10	30	1	---	4.02547	1.35345	120.069	60.6922	53.2701	7.42213	60.6922
16844	0	49	---	54	0.35	0.35	50	30	24	3	1425	12.2963	0.0575714	0.295	0.033325	0.842857	0.0952143	1.34857	0.152343	8750	6.14035	---	2	1	1	0.9	50	1000	5	0.5	0.3	0.5	1	0.9	10	3	10	2	10	30	1	---	145.791	5.79164	16017.3	6760.87	5603.82	1157.06	6760.87
15434	0	453	---	54	0.35	0.45	50	30	12	3	6766	12.2172	0.0617143	0.3274	0.129625	0.935429	0.370357	1.49669	0.592571	8750	1.29323	---	2	1	1	0.9	50	1000	5	0.5	0.3	0.5	1	0.9	10	3	10	2	10	30	1	---	24.2255	2.79976	1386.79	640.572	547.295	93.2774	640.572
15794	0	2017	---	54	0.35	0.45	50	30	6	1	32130	12.2172	0.0628571	0.022	0.022	0.0628571	0.0628571	0.100571	0.100571	8750	0.272331	---	2	1	1	0.9	50	1000	5	0.5	0.3	0.5	1	0.9	10	3	10	2	10	30	1	---	4.02547	1.35345	120.069	60.6922	53.2701	7.42213	60.6922
15908	0	1982	---	54	0.35	0.45	50	30	6	3	32130	12.2172	0.0628571	0.3386	0.3022	0.967429	0.863429	1.54789	1.38149	8750	0.272331	---	2	1	1	0.9	50	1000	5	0.5	0.3	0.5	1	0.9	10	3	10	2	10	30	1	---	4.02547	1.35345	120.069	60.6922	53.2701	7.42213	60.6922
15918	0	29	---	54	0.35	0.45	50	30	24	3	1425	12.2172	0.0582857	0.295	0.0334	0.842857	0.0954286	1.34857	0.152686	8750	6.14035	---	2	1	1	0.9	50	1000	5	0.5	0.3	0.5	1	0.9	10	3	10	2	10	30	1	---	145.791	5.79164	16017.3	6760.87	5603.82	1157.06	6760.87
16760	0	607	---	54	0.35	0.45	50	30	12	1	6766	12.2172	0.0617143	0.0216	0.0216	0.0617143	0.0617143	0.0987429	0.0987429	8750	1.29323	---	2	1	1	0.9	50	1000	5	0.5	0.3	0.5	1	0.9	10	3	10	2	10	30	1	---	24.2255	2.79976	1386.79	640.572	547.295	93.2774	640.572
16833	0	69	---	54	0.35	0.45	50	30	24	1	1425	12.2172	0.0582857	0.0204	0.017125	0.0582857	0.0489286	0.0932571	0.0782857	8750	6.14035	---	2	1	1	0.9	50	1000	5	0.5	0.3	0.5	1	0.9	10	3	10	2	10	30	1	---	145.791	5.79164	16017.3	6760.87	5603.82	1157.06	6760.87
15600	0	68	---	54	0.35	0.55	50	30	24	1	1425	12.2277	0.0618571	0.02165	0.017825	0.0618571	0.0509286	0.0989714	0.0814857	8750	6.14035	---	2	1	1	0.9	50	1000	5	0.5	0.3	0.5	1	0.9	10	3	10	2	10	30	1	---	145.791	5.79164	16017.3	6760.87	5603.82	1157.06	6760.87
15859	0	1944	---	54	0.35	0.55	50	30	6	1	32130	12.2277	0.0664286	0.02325	0.02325	0.0664286	0.0664286	0.106286	0.106286	8750	0.272331	---	2	1	1	0.9	50	1000	5	0.5	0.3	0.5	1	0.9	10	3	10	2	10	30	1	---	4.02547	1.35345	120.069	60.6922	53.2701	7.42213	60.6922
16402	0	603	---	54	0.35	0.55	50	30	12	3	6766	12.2277	0.0652857	0.3279	0.130025	0.936857	0.3715	1.49897	0.5944	8750	1.29323	---	2	1	1	0.9	50	1000	5	0.5	0.3	0.5	1	0.9	10	3	10	2	10	30	1	---	24.2255	2.79976	1386.79	640.572	547.295	93.2774	640.572
16866	0	513	---	54	0.35	0.55	50	30	12	1	6766	12.2277	0.0652857	0.02285	0.022825	0.0652857	0.0652143	0.104457	0.104343	8750	1.29323	---	2	1	1	0.9	50	1000	5	0.5	0.3	0.5	1	0.9	10	3	10	2	10	30	1	---	24.2255	2.79976	1386.79	640.572	547.295	93.2774	640.572
17712	0	1673	---	54	0.35	0.55	50	30	6	3	32130	12.2277	0.0664286	0.33885	0.302575	0.968143	0.8645	1.54903	1.3832	8750	0.272331	---	2	1	1	0.9	50	1000	5	0.5	0.3	0.5	1	0.9	10	3	10	2	10	30	1	---	4.02547	1.35345	120.069	60.6922	53.2701	7.42213	60.6922
17752	0	50	---	54	0.35	0.55	50	30	24	3	1425	12.2277	0.0618571	0.29625	0.03345	0.846429	0.0955714	1.35429	0.152914	8750	6.14035	---	2	1	1	0.9	50	1000	5	0.5	0.3	0.5	1	0.9	10	3	10	2	10	30	1	---	145.791	5.79164	16017.3	6760.87	5603.82	1157.06	6760.87
15050	0	60	---	54	0.35	0.65	50	30	24	1	1425	12.2385	0.0688571	0.0241	0.0188	0.0688571	0.0537143	0.110171	0.0859429	8750	6.14035	---	2	1	1	0.9	50	1000	5	0.5	0.3	0.5	1	0.9	10	3	10	2	10	30	1	---	145.791	5.79164	16017.3	6760.87	5603.82	1157.06	6760.87
15599	0	2171	---	54	0.35	0.65	50	30	6	1	32130	12.2385	0.074	0.0259	0.0259	0.074	0.074	0.1184	0.1184	8750	0.272331	---	2	1	1	0.9	50	1000	5	0.5	0.3	0.5	1	0.9	10	3	10	2	10	30	1	---	4.02547	1.35345	120.069	60.6922	53.2701	7.42213	60.6922
16044	0	38	---	54	0.35	0.65	50	30	24	3	1425	12.2385	0.0688571	0.29625	0.03335	0.846429	0.0952857	1.35429	0.152457	8750	6.14035	---	2	1	1	0.9	50	1000	5	0.5	0.3	0.5	1	0.9	10	3	10	2	10	30	1	---	145.791	5.79164	16017.3	6760.87	5603.82	1157.06	6760.87
16822	0	335	---	54	0.35	0.65	50	30	12	1	6766	12.2385	0.0727143	0.02545	0.025425	0.0727143	0.0726429	0.116343	0.116229	8750	1.29323	---	2	1	1	0.9	50	1000	5	0.5	0.3	0.5	1	0.9	10	3	10	2	10	30	1	---	24.2255	2.79976	1386.79	640.572	547.295	93.2774	640.572
17075	0	383	---	54	0.35	0.65	50	30	12	3	6766	12.2385	0.0727143	0.3279	0.1305	0.936857	0.372857	1.49897	0.596571	8750	1.29323	---	2	1	1	0.9	50	1000	5	0.5	0.3	0.5	1	0.9	10	3	10	2	10	30	1	---	24.2255	2.79976	1386.79	640.572	547.295	93.2774	640.572
17976	0	1556	---	54	0.35	0.65	50	30	6	3	32130	12.2385	0.074	0.33885	0.304	0.968143	0.868571	1.54903	1.38971	8750	0.272331	---	2	1	1	0.9	50	1000	5	0.5	0.3	0.5	1	0.9	10	3	10	2	10	30	1	---	4.02547	1.35345	120.069	60.6922	53.2701	7.42213	60.6922
15140	0	1665	---	54	0.35	0.75	50	30	6	1	32130	12.232	0.0774286	0.0271	0.0271	0.0774286	0.0774286	0.123886	0.123886	8750	0.272331	---	2	1	1	0.9	50	1000	5	0.5	0.3	0.5	1	0.9	10	3	10	2	10	30	1	---	4.02547	1.35345	120.069	60.6922	53.2701	7.42213	60.6922
15765	0	1985	---	54	0.35	0.75	50	30	6	3	32130	12.232	0.0774286	0.33885	0.30335	0.968143	0.866714	1.54903	1.38674	8750	0.272331	---	2	1	1	0.9	50	1000	5	0.5	0.3	0.5	1	0.9	10	3	10	2	10	30	1	---	4.02547	1.35345	120.069	60.6922	53.2701	7.42213	60.6922
16295	0	67	---	54	0.35	0.75	50	30	24	1	1425	12.232	0.0722857	0.0253	0.019025	0.0722857	0.0543571	0.115657	0.0869714	8750	6.14035	---	2	1	1	0.9	50	1000	5	0.5	0.3	0.5	1	0.9	10	3	10	2	10	30	1	---	145.791	5.79164	16017.3	6760.87	5603.82	1157.06	6760.87
16798	0	260	---	54	0.35	0.75	50	30	12	1	6766	12.232	0.0761429	0.02665	0.0266	0.0761429	0.076	0.121829	0.1216	8750	1.29323	---	2	1	1	0.9	50	1000	5	0.5	0.3	0.5	1	0.9	10	3	10	2	10	30	1	---	24.2255	2.79976	1386.79	640.572	547.295	93.2774	640.572
17360	0	451	---	54	0.35	0.75	50	30	12	3	6766	12.232	0.0761429	0.3279	0.13175	0.936857	0.376429	1.49897	0.602286	8750	1.29323	---	2	1	1	0.9	50	1000	5	0.5	0.3	0.5	1	0.9	10	3	10	2	10	30	1	---	24.2255	2.79976	1386.79	640.572	547.295	93.2774	640.572
17425	0	50	---	54	0.35	0.75	50	30	24	3	1425	12.232	0.0722857	0.29625	0.03355	0.846429	0.0958571	1.35429	0.153371	8750	6.14035	---	2	1	1	0.9	50	1000	5	0.5	0.3	0.5	1	0.9	10	3	10	2	10	30	1	---	145.791	5.79164	16017.3	6760.87	5603.82	1157.06	6760.87
15703	0	593	---	54	0.35	0.85	50	30	12	3	6766	12.2434	0.0821429	0.3279	0.131775	0.936857	0.3765	1.49897	0.6024	8750	1.29323	---	2	1	1	0.9	50	1000	5	0.5	0.3	0.5	1	0.9	10	3	10	2	10	30	1	---	24.2255	2.79976	1386.79	640.572	547.295	93.2774	640.572
16030	0	2253	---	54	0.35	0.85	50	30	6	3	32130	12.2434	0.0834286	0.33885	0.30265	0.968143	0.864714	1.54903	1.38354	8750	0.272331	---	2	1	1	0.9	50	1000	5	0.5	0.3	0.5	1	0.9	10	3	10	2	10	30	1	---	4.02547	1.35345	120.069	60.6922	53.2701	7.42213	60.6922
16166	0	64	---	54	0.35	0.85	50	30	24	1	1425	12.2434	0.0782857	0.0274	0.01955	0.0782857	0.0558571	0.125257	0.0893714	8750	6.14035	---	2	1	1	0.9	50	1000	5	0.5	0.3	0.5	1	0.9	10	3	10	2	10	30	1	---	145.791	5.79164	16017.3	6760.87	5603.82	1157.06	6760.87
16544	0	1735	---	54	0.35	0.85	50	30	6	1	32130	12.2434	0.0834286	0.0292	0.0292	0.0834286	0.0834286	0.133486	0.133486	8750	0.272331	---	2	1	1	0.9	50	1000	5	0.5	0.3	0.5	1	0.9	10	3	10	2	10	30	1	---	4.02547	1.35345	120.069	60.6922	53.2701	7.42213	60.6922
16606	0	389	---	54	0.35	0.85	50	30	12	1	6766	12.2434	0.0821429	0.02875	0.028725	0.0821429	0.0820714	0.131429	0.131314	8750	1.29323	---	2	1	1	0.9	50	1000	5	0.5	0.3	0.5	1	0.9	10	3	10	2	10	30	1	---	24.2255	2.79976	1386.79	640.572	547.295	93.2774	640.572
17560	0	51	---	54	0.35	0.85	50	30	24	3	1425	12.2434	0.0782857	0.29625	0.03355	0.846429	0.0958571	1.35429	0.153371	8750	6.14035	---	2	1	1	0.9	50	1000	5	0.5	0.3	0.5	1	0.9	10	3	10	2	10	30	1	---	145.791	5.79164	16017.3	6760.87	5603.82	1157.06	6760.87
16087	0	62	---	54	0.35	0.95	50	30	24	1	1425	12.1499	0.0907143	0.03175	0.02115	0.0907143	0.0604286	0.145143	0.0966857	8750	6.14035	---	2	1	1	0.9	50	1000	5	0.5	0.3	0.5	1	0.9	10	3	10	2	10	30	1	---	145.791	5.79164	16017.3	6760.87	5603.82	1157.06	6760.87
16383	0	50	---	54	0.35	0.95	50	30	24	3	1425	12.1499	0.0907143	0.2975	0.03345	0.85	0.0955714	1.36	0.152914	8750	6.14035	---	2	1	1	0.9	50	1000	5	0.5	0.3	0.5	1	0.9	10	3	10	2	10	30	1	---	145.791	5.79164	16017.3	6760.87	5603.82	1157.06	6760.87
16502	0	473	---	54	0.35	0.95	50	30	12	1	6766	12.1499	0.0945714	0.0331	0.032825	0.0945714	0.0937857	0.151314	0.150057	8750	1.29323	---	2	1	1	0.9	50	1000	5	0.5	0.3	0.5	1	0.9	10	3	10	2	10	30	1	---	24.2255	2.79976	1386.79	640.572	547.295	93.2774	640.572
16608	0	397	---	54	0.35	0.95	50	30	12	3	6766	12.1499	0.0945714	0.3284	0.13075	0.938286	0.373571	1.50126	0.597714	8750	1.29323	---	2	1	1	0.9	50	1000	5	0.5	0.3	0.5	1	0.9	10	3	10	2	10	30	1	---	24.2255	2.79976	1386.79	640.572	547.295	93.2774	640.572
17041	0	1801	---	54	0.35	0.95	50	30	6	3	32130	12.1499	0.0958571	0.3391	0.3012	0.968857	0.860571	1.55017	1.37691	8750	0.272331	---	2	1	1	0.9	50	1000	5	0.5	0.3	0.5	1	0.9	10	3	10	2	10	30	1	---	4.02547	1.35345	120.069	60.6922	53.2701	7.42213	60.6922
17815	0	1818	---	54	0.35	0.95	50	30	6	1	32130	12.1499	0.0958571	0.03355	0.03355	0.0958571	0.0958571	0.153371	0.153371	8750	0.272331	---	2	1	1	0.9	50	1000	5	0.5	0.3	0.5	1	0.9	10	3	10	2	10	30	1	---	4.02547	1.35345	120.069	60.6922	53.2701	7.42213	60.6922
15685	0	44	---	54	0.45	0.05	50	30	24	3	1832	12.2263	0.0365556	0.3775	0.043175	0.838889	0.0959444	1.34222	0.153511	11250	6.14083	---	2	1	1	0.9	50	1000	5	0.5	0.3	0.5	1	0.9	10	3	10	2	10	30	1	---	145.791	5.79164	16017.3	6760.87	5603.82	1157.06	6760.87
15812	0	2772	---	54	0.45	0.05	50	30	6	1	41310	12.2263	0.0387778	0.01745	0.01745	0.0387778	0.0387778	0.0620444	0.0620444	11250	0.272331	---	2	1	1	0.9	50	1000	5	0.5	0.3	0.5	1	0.9	10	3	10	2	10	30	1	---	4.02547	1.35345	120.069	60.6922	53.2701	7.42213	60.6922
15966	0	104	---	54	0.45	0.05	50	30	24	1	1832	12.2263	0.0365556	0.01645	0.01545	0.0365556	0.0343333	0.0584889	0.0549333	11250	6.14083	---	2	1	1	0.9	50	1000	5	0.5	0.3	0.5	1	0.9	10	3	10	2	10	30	1	---	145.791	5.79164	16017.3	6760.87	5603.82	1157.06	6760.87
16328	0	2538	---	54	0.45	0.05	50	30	6	3	41310	12.2263	0.0387778	0.4351	0.388475	0.966889	0.863278	1.54702	1.38124	11250	0.272331	---	2	1	1	0.9	50	1000	5	0.5	0.3	0.5	1	0.9	10	3	10	2	10	30	1	---	4.02547	1.35345	120.069	60.6922	53.2701	7.42213	60.6922
16460	0	745	---	54	0.45	0.05	50	30	12	1	8699	12.2263	0.0382222	0.0172	0.0172	0.0382222	0.0382222	0.0611556	0.0611556	11250	1.29325	---	2	1	1	0.9	50	1000	5	0.5	0.3	0.5	1	0.9	10	3	10	2	10	30	1	---	24.2255	2.79976	1386.79	640.572	547.295	93.2774	640.572
16662	0	596	---	54	0.45	0.05	50	30	12	3	8699	12.2263	0.0382222	0.4204	0.167725	0.934222	0.372722	1.49476	0.596356	11250	1.29325	---	2	1	1	0.9	50	1000	5	0.5	0.3	0.5	1	0.9	10	3	10	2	10	30	1	---	24.2255	2.79976	1386.79	640.572	547.295	93.2774	640.572
15022	0	368	---	54	0.45	0.15	50	30	12	3	8699	12.2059	0.0376667	0.4209	0.167575	0.935333	0.372389	1.49653	0.595822	11250	1.29325	---	2	1	1	0.9	50	1000	5	0.5	0.3	0.5	1	0.9	10	3	10	2	10	30	1	---	24.2255	2.79976	1386.79	640.572	547.295	93.2774	640.572
15093	0	2783	---	54	0.45	0.15	50	30	6	3	41310	12.2059	0.0382222	0.43535	0.3887	0.967444	0.863778	1.54791	1.38204	11250	0.272331	---	2	1	1	0.9	50	1000	5	0.5	0.3	0.5	1	0.9	10	3	10	2	10	30	1	---	4.02547	1.35345	120.069	60.6922	53.2701	7.42213	60.6922
15383	0	68	---	54	0.45	0.15	50	30	24	3	1832	12.2059	0.036	0.37875	0.0431	0.841667	0.0957778	1.34667	0.153244	11250	6.14083	---	2	1	1	0.9	50	1000	5	0.5	0.3	0.5	1	0.9	10	3	10	2	10	30	1	---	145.791	5.79164	16017.3	6760.87	5603.82	1157.06	6760.87
15614	0	486	---	54	0.45	0.15	50	30	12	1	8699	12.2059	0.0376667	0.01695	0.01695	0.0376667	0.0376667	0.0602667	0.0602667	11250	1.29325	---	2	1	1	0.9	50	1000	5	0.5	0.3	0.5	1	0.9	10	3	10	2	10	30	1	---	24.2255	2.79976	1386.79	640.572	547.295	93.2774	640.572
16886	0	68	---	54	0.45	0.15	50	30	24	1	1832	12.2059	0.036	0.0162	0.015375	0.036	0.0341667	0.0576	0.0546667	11250	6.14083	---	2	1	1	0.9	50	1000	5	0.5	0.3	0.5	1	0.9	10	3	10	2	10	30	1	---	145.791	5.79164	16017.3	6760.87	5603.82	1157.06	6760.87
17126	0	3419	---	54	0.45	0.15	50	30	6	1	41310	12.2059	0.0382222	0.0172	0.0172	0.0382222	0.0382222	0.0611556	0.0611556	11250	0.272331	---	2	1	1	0.9	50	1000	5	0.5	0.3	0.5	1	0.9	10	3	10	2	10	30	1	---	4.02547	1.35345	120.069	60.6922	53.2701	7.42213	60.6922
15529	0	2834	---	54	0.45	0.25	50	30	6	1	41310	12.1449	0.035	0.01575	0.01575	0.035	0.035	0.056	0.056	11250	0.272331	---	2	1	1	0.9	50	1000	5	0.5	0.3	0.5	1	0.9	10	3	10	2	10	30	1	---	4.02547	1.35345	120.069	60.6922	53.2701	7.42213	60.6922
16177	0	451	---	54	0.45	0.25	50	30	12	3	8699	12.1449	0.0345556	0.4209	0.1673	0.935333	0.371778	1.49653	0.594844	11250	1.29325	---	2	1	1	0.9	50	1000	5	0.5	0.3	0.5	1	0.9	10	3	10	2	10	30	1	---	24.2255	2.79976	1386.79	640.572	547.295	93.2774	640.572
16575	0	2800	---	54	0.45	0.25	50	30	6	3	41310	12.1449	0.035	0.43535	0.388475	0.967444	0.863278	1.54791	1.38124	11250	0.272331	---	2	1	1	0.9	50	1000	5	0.5	0.3	0.5	1	0.9	10	3	10	2	10	30	1	---	4.02547	1.35345	120.069	60.6922	53.2701	7.42213	60.6922
16604	0	48	---	54	0.45	0.25	50	30	24	3	1832	12.1449	0.0332222	0.37875	0.04315	0.841667	0.0958889	1.34667	0.153422	11250	6.14083	---	2	1	1	0.9	50	1000	5	0.5	0.3	0.5	1	0.9	10	3	10	2	10	30	1	---	145.791	5.79164	16017.3	6760.87	5603.82	1157.06	6760.87
16725	0	970	---	54	0.45	0.25	50	30	12	1	8699	12.1449	0.0345556	0.01555	0.01555	0.0345556	0.0345556	0.0552889	0.0552889	11250	1.29325	---	2	1	1	0.9	50	1000	5	0.5	0.3	0.5	1	0.9	10	3	10	2	10	30	1	---	24.2255	2.79976	1386.79	640.572	547.295	93.2774	640.572
17211	0	110	---	54	0.45	0.25	50	30	24	1	1832	12.1449	0.0332222	0.01495	0.014425	0.0332222	0.0320556	0.0531556	0.0512889	11250	6.14083	---	2	1	1	0.9	50	1000	5	0.5	0.3	0.5	1	0.9	10	3	10	2	10	30	1	---	145.791	5.79164	16017.3	6760.87	5603.82	1157.06	6760.87
15002	0	2272	---	54	0.45	0.35	50	30	6	3	41310	12.0716	0.0377778	0.4356	0.388925	0.968	0.864278	1.5488	1.38284	11250	0.272331	---	2	1	1	0.9	50	1000	5	0.5	0.3	0.5	1	0.9	10	3	10	2	10	30	1	---	4.02547	1.35345	120.069	60.6922	53.2701	7.42213	60.6922
15510	0	96	---	54	0.45	0.35	50	30	24	1	1832	12.0716	0.036	0.0162	0.015475	0.036	0.0343889	0.0576	0.0550222	11250	6.14083	---	2	1	1	0.9	50	1000	5	0.5	0.3	0.5	1	0.9	10	3	10	2	10	30	1	---	145.791	5.79164	16017.3	6760.87	5603.82	1157.06	6760.87
15523	0	680	---	54	0.45	0.35	50	30	12	3	8699	12.0716	0.0373333	0.4214	0.166575	0.936444	0.370167	1.49831	0.592267	11250	1.29325	---	2	1	1	0.9	50	1000	5	0.5	0.3	0.5	1	0.9	10	3	10	2	10	30	1	---	24.2255	2.79976	1386.79	640.572	547.295	93.2774	640.572
16444	0	789	---	54	0.45	0.35	50	30	12	1	8699	12.0716	0.0373333	0.0168	0.0168	0.0373333	0.0373333	0.0597333	0.0597333	11250	1.29325	---	2	1	1	0.9	50	1000	5	0.5	0.3	0.5	1	0.9	10	3	10	2	10	30	1	---	24.2255	2.79976	1386.79	640.572	547.295	93.2774	640.572
17040	0	2860	---	54	0.45	0.35	50	30	6	1	41310	12.0716	0.0377778	0.017	0.017	0.0377778	0.0377778	0.0604444	0.0604444	11250	0.272331	---	2	1	1	0.9	50	1000	5	0.5	0.3	0.5	1	0.9	10	3	10	2	10	30	1	---	4.02547	1.35345	120.069	60.6922	53.2701	7.42213	60.6922
17284	0	71	---	54	0.45	0.35	50	30	24	3	1832	12.0716	0.036	0.38	0.0431	0.844444	0.0957778	1.35111	0.153244	11250	6.14083	---	2	1	1	0.9	50	1000	5	0.5	0.3	0.5	1	0.9	10	3	10	2	10	30	1	---	145.791	5.79164	16017.3	6760.87	5603.82	1157.06	6760.87
15613	0	2991	---	54	0.45	0.45	50	30	6	1	41310	12.0507	0.0372222	0.01675	0.01675	0.0372222	0.0372222	0.0595556	0.0595556	11250	0.272331	---	2	1	1	0.9	50	1000	5	0.5	0.3	0.5	1	0.9	10	3	10	2	10	30	1	---	4.02547	1.35345	120.069	60.6922	53.2701	7.42213	60.6922
15643	0	102	---	54	0.45	0.45	50	30	24	1	1832	12.0507	0.0354444	0.01595	0.0152	0.0354444	0.0337778	0.0567111	0.0540444	11250	6.14083	---	2	1	1	0.9	50	1000	5	0.5	0.3	0.5	1	0.9	10	3	10	2	10	30	1	---	145.791	5.79164	16017.3	6760.87	5603.82	1157.06	6760.87
16515	0	2593	---	54	0.45	0.45	50	30	6	3	41310	12.0507	0.0372222	0.43585	0.3883	0.968556	0.862889	1.54969	1.38062	11250	0.272331	---	2	1	1	0.9	50	1000	5	0.5	0.3	0.5	1	0.9	10	3	10	2	10	30	1	---	4.02547	1.35345	120.069	60.6922	53.2701	7.42213	60.6922
16553	0	495	---	54	0.45	0.45	50	30	12	1	8699	12.0507	0.0367778	0.01655	0.01655	0.0367778	0.0367778	0.0588444	0.0588444	11250	1.29325	---	2	1	1	0.9	50	1000	5	0.5	0.3	0.5	1	0.9	10	3	10	2	10	30	1	---	24.2255	2.79976	1386.79	640.572	547.295	93.2774	640.572
17433	0	65	---	54	0.45	0.45	50	30	24	3	1832	12.0507	0.0354444	0.38125	0.04315	0.847222	0.0958889	1.35556	0.153422	11250	6.14083	---	2	1	1	0.9	50	1000	5	0.5	0.3	0.5	1	0.9	10	3	10	2	10	30	1	---	145.791	5.79164	16017.3	6760.87	5603.82	1157.06	6760.87
17756	0	390	---	54	0.45	0.45	50	30	12	3	8699	12.0507	0.0367778	0.4219	0.16715	0.937556	0.371444	1.50009	0.594311	11250	1.29325	---	2	1	1	0.9	50	1000	5	0.5	0.3	0.5	1	0.9	10	3	10	2	10	30	1	---	24.2255	2.79976	1386.79	640.572	547.295	93.2774	640.572
15044	0	38	---	54	0.45	0.55	50	30	24	3	1832	12.0253	0.0374444	0.38125	0.043075	0.847222	0.0957222	1.35556	0.153156	11250	6.14083	---	2	1	1	0.9	50	1000	5	0.5	0.3	0.5	1	0.9	10	3	10	2	10	30	1	---	145.791	5.79164	16017.3	6760.87	5603.82	1157.06	6760.87
15800	0	2750	---	54	0.45	0.55	50	30	6	1	41310	12.0253	0.0392222	0.01765	0.01765	0.0392222	0.0392222	0.0627556	0.0627556	11250	0.272331	---	2	1	1	0.9	50	1000	5	0.5	0.3	0.5	1	0.9	10	3	10	2	10	30	1	---	4.02547	1.35345	120.069	60.6922	53.2701	7.42213	60.6922
16563	0	108	---	54	0.45	0.55	50	30	24	1	1832	12.0253	0.0374444	0.01685	0.015775	0.0374444	0.0350556	0.0599111	0.0560889	11250	6.14083	---	2	1	1	0.9	50	1000	5	0.5	0.3	0.5	1	0.9	10	3	10	2	10	30	1	---	145.791	5.79164	16017.3	6760.87	5603.82	1157.06	6760.87
16674	0	569	---	54	0.45	0.55	50	30	12	1	8699	12.0253	0.0387778	0.01745	0.01745	0.0387778	0.0387778	0.0620444	0.0620444	11250	1.29325	---	2	1	1	0.9	50	1000	5	0.5	0.3	0.5	1	0.9	10	3	10	2	10	30	1	---	24.2255	2.79976	1386.79	640.572	547.295	93.2774	640.572
17194	0	679	---	54	0.45	0.55	50	30	12	3	8699	12.0253	0.0387778	0.4219	0.1677	0.937556	0.372667	1.50009	0.596267	11250	1.29325	---	2	1	1	0.9	50	1000	5	0.5	0.3	0.5	1	0.9	10	3	10	2	10	30	1	---	24.2255	2.79976	1386.79	640.572	547.295	93.2774	640.572
17410	0	2718	---	54	0.45	0.55	50	30	6	3	41310	12.0253	0.0392222	0.43585	0.38865	0.968556	0.863667	1.54969	1.38187	11250	0.272331	---	2	1	1	0.9	50	1000	5	0.5	0.3	0.5	1	0.9	10	3	10	2	10	30	1	---	4.02547	1.35345	120.069	60.6922	53.2701	7.42213	60.6922
15499	0	3145	---	54	0.45	0.65	50	30	6	1	41310	12.047	0.0441111	0.01985	0.01985	0.0441111	0.0441111	0.0705778	0.0705778	11250	0.272331	---	2	1	1	0.9	50	1000	5	0.5	0.3	0.5	1	0.9	10	3	10	2	10	30	1	---	4.02547	1.35345	120.069	60.6922	53.2701	7.42213	60.6922
15625	0	2351	---	54	0.45	0.65	50	30	6	3	41310	12.047	0.0441111	0.4361	0.3891	0.969111	0.864667	1.55058	1.38347	11250	0.272331	---	2	1	1	0.9	50	1000	5	0.5	0.3	0.5	1	0.9	10	3	10	2	10	30	1	---	4.02547	1.35345	120.069	60.6922	53.2701	7.42213	60.6922
15743	0	60	---	54	0.45	0.65	50	30	24	1	1832	12.047	0.0418889	0.01885	0.017225	0.0418889	0.0382778	0.0670222	0.0612444	11250	6.14083	---	2	1	1	0.9	50	1000	5	0.5	0.3	0.5	1	0.9	10	3	10	2	10	30	1	---	145.791	5.79164	16017.3	6760.87	5603.82	1157.06	6760.87
15834	0	550	---	54	0.45	0.65	50	30	12	3	8699	12.047	0.0435556	0.4224	0.166975	0.938667	0.371056	1.50187	0.593689	11250	1.29325	---	2	1	1	0.9	50	1000	5	0.5	0.3	0.5	1	0.9	10	3	10	2	10	30	1	---	24.2255	2.79976	1386.79	640.572	547.295	93.2774	640.572
17859	0	78	---	54	0.45	0.65	50	30	24	3	1832	12.047	0.0418889	0.3825	0.043	0.85	0.0955556	1.36	0.152889	11250	6.14083	---	2	1	1	0.9	50	1000	5	0.5	0.3	0.5	1	0.9	10	3	10	2	10	30	1	---	145.791	5.79164	16017.3	6760.87	5603.82	1157.06	6760.87
17896	0	511	---	54	0.45	0.65	50	30	12	1	8699	12.047	0.0435556	0.0196	0.0196	0.0435556	0.0435556	0.0696889	0.0696889	11250	1.29325	---	2	1	1	0.9	50	1000	5	0.5	0.3	0.5	1	0.9	10	3	10	2	10	30	1	---	24.2255	2.79976	1386.79	640.572	547.295	93.2774	640.572
15535	0	451	---	54	0.45	0.75	50	30	12	3	8699	12.0426	0.0556667	0.4229	0.16765	0.939778	0.372556	1.50364	0.596089	11250	1.29325	---	2	1	1	0.9	50	1000	5	0.5	0.3	0.5	1	0.9	10	3	10	2	10	30	1	---	24.2255	2.79976	1386.79	640.572	547.295	93.2774	640.572
15588	0	69	---	54	0.45	0.75	50	30	24	3	1832	12.0426	0.054	0.38375	0.0431	0.852778	0.0957778	1.36444	0.153244	11250	6.14083	---	2	1	1	0.9	50	1000	5	0.5	0.3	0.5	1	0.9	10	3	10	2	10	30	1	---	145.791	5.79164	16017.3	6760.87	5603.82	1157.06	6760.87
15607	0	123	---	54	0.45	0.75	50	30	24	1	1832	12.0426	0.054	0.0243	0.020425	0.054	0.0453889	0.0864	0.0726222	11250	6.14083	---	2	1	1	0.9	50	1000	5	0.5	0.3	0.5	1	0.9	10	3	10	2	10	30	1	---	145.791	5.79164	16017.3	6760.87	5603.82	1157.06	6760.87
15751	0	945	---	54	0.45	0.75	50	30	12	1	8699	12.0426	0.0556667	0.02505	0.025025	0.0556667	0.0556111	0.0890667	0.0889778	11250	1.29325	---	2	1	1	0.9	50	1000	5	0.5	0.3	0.5	1	0.9	10	3	10	2	10	30	1	---	24.2255	2.79976	1386.79	640.572	547.295	93.2774	640.572
16014	0	2348	---	54	0.45	0.75	50	30	6	3	41310	12.0426	0.0562222	0.43635	0.389275	0.969667	0.865056	1.55147	1.38409	11250	0.272331	---	2	1	1	0.9	50	1000	5	0.5	0.3	0.5	1	0.9	10	3	10	2	10	30	1	---	4.02547	1.35345	120.069	60.6922	53.2701	7.42213	60.6922
16901	0	2720	---	54	0.45	0.75	50	30	6	1	41310	12.0426	0.0562222	0.0253	0.0253	0.0562222	0.0562222	0.0899556	0.0899556	11250	0.272331	---	2	1	1	0.9	50	1000	5	0.5	0.3	0.5	1	0.9	10	3	10	2	10	30	1	---	4.02547	1.35345	120.069	60.6922	53.2701	7.42213	60.6922
15026	0	392	---	54	0.45	0.85	50	30	12	1	8699	11.9837	0.0632222	0.02845	0.02845	0.0632222	0.0632222	0.101156	0.101156	11250	1.29325	---	2	1	1	0.9	50	1000	5	0.5	0.3	0.5	1	0.9	10	3	10	2	10	30	1	---	24.2255	2.79976	1386.79	640.572	547.295	93.2774	640.572
15345	0	2229	---	54	0.45	0.85	50	30	6	1	41310	11.9837	0.0637778	0.0287	0.0287	0.0637778	0.0637778	0.102044	0.102044	11250	0.272331	---	2	1	1	0.9	50	1000	5	0.5	0.3	0.5	1	0.9	10	3	10	2	10	30	1	---	4.02547	1.35345	120.069	60.6922	53.2701	7.42213	60.6922
15487	0	134	---	54	0.45	0.85	50	30	24	1	1832	11.9837	0.0615556	0.0277	0.02225	0.0615556	0.0494444	0.0984889	0.0791111	11250	6.14083	---	2	1	1	0.9	50	1000	5	0.5	0.3	0.5	1	0.9	10	3	10	2	10	30	1	---	145.791	5.79164	16017.3	6760.87	5603.82	1157.06	6760.87
17215	0	70	---	54	0.45	0.85	50	30	24	3	1832	11.9837	0.0615556	0.38375	0.042925	0.852778	0.0953889	1.36444	0.152622	11250	6.14083	---	2	1	1	0.9	50	1000	5	0.5	0.3	0.5	1	0.9	10	3	10	2	10	30	1	---	145.791	5.79164	16017.3	6760.87	5603.82	1157.06	6760.87
17729	0	2676	---	54	0.45	0.85	50	30	6	3	41310	11.9837	0.0637778	0.43635	0.388475	0.969667	0.863278	1.55147	1.38124	11250	0.272331	---	2	1	1	0.9	50	1000	5	0.5	0.3	0.5	1	0.9	10	3	10	2	10	30	1	---	4.02547	1.35345	120.069	60.6922	53.2701	7.42213	60.6922
17766	0	894	---	54	0.45	0.85	50	30	12	3	8699	11.9837	0.0632222	0.4229	0.166725	0.939778	0.3705	1.50364	0.5928	11250	1.29325	---	2	1	1	0.9	50	1000	5	0.5	0.3	0.5	1	0.9	10	3	10	2	10	30	1	---	24.2255	2.79976	1386.79	640.572	547.295	93.2774	640.572
15175	0	73	---	54	0.45	0.95	50	30	24	3	1832	11.735	0.0824444	0.39	0.043125	0.866667	0.0958333	1.38667	0.153333	11250	6.14083	---	2	1	1	0.9	50	1000	5	0.5	0.3	0.5	1	0.9	10	3	10	2	10	30	1	---	145.791	5.79164	16017.3	6760.87	5603.82	1157.06	6760.87
15456	0	491	---	54	0.45	0.95	50	30	12	1	8699	11.735	0.0851111	0.0383	0.038225	0.0851111	0.0849444	0.136178	0.135911	11250	1.29325	---	2	1	1	0.9	50	1000	5	0.5	0.3	0.5	1	0.9	10	3	10	2	10	30	1	---	24.2255	2.79976	1386.79	640.572	547.295	93.2774	640.572
15947	0	2776	---	54	0.45	0.95	50	30	6	1	41310	11.735	0.086	0.0387	0.0387	0.086	0.086	0.1376	0.1376	11250	0.272331	---	2	1	1	0.9	50	1000	5	0.5	0.3	0.5	1	0.9	10	3	10	2	10	30	1	---	4.02547	1.35345	120.069	60.6922	53.2701	7.42213	60.6922
15963	0	440	---	54	0.45	0.95	50	30	12	3	8699	11.735	0.0851111	0.4254	0.16815	0.945333	0.373667	1.51253	0.597867	11250	1.29325	---	2	1	1	0.9	50	1000	5	0.5	0.3	0.5	1	0.9	10	3	10	2	10	30	1	---	24.2255	2.79976	1386.79	640.572	547.295	93.2774	640.572
16782	0	106	---	54	0.45	0.95	50	30	24	1	1832	11.735	0.0824444	0.0371	0.025925	0.0824444	0.0576111	0.131911	0.0921778	11250	6.14083	---	2	1	1	0.9	50	1000	5	0.5	0.3	0.5	1	0.9	10	3	10	2	10	30	1	---	145.791	5.79164	16017.3	6760.87	5603.82	1157.06	6760.87
17467	0	3356	---	54	0.45	0.95	50	30	6	3	41310	11.735	0.086	0.4376	0.3899	0.972444	0.866444	1.55591	1.38631	11250	0.272331	---	2	1	1	0.9	50	1000	5	0.5	0.3	0.5	1	0.9	10	3	10	2	10	30	1	---	4.02547	1.35345	120.069	60.6922	53.2701	7.42213	60.6922
15277	0	2834	---	54	0.55	0.05	50	30	6	1	50489	11.8385	0.0272727	0.015	0.015	0.0272727	0.0272727	0.0436364	0.0436364	13750	0.272337	---	2	1	1	0.9	50	1000	5	0.5	0.3	0.5	1	0.9	10	3	10	2	10	30	1	---	4.02547	1.35345	120.069	60.6922	53.2701	7.42213	60.6922
15309	0	2630	---	54	0.55	0.05	50	30	6	3	50489	11.8385	0.0272727	0.5336	0.475575	0.970182	0.864682	1.55229	1.38349	13750	0.272337	---	2	1	1	0.9	50	1000	5	0.5	0.3	0.5	1	0.9	10	3	10	2	10	30	1	---	4.02547	1.35345	120.069	60.6922	53.2701	7.42213	60.6922
15647	0	170	---	54	0.55	0.05	50	30	24	1	2239	11.8385	0.0265455	0.0146	0.014375	0.0265455	0.0261364	0.0424727	0.0418182	13750	6.14113	---	2	1	1	0.9	50	1000	5	0.5	0.3	0.5	1	0.9	10	3	10	2	10	30	1	---	145.791	5.79164	16017.3	6760.87	5603.82	1157.06	6760.87
16435	0	857	---	54	0.55	0.05	50	30	12	3	10632	11.8385	0.0270909	0.5174	0.2066	0.940727	0.375636	1.50516	0.601018	13750	1.29327	---	2	1	1	0.9	50	1000	5	0.5	0.3	0.5	1	0.9	10	3	10	2	10	30	1	---	24.2255	2.79976	1386.79	640.572	547.295	93.2774	640.572
16863	0	1012	---	54	0.55	0.05	50	30	12	1	10632	11.8385	0.0270909	0.0149	0.0149	0.0270909	0.0270909	0.0433455	0.0433455	13750	1.29327	---	2	1	1	0.9	50	1000	5	0.5	0.3	0.5	1	0.9	10	3	10	2	10	30	1	---	24.2255	2.79976	1386.79	640.572	547.295	93.2774	640.572
17407	0	84	---	54	0.55	0.05	50	30	24	3	2239	11.8385	0.0265455	0.47	0.0531	0.854545	0.0965455	1.36727	0.154473	13750	6.14113	---	2	1	1	0.9	50	1000	5	0.5	0.3	0.5	1	0.9	10	3	10	2	10	30	1	---	145.791	5.79164	16017.3	6760.87	5603.82	1157.06	6760.87
15061	0	847	---	54	0.55	0.15	50	30	12	1	10632	11.7924	0.0296364	0.0163	0.0163	0.0296364	0.0296364	0.0474182	0.0474182	13750	1.29327	---	2	1	1	0.9	50	1000	5	0.5	0.3	0.5	1	0.9	10	3	10	2	10	30	1	---	24.2255	2.79976	1386.79	640.572	547.295	93.2774	640.572
16070	0	3945	---	54	0.55	0.15	50	30	6	1	50489	11.7924	0.0298182	0.0164	0.0164	0.0298182	0.0298182	0.0477091	0.0477091	13750	0.272337	---	2	1	1	0.9	50	1000	5	0.5	0.3	0.5	1	0.9	10	3	10	2	10	30	1	---	4.02547	1.35345	120.069	60.6922	53.2701	7.42213	60.6922
16847	0	3233	---	54	0.55	0.15	50	30	6	3	50489	11.7924	0.0298182	0.5336	0.475075	0.970182	0.863773	1.55229	1.38204	13750	0.272337	---	2	1	1	0.9	50	1000	5	0.5	0.3	0.5	1	0.9	10	3	10	2	10	30	1	---	4.02547	1.35345	120.069	60.6922	53.2701	7.42213	60.6922
17552	0	156	---	54	0.55	0.15	50	30	24	1	2239	11.7924	0.0290909	0.016	0.015425	0.0290909	0.0280455	0.0465455	0.0448727	13750	6.14113	---	2	1	1	0.9	50	1000	5	0.5	0.3	0.5	1	0.9	10	3	10	2	10	30	1	---	145.791	5.79164	16017.3	6760.87	5603.82	1157.06	6760.87
17672	0	613	---	54	0.55	0.15	50	30	12	3	10632	11.7924	0.0296364	0.5174	0.204675	0.940727	0.372136	1.50516	0.595418	13750	1.29327	---	2	1	1	0.9	50	1000	5	0.5	0.3	0.5	1	0.9	10	3	10	2	10	30	1	---	24.2255	2.79976	1386.79	640.572	547.295	93.2774	640.572
17693	0	95	---	54	0.55	0.15	50	30	24	3	2239	11.7924	0.0290909	0.47	0.052875	0.854545	0.0961364	1.36727	0.153818	13750	6.14113	---	2	1	1	0.9	50	1000	5	0.5	0.3	0.5	1	0.9	10	3	10	2	10	30	1	---	145.791	5.79164	16017.3	6760.87	5603.82	1157.06	6760.87
15475	0	3207	---	54	0.55	0.25	50	30	6	3	50489	11.7533	0.0323636	0.5336	0.4752	0.970182	0.864	1.55229	1.3824	13750	0.272337	---	2	1	1	0.9	50	1000	5	0.5	0.3	0.5	1	0.9	10	3	10	2	10	30	1	---	4.02547	1.35345	120.069	60.6922	53.2701	7.42213	60.6922
15486	0	682	---	54	0.55	0.25	50	30	12	3	10632	11.7533	0.0321818	0.5174	0.204	0.940727	0.370909	1.50516	0.593455	13750	1.29327	---	2	1	1	0.9	50	1000	5	0.5	0.3	0.5	1	0.9	10	3	10	2	10	30	1	---	24.2255	2.79976	1386.79	640.572	547.295	93.2774	640.572
16291	0	89	---	54	0.55	0.25	50	30	24	3	2239	11.7533	0.0316364	0.47	0.0529	0.854545	0.0961818	1.36727	0.153891	13750	6.14113	---	2	1	1	0.9	50	1000	5	0.5	0.3	0.5	1	0.9	10	3	10	2	10	30	1	---	145.791	5.79164	16017.3	6760.87	5603.82	1157.06	6760.87
16380	0	632	---	54	0.55	0.25	50	30	12	1	10632	11.7533	0.0321818	0.0177	0.0177	0.0321818	0.0321818	0.0514909	0.0514909	13750	1.29327	---	2	1	1	0.9	50	1000	5	0.5	0.3	0.5	1	0.9	10	3	10	2	10	30	1	---	24.2255	2.79976	1386.79	640.572	547.295	93.2774	640.572
16979	0	3226	---	54	0.55	0.25	50	30	6	1	50489	11.7533	0.0323636	0.0178	0.0178	0.0323636	0.0323636	0.0517818	0.0517818	13750	0.272337	---	2	1	1	0.9	50	1000	5	0.5	0.3	0.5	1	0.9	10	3	10	2	10	30	1	---	4.02547	1.35345	120.069	60.6922	53.2701	7.42213	60.6922
17949	0	84	---	54	0.55	0.25	50	30	24	1	2239	11.7533	0.0316364	0.0174	0.01665	0.0316364	0.0302727	0.0506182	0.0484364	13750	6.14113	---	2	1	1	0.9	50	1000	5	0.5	0.3	0.5	1	0.9	10	3	10	2	10	30	1	---	145.791	5.79164	16017.3	6760.87	5603.82	1157.06	6760.87
15259	0	2855	---	54	0.55	0.35	50	30	6	1	50489	11.759	0.034	0.0187	0.0187	0.034	0.034	0.0544	0.0544	13750	0.272337	---	2	1	1	0.9	50	1000	5	0.5	0.3	0.5	1	0.9	10	3	10	2	10	30	1	---	4.02547	1.35345	120.069	60.6922	53.2701	7.42213	60.6922
15619	0	807	---	54	0.55	0.35	50	30	12	1	10632	11.759	0.0338182	0.0186	0.0186	0.0338182	0.0338182	0.0541091	0.0541091	13750	1.29327	---	2	1	1	0.9	50	1000	5	0.5	0.3	0.5	1	0.9	10	3	10	2	10	30	1	---	24.2255	2.79976	1386.79	640.572	547.295	93.2774	640.572
15960	0	112	---	54	0.55	0.35	50	30	24	3	2239	11.759	0.0332727	0.47	0.052875	0.854545	0.0961364	1.36727	0.153818	13750	6.14113	---	2	1	1	0.9	50	1000	5	0.5	0.3	0.5	1	0.9	10	3	10	2	10	30	1	---	145.791	5.79164	16017.3	6760.87	5603.82	1157.06	6760.87
16071	0	3132	---	54	0.55	0.35	50	30	6	3	50489	11.759	0.034	0.5336	0.47535	0.970182	0.864273	1.55229	1.38284	13750	0.272337	---	2	1	1	0.9	50	1000	5	0.5	0.3	0.5	1	0.9	10	3	10	2	10	30	1	---	4.02547	1.35345	120.069	60.6922	53.2701	7.42213	60.6922
16739	0	728	---	54	0.55	0.35	50	30	12	3	10632	11.759	0.0338182	0.5174	0.203725	0.940727	0.370409	1.50516	0.592655	13750	1.29327	---	2	1	1	0.9	50	1000	5	0.5	0.3	0.5	1	0.9	10	3	10	2	10	30	1	---	24.2255	2.79976	1386.79	640.572	547.295	93.2774	640.572
17033	0	89	---	54	0.55	0.35	50	30	24	1	2239	11.759	0.0332727	0.0183	0.01715	0.0332727	0.0311818	0.0532364	0.0498909	13750	6.14113	---	2	1	1	0.9	50	1000	5	0.5	0.3	0.5	1	0.9	10	3	10	2	10	30	1	---	145.791	5.79164	16017.3	6760.87	5603.82	1157.06	6760.87
15185	0	1029	---	54	0.55	0.45	50	30	12	1	10632	11.7519	0.0395455	0.02175	0.02175	0.0395455	0.0395455	0.0632727	0.0632727	13750	1.29327	---	2	1	1	0.9	50	1000	5	0.5	0.3	0.5	1	0.9	10	3	10	2	10	30	1	---	24.2255	2.79976	1386.79	640.572	547.295	93.2774	640.572
16464	0	3416	---	54	0.55	0.45	50	30	6	3	50489	11.7519	0.0398182	0.53385	0.476275	0.970636	0.865955	1.55302	1.38553	13750	0.272337	---	2	1	1	0.9	50	1000	5	0.5	0.3	0.5	1	0.9	10	3	10	2	10	30	1	---	4.02547	1.35345	120.069	60.6922	53.2701	7.42213	60.6922
16752	0	125	---	54	0.55	0.45	50	30	24	1	2239	11.7519	0.0387273	0.0213	0.0198	0.0387273	0.036	0.0619636	0.0576	13750	6.14113	---	2	1	1	0.9	50	1000	5	0.5	0.3	0.5	1	0.9	10	3	10	2	10	30	1	---	145.791	5.79164	16017.3	6760.87	5603.82	1157.06	6760.87
16909	0	3677	---	54	0.55	0.45	50	30	6	1	50489	11.7519	0.0398182	0.0219	0.0219	0.0398182	0.0398182	0.0637091	0.0637091	13750	0.272337	---	2	1	1	0.9	50	1000	5	0.5	0.3	0.5	1	0.9	10	3	10	2	10	30	1	---	4.02547	1.35345	120.069	60.6922	53.2701	7.42213	60.6922
17639	0	625	---	54	0.55	0.45	50	30	12	3	10632	11.7519	0.0395455	0.5179	0.2055	0.941636	0.373636	1.50662	0.597818	13750	1.29327	---	2	1	1	0.9	50	1000	5	0.5	0.3	0.5	1	0.9	10	3	10	2	10	30	1	---	24.2255	2.79976	1386.79	640.572	547.295	93.2774	640.572
17827	0	101	---	54	0.55	0.45	50	30	24	3	2239	11.7519	0.0387273	0.47125	0.052625	0.856818	0.0956818	1.37091	0.153091	13750	6.14113	---	2	1	1	0.9	50	1000	5	0.5	0.3	0.5	1	0.9	10	3	10	2	10	30	1	---	145.791	5.79164	16017.3	6760.87	5603.82	1157.06	6760.87
15004	0	541	---	54	0.55	0.55	50	30	12	1	10632	11.8095	0.0471818	0.02595	0.02595	0.0471818	0.0471818	0.0754909	0.0754909	13750	1.29327	---	2	1	1	0.9	50	1000	5	0.5	0.3	0.5	1	0.9	10	3	10	2	10	30	1	---	24.2255	2.79976	1386.79	640.572	547.295	93.2774	640.572
15027	0	113	---	54	0.55	0.55	50	30	24	3	2239	11.8095	0.0460909	0.47375	0.0526	0.861364	0.0956364	1.37818	0.153018	13750	6.14113	---	2	1	1	0.9	50	1000	5	0.5	0.3	0.5	1	0.9	10	3	10	2	10	30	1	---	145.791	5.79164	16017.3	6760.87	5603.82	1157.06	6760.87
15414	0	158	---	54	0.55	0.55	50	30	24	1	2239	11.8095	0.0460909	0.02535	0.02235	0.0460909	0.0406364	0.0737455	0.0650182	13750	6.14113	---	2	1	1	0.9	50	1000	5	0.5	0.3	0.5	1	0.9	10	3	10	2	10	30	1	---	145.791	5.79164	16017.3	6760.87	5603.82	1157.06	6760.87
15854	0	3386	---	54	0.55	0.55	50	30	6	1	50489	11.8095	0.0475455	0.02615	0.02615	0.0475455	0.0475455	0.0760727	0.0760727	13750	0.272337	---	2	1	1	0.9	50	1000	5	0.5	0.3	0.5	1	0.9	10	3	10	2	10	30	1	---	4.02547	1.35345	120.069	60.6922	53.2701	7.42213	60.6922
16376	0	698	---	54	0.55	0.55	50	30	12	3	10632	11.8095	0.0471818	0.5189	0.204175	0.943455	0.371227	1.50953	0.593964	13750	1.29327	---	2	1	1	0.9	50	1000	5	0.5	0.3	0.5	1	0.9	10	3	10	2	10	30	1	---	24.2255	2.79976	1386.79	640.572	547.295	93.2774	640.572
16483	0	3224	---	54	0.55	0.55	50	30	6	3	50489	11.8095	0.0475455	0.53435	0.476875	0.971545	0.867045	1.55447	1.38727	13750	0.272337	---	2	1	1	0.9	50	1000	5	0.5	0.3	0.5	1	0.9	10	3	10	2	10	30	1	---	4.02547	1.35345	120.069	60.6922	53.2701	7.42213	60.6922
15898	0	3071	---	54	0.55	0.65	50	30	6	3	50489	11.7421	0.0505455	0.53485	0.47725	0.972455	0.867727	1.55593	1.38836	13750	0.272337	---	2	1	1	0.9	50	1000	5	0.5	0.3	0.5	1	0.9	10	3	10	2	10	30	1	---	4.02547	1.35345	120.069	60.6922	53.2701	7.42213	60.6922
16142	0	3375	---	54	0.55	0.65	50	30	6	1	50489	11.7421	0.0505455	0.0278	0.0278	0.0505455	0.0505455	0.0808727	0.0808727	13750	0.272337	---	2	1	1	0.9	50	1000	5	0.5	0.3	0.5	1	0.9	10	3	10	2	10	30	1	---	4.02547	1.35345	120.069	60.6922	53.2701	7.42213	60.6922
16179	0	602	---	54	0.55	0.65	50	30	12	1	10632	11.7421	0.0500909	0.02755	0.02755	0.0500909	0.0500909	0.0801455	0.0801455	13750	1.29327	---	2	1	1	0.9	50	1000	5	0.5	0.3	0.5	1	0.9	10	3	10	2	10	30	1	---	24.2255	2.79976	1386.79	640.572	547.295	93.2774	640.572
16271	0	124	---	54	0.55	0.65	50	30	24	1	2239	11.7421	0.0487273	0.0268	0.023325	0.0487273	0.0424091	0.0779636	0.0678545	13750	6.14113	---	2	1	1	0.9	50	1000	5	0.5	0.3	0.5	1	0.9	10	3	10	2	10	30	1	---	145.791	5.79164	16017.3	6760.87	5603.82	1157.06	6760.87
16465	0	123	---	54	0.55	0.65	50	30	24	3	2239	11.7421	0.0487273	0.47625	0.0527	0.865909	0.0958182	1.38545	0.153309	13750	6.14113	---	2	1	1	0.9	50	1000	5	0.5	0.3	0.5	1	0.9	10	3	10	2	10	30	1	---	145.791	5.79164	16017.3	6760.87	5603.82	1157.06	6760.87
17529	0	556	---	54	0.55	0.65	50	30	12	3	10632	11.7421	0.0500909	0.5199	0.2057	0.945273	0.374	1.51244	0.5984	13750	1.29327	---	2	1	1	0.9	50	1000	5	0.5	0.3	0.5	1	0.9	10	3	10	2	10	30	1	---	24.2255	2.79976	1386.79	640.572	547.295	93.2774	640.572
15049	0	3041	---	54	0.55	0.75	50	30	6	1	50489	11.5613	0.0573636	0.03155	0.03155	0.0573636	0.0573636	0.0917818	0.0917818	13750	0.272337	---	2	1	1	0.9	50	1000	5	0.5	0.3	0.5	1	0.9	10	3	10	2	10	30	1	---	4.02547	1.35345	120.069	60.6922	53.2701	7.42213	60.6922
15248	0	165	---	54	0.55	0.75	50	30	24	1	2239	11.5613	0.0559091	0.03075	0.02555	0.0559091	0.0464545	0.0894545	0.0743273	13750	6.14113	---	2	1	1	0.9	50	1000	5	0.5	0.3	0.5	1	0.9	10	3	10	2	10	30	1	---	145.791	5.79164	16017.3	6760.87	5603.82	1157.06	6760.87
15392	0	108	---	54	0.55	0.75	50	30	24	3	2239	11.5613	0.0559091	0.47875	0.05225	0.870455	0.095	1.39273	0.152	13750	6.14113	---	2	1	1	0.9	50	1000	5	0.5	0.3	0.5	1	0.9	10	3	10	2	10	30	1	---	145.791	5.79164	16017.3	6760.87	5603.82	1157.06	6760.87
15513	0	3357	---	54	0.55	0.75	50	30	6	3	50489	11.5613	0.0573636	0.53535	0.477875	0.973364	0.868864	1.55738	1.39018	13750	0.272337	---	2	1	1	0.9	50	1000	5	0.5	0.3	0.5	1	0.9	10	3	10	2	10	30	1	---	4.02547	1.35345	120.069	60.6922	53.2701	7.42213	60.6922
16341	0	856	---	54	0.55	0.75	50	30	12	3	10632	11.5613	0.057	0.5209	0.203875	0.947091	0.370682	1.51535	0.593091	13750	1.29327	---	2	1	1	0.9	50	1000	5	0.5	0.3	0.5	1	0.9	10	3	10	2	10	30	1	---	24.2255	2.79976	1386.79	640.572	547.295	93.2774	640.572
17920	0	615	---	54	0.55	0.75	50	30	12	1	10632	11.5613	0.057	0.03135	0.031325	0.057	0.0569545	0.0912	0.0911273	13750	1.29327	---	2	1	1	0.9	50	1000	5	0.5	0.3	0.5	1	0.9	10	3	10	2	10	30	1	---	24.2255	2.79976	1386.79	640.572	547.295	93.2774	640.572
15145	0	107	---	54	0.55	0.85	50	30	24	3	2239	11.5026	0.0571818	0.47875	0.052625	0.870455	0.0956818	1.39273	0.153091	13750	6.14113	---	2	1	1	0.9	50	1000	5	0.5	0.3	0.5	1	0.9	10	3	10	2	10	30	1	---	145.791	5.79164	16017.3	6760.87	5603.82	1157.06	6760.87
15489	0	591	---	54	0.55	0.85	50	30	12	1	10632	11.5026	0.0582727	0.03205	0.03205	0.0582727	0.0582727	0.0932364	0.0932364	13750	1.29327	---	2	1	1	0.9	50	1000	5	0.5	0.3	0.5	1	0.9	10	3	10	2	10	30	1	---	24.2255	2.79976	1386.79	640.572	547.295	93.2774	640.572
15650	0	150	---	54	0.55	0.85	50	30	24	1	2239	11.5026	0.0571818	0.03145	0.0262	0.0571818	0.0476364	0.0914909	0.0762182	13750	6.14113	---	2	1	1	0.9	50	1000	5	0.5	0.3	0.5	1	0.9	10	3	10	2	10	30	1	---	145.791	5.79164	16017.3	6760.87	5603.82	1157.06	6760.87
16753	0	2764	---	54	0.55	0.85	50	30	6	1	50489	11.5026	0.0586364	0.03225	0.03225	0.0586364	0.0586364	0.0938182	0.0938182	13750	0.272337	---	2	1	1	0.9	50	1000	5	0.5	0.3	0.5	1	0.9	10	3	10	2	10	30	1	---	4.02547	1.35345	120.069	60.6922	53.2701	7.42213	60.6922
17746	0	3244	---	54	0.55	0.85	50	30	6	3	50489	11.5026	0.0586364	0.53535	0.475975	0.973364	0.865409	1.55738	1.38465	13750	0.272337	---	2	1	1	0.9	50	1000	5	0.5	0.3	0.5	1	0.9	10	3	10	2	10	30	1	---	4.02547	1.35345	120.069	60.6922	53.2701	7.42213	60.6922
17769	0	444	---	54	0.55	0.85	50	30	12	3	10632	11.5026	0.0582727	0.5209	0.20365	0.947091	0.370273	1.51535	0.592436	13750	1.29327	---	2	1	1	0.9	50	1000	5	0.5	0.3	0.5	1	0.9	10	3	10	2	10	30	1	---	24.2255	2.79976	1386.79	640.572	547.295	93.2774	640.572
15180	0	3338	---	54	0.55	0.95	50	30	6	1	50489	11.4185	0.0654545	0.036	0.036	0.0654545	0.0654545	0.104727	0.104727	13750	0.272337	---	2	1	1	0.9	50	1000	5	0.5	0.3	0.5	1	0.9	10	3	10	2	10	30	1	---	4.02547	1.35345	120.069	60.6922	53.2701	7.42213	60.6922
16019	0	65	---	54	0.55	0.95	50	30	24	1	2239	11.4185	0.0636364	0.035	0.0279	0.0636364	0.0507273	0.101818	0.0811636	13750	6.14113	---	2	1	1	0.9	50	1000	5	0.5	0.3	0.5	1	0.9	10	3	10	2	10	30	1	---	145.791	5.79164	16017.3	6760.87	5603.82	1157.06	6760.87
16950	0	647	---	54	0.55	0.95	50	30	12	1	10632	11.4185	0.065	0.03575	0.03575	0.065	0.065	0.104	0.104	13750	1.29327	---	2	1	1	0.9	50	1000	5	0.5	0.3	0.5	1	0.9	10	3	10	2	10	30	1	---	24.2255	2.79976	1386.79	640.572	547.295	93.2774	640.572
17046	0	3260	---	54	0.55	0.95	50	30	6	3	50489	11.4185	0.0654545	0.53585	0.478375	0.974273	0.869773	1.55884	1.39164	13750	0.272337	---	2	1	1	0.9	50	1000	5	0.5	0.3	0.5	1	0.9	10	3	10	2	10	30	1	---	4.02547	1.35345	120.069	60.6922	53.2701	7.42213	60.6922
17278	0	72	---	54	0.55	0.95	50	30	24	3	2239	11.4185	0.0636364	0.48125	0.0526	0.875	0.0956364	1.4	0.153018	13750	6.14113	---	2	1	1	0.9	50	1000	5	0.5	0.3	0.5	1	0.9	10	3	10	2	10	30	1	---	145.791	5.79164	16017.3	6760.87	5603.82	1157.06	6760.87
17970	0	549	---	54	0.55	0.95	50	30	12	3	10632	11.4185	0.065	0.5219	0.205375	0.948909	0.373409	1.51825	0.597455	13750	1.29327	---	2	1	1	0.9	50	1000	5	0.5	0.3	0.5	1	0.9	10	3	10	2	10	30	1	---	24.2255	2.79976	1386.79	640.572	547.295	93.2774	640.572
15007	0	3529	---	54	0.65	0.05	50	30	6	1	59669	11.4696	0.0296923	0.0193	0.0193	0.0296923	0.0296923	0.0475077	0.0475077	16250	0.272336	---	2	1	1	0.9	50	1000	5	0.5	0.3	0.5	1	0.9	10	3	10	2	10	30	1	---	4.02547	1.35345	120.069	60.6922	53.2701	7.42213	60.6922
15808	0	132	---	54	0.65	0.05	50	30	24	3	2646	11.4696	0.0290769	0.5675	0.062425	0.873077	0.0960385	1.39692	0.153662	16250	6.14135	---	2	1	1	0.9	50	1000	5	0.5	0.3	0.5	1	0.9	10	3	10	2	10	30	1	---	145.791	5.79164	16017.3	6760.87	5603.82	1157.06	6760.87
16536	0	225	---	54	0.65	0.05	50	30	24	1	2646	11.4696	0.0290769	0.0189	0.0184	0.0290769	0.0283077	0.0465231	0.0452923	16250	6.14135	---	2	1	1	0.9	50	1000	5	0.5	0.3	0.5	1	0.9	10	3	10	2	10	30	1	---	145.791	5.79164	16017.3	6760.87	5603.82	1157.06	6760.87
16710	0	4899	---	54	0.65	0.05	50	30	6	3	59669	11.4696	0.0296923	0.6331	0.5623	0.974	0.865077	1.5584	1.38412	16250	0.272336	---	2	1	1	0.9	50	1000	5	0.5	0.3	0.5	1	0.9	10	3	10	2	10	30	1	---	4.02547	1.35345	120.069	60.6922	53.2701	7.42213	60.6922
17751	0	1143	---	54	0.65	0.05	50	30	12	1	12566	11.4696	0.0295385	0.0192	0.0192	0.0295385	0.0295385	0.0472615	0.0472615	16250	1.29317	---	2	1	1	0.9	50	1000	5	0.5	0.3	0.5	1	0.9	10	3	10	2	10	30	1	---	24.2255	2.79976	1386.79	640.572	547.295	93.2774	640.572
17776	0	739	---	54	0.65	0.05	50	30	12	3	12566	11.4696	0.0295385	0.6164	0.24305	0.948308	0.373923	1.51729	0.598277	16250	1.29317	---	2	1	1	0.9	50	1000	5	0.5	0.3	0.5	1	0.9	10	3	10	2	10	30	1	---	24.2255	2.79976	1386.79	640.572	547.295	93.2774	640.572
15287	0	194	---	54	0.65	0.15	50	30	24	1	2646	11.498	0.0307692	0.02	0.019325	0.0307692	0.0297308	0.0492308	0.0475692	16250	6.14135	---	2	1	1	0.9	50	1000	5	0.5	0.3	0.5	1	0.9	10	3	10	2	10	30	1	---	145.791	5.79164	16017.3	6760.87	5603.82	1157.06	6760.87
16527	0	625	---	54	0.65	0.15	50	30	12	1	12566	11.498	0.0312308	0.0203	0.0203	0.0312308	0.0312308	0.0499692	0.0499692	16250	1.29317	---	2	1	1	0.9	50	1000	5	0.5	0.3	0.5	1	0.9	10	3	10	2	10	30	1	---	24.2255	2.79976	1386.79	640.572	547.295	93.2774	640.572
16561	0	100	---	54	0.65	0.15	50	30	24	3	2646	11.498	0.0307692	0.5675	0.062325	0.873077	0.0958846	1.39692	0.153415	16250	6.14135	---	2	1	1	0.9	50	1000	5	0.5	0.3	0.5	1	0.9	10	3	10	2	10	30	1	---	145.791	5.79164	16017.3	6760.87	5603.82	1157.06	6760.87
16694	0	3786	---	54	0.65	0.15	50	30	6	3	59669	11.498	0.0313846	0.6331	0.56305	0.974	0.866231	1.5584	1.38597	16250	0.272336	---	2	1	1	0.9	50	1000	5	0.5	0.3	0.5	1	0.9	10	3	10	2	10	30	1	---	4.02547	1.35345	120.069	60.6922	53.2701	7.42213	60.6922
16781	0	5197	---	54	0.65	0.15	50	30	6	1	59669	11.498	0.0313846	0.0204	0.0204	0.0313846	0.0313846	0.0502154	0.0502154	16250	0.272336	---	2	1	1	0.9	50	1000	5	0.5	0.3	0.5	1	0.9	10	3	10	2	10	30	1	---	4.02547	1.35345	120.069	60.6922	53.2701	7.42213	60.6922
17489	0	860	---	54	0.65	0.15	50	30	12	3	12566	11.498	0.0312308	0.6164	0.24205	0.948308	0.372385	1.51729	0.595815	16250	1.29317	---	2	1	1	0.9	50	1000	5	0.5	0.3	0.5	1	0.9	10	3	10	2	10	30	1	---	24.2255	2.79976	1386.79	640.572	547.295	93.2774	640.572
15395	0	761	---	54	0.65	0.25	50	30	12	3	12566	11.4912	0.032	0.6164	0.242225	0.948308	0.372654	1.51729	0.596246	16250	1.29317	---	2	1	1	0.9	50	1000	5	0.5	0.3	0.5	1	0.9	10	3	10	2	10	30	1	---	24.2255	2.79976	1386.79	640.572	547.295	93.2774	640.572
15841	0	128	---	54	0.65	0.25	50	30	24	3	2646	11.4912	0.0315385	0.5675	0.062	0.873077	0.0953846	1.39692	0.152615	16250	6.14135	---	2	1	1	0.9	50	1000	5	0.5	0.3	0.5	1	0.9	10	3	10	2	10	30	1	---	145.791	5.79164	16017.3	6760.87	5603.82	1157.06	6760.87
16013	0	899	---	54	0.65	0.25	50	30	12	1	12566	11.4912	0.032	0.0208	0.0208	0.032	0.032	0.0512	0.0512	16250	1.29317	---	2	1	1	0.9	50	1000	5	0.5	0.3	0.5	1	0.9	10	3	10	2	10	30	1	---	24.2255	2.79976	1386.79	640.572	547.295	93.2774	640.572
16326	0	4117	---	54	0.65	0.25	50	30	6	1	59669	11.4912	0.0321538	0.0209	0.0209	0.0321538	0.0321538	0.0514462	0.0514462	16250	0.272336	---	2	1	1	0.9	50	1000	5	0.5	0.3	0.5	1	0.9	10	3	10	2	10	30	1	---	4.02547	1.35345	120.069	60.6922	53.2701	7.42213	60.6922
17003	0	3069	---	54	0.65	0.25	50	30	6	3	59669	11.4912	0.0321538	0.6331	0.563475	0.974	0.866885	1.5584	1.38702	16250	0.272336	---	2	1	1	0.9	50	1000	5	0.5	0.3	0.5	1	0.9	10	3	10	2	10	30	1	---	4.02547	1.35345	120.069	60.6922	53.2701	7.42213	60.6922
17905	0	227	---	54	0.65	0.25	50	30	24	1	2646	11.4912	0.0315385	0.0205	0.019675	0.0315385	0.0302692	0.0504615	0.0484308	16250	6.14135	---	2	1	1	0.9	50	1000	5	0.5	0.3	0.5	1	0.9	10	3	10	2	10	30	1	---	145.791	5.79164	16017.3	6760.87	5603.82	1157.06	6760.87
15334	0	108	---	54	0.65	0.35	50	30	24	3	2646	11.4765	0.0348462	0.56875	0.062275	0.875	0.0958077	1.4	0.153292	16250	6.14135	---	2	1	1	0.9	50	1000	5	0.5	0.3	0.5	1	0.9	10	3	10	2	10	30	1	---	145.791	5.79164	16017.3	6760.87	5603.82	1157.06	6760.87
16086	0	4092	---	54	0.65	0.35	50	30	6	3	59669	11.4765	0.0354615	0.63335	0.564175	0.974385	0.867962	1.55902	1.38874	16250	0.272336	---	2	1	1	0.9	50	1000	5	0.5	0.3	0.5	1	0.9	10	3	10	2	10	30	1	---	4.02547	1.35345	120.069	60.6922	53.2701	7.42213	60.6922
16792	0	190	---	54	0.65	0.35	50	30	24	1	2646	11.4765	0.0348462	0.02265	0.02135	0.0348462	0.0328462	0.0557538	0.0525538	16250	6.14135	---	2	1	1	0.9	50	1000	5	0.5	0.3	0.5	1	0.9	10	3	10	2	10	30	1	---	145.791	5.79164	16017.3	6760.87	5603.82	1157.06	6760.87
16956	0	3615	---	54	0.65	0.35	50	30	6	1	59669	11.4765	0.0354615	0.02305	0.02305	0.0354615	0.0354615	0.0567385	0.0567385	16250	0.272336	---	2	1	1	0.9	50	1000	5	0.5	0.3	0.5	1	0.9	10	3	10	2	10	30	1	---	4.02547	1.35345	120.069	60.6922	53.2701	7.42213	60.6922
17139	0	578	---	54	0.65	0.35	50	30	12	1	12566	11.4765	0.0353077	0.02295	0.02295	0.0353077	0.0353077	0.0564923	0.0564923	16250	1.29317	---	2	1	1	0.9	50	1000	5	0.5	0.3	0.5	1	0.9	10	3	10	2	10	30	1	---	24.2255	2.79976	1386.79	640.572	547.295	93.2774	640.572
17260	0	1128	---	54	0.65	0.35	50	30	12	3	12566	11.4765	0.0353077	0.6169	0.2429	0.949077	0.373692	1.51852	0.597908	16250	1.29317	---	2	1	1	0.9	50	1000	5	0.5	0.3	0.5	1	0.9	10	3	10	2	10	30	1	---	24.2255	2.79976	1386.79	640.572	547.295	93.2774	640.572
15620	0	133	---	54	0.65	0.45	50	30	24	3	2646	11.385	0.035	0.56875	0.06235	0.875	0.0959231	1.4	0.153477	16250	6.14135	---	2	1	1	0.9	50	1000	5	0.5	0.3	0.5	1	0.9	10	3	10	2	10	30	1	---	145.791	5.79164	16017.3	6760.87	5603.82	1157.06	6760.87
16293	0	910	---	54	0.65	0.45	50	30	12	1	12566	11.385	0.0354615	0.02305	0.02305	0.0354615	0.0354615	0.0567385	0.0567385	16250	1.29317	---	2	1	1	0.9	50	1000	5	0.5	0.3	0.5	1	0.9	10	3	10	2	10	30	1	---	24.2255	2.79976	1386.79	640.572	547.295	93.2774	640.572
16646	0	4023	---	54	0.65	0.45	50	30	6	3	59669	11.385	0.0356154	0.63335	0.564225	0.974385	0.868038	1.55902	1.38886	16250	0.272336	---	2	1	1	0.9	50	1000	5	0.5	0.3	0.5	1	0.9	10	3	10	2	10	30	1	---	4.02547	1.35345	120.069	60.6922	53.2701	7.42213	60.6922
16742	0	109	---	54	0.65	0.45	50	30	24	1	2646	11.385	0.035	0.02275	0.02145	0.035	0.033	0.056	0.0528	16250	6.14135	---	2	1	1	0.9	50	1000	5	0.5	0.3	0.5	1	0.9	10	3	10	2	10	30	1	---	145.791	5.79164	16017.3	6760.87	5603.82	1157.06	6760.87
17382	0	4342	---	54	0.65	0.45	50	30	6	1	59669	11.385	0.0356154	0.02315	0.02315	0.0356154	0.0356154	0.0569846	0.0569846	16250	0.272336	---	2	1	1	0.9	50	1000	5	0.5	0.3	0.5	1	0.9	10	3	10	2	10	30	1	---	4.02547	1.35345	120.069	60.6922	53.2701	7.42213	60.6922
17546	0	503	---	54	0.65	0.45	50	30	12	3	12566	11.385	0.0354615	0.6169	0.242325	0.949077	0.372808	1.51852	0.596492	16250	1.29317	---	2	1	1	0.9	50	1000	5	0.5	0.3	0.5	1	0.9	10	3	10	2	10	30	1	---	24.2255	2.79976	1386.79	640.572	547.295	93.2774	640.572
15009	0	773	---	54	0.65	0.55	50	30	12	3	12566	11.3814	0.0372308	0.6174	0.2422	0.949846	0.372615	1.51975	0.596185	16250	1.29317	---	2	1	1	0.9	50	1000	5	0.5	0.3	0.5	1	0.9	10	3	10	2	10	30	1	---	24.2255	2.79976	1386.79	640.572	547.295	93.2774	640.572
16307	0	3941	---	54	0.65	0.55	50	30	6	3	59669	11.3814	0.0373846	0.6336	0.5632	0.974769	0.866462	1.55963	1.38634	16250	0.272336	---	2	1	1	0.9	50	1000	5	0.5	0.3	0.5	1	0.9	10	3	10	2	10	30	1	---	4.02547	1.35345	120.069	60.6922	53.2701	7.42213	60.6922
16700	0	3430	---	54	0.65	0.55	50	30	6	1	59669	11.3814	0.0373846	0.0243	0.0243	0.0373846	0.0373846	0.0598154	0.0598154	16250	0.272336	---	2	1	1	0.9	50	1000	5	0.5	0.3	0.5	1	0.9	10	3	10	2	10	30	1	---	4.02547	1.35345	120.069	60.6922	53.2701	7.42213	60.6922
17371	0	144	---	54	0.65	0.55	50	30	24	3	2646	11.3814	0.0367692	0.57	0.062175	0.876923	0.0956538	1.40308	0.153046	16250	6.14135	---	2	1	1	0.9	50	1000	5	0.5	0.3	0.5	1	0.9	10	3	10	2	10	30	1	---	145.791	5.79164	16017.3	6760.87	5603.82	1157.06	6760.87
17556	0	199	---	54	0.65	0.55	50	30	24	1	2646	11.3814	0.0367692	0.0239	0.022425	0.0367692	0.0345	0.0588308	0.0552	16250	6.14135	---	2	1	1	0.9	50	1000	5	0.5	0.3	0.5	1	0.9	10	3	10	2	10	30	1	---	145.791	5.79164	16017.3	6760.87	5603.82	1157.06	6760.87
17922	0	1040	---	54	0.65	0.55	50	30	12	1	12566	11.3814	0.0372308	0.0242	0.0242	0.0372308	0.0372308	0.0595692	0.0595692	16250	1.29317	---	2	1	1	0.9	50	1000	5	0.5	0.3	0.5	1	0.9	10	3	10	2	10	30	1	---	24.2255	2.79976	1386.79	640.572	547.295	93.2774	640.572
16352	0	131	---	54	0.65	0.65	50	30	24	3	2646	11.3136	0.0432308	0.57125	0.062375	0.878846	0.0959615	1.40615	0.153538	16250	6.14135	---	2	1	1	0.9	50	1000	5	0.5	0.3	0.5	1	0.9	10	3	10	2	10	30	1	---	145.791	5.79164	16017.3	6760.87	5603.82	1157.06	6760.87
16373	0	121	---	54	0.65	0.65	50	30	24	1	2646	11.3136	0.0432308	0.0281	0.02545	0.0432308	0.0391538	0.0691692	0.0626462	16250	6.14135	---	2	1	1	0.9	50	1000	5	0.5	0.3	0.5	1	0.9	10	3	10	2	10	30	1	---	145.791	5.79164	16017.3	6760.87	5603.82	1157.06	6760.87
16842	0	983	---	54	0.65	0.65	50	30	12	1	12566	11.3136	0.0443846	0.02885	0.02885	0.0443846	0.0443846	0.0710154	0.0710154	16250	1.29317	---	2	1	1	0.9	50	1000	5	0.5	0.3	0.5	1	0.9	10	3	10	2	10	30	1	---	24.2255	2.79976	1386.79	640.572	547.295	93.2774	640.572
17111	0	1072	---	54	0.65	0.65	50	30	12	3	12566	11.3136	0.0443846	0.6179	0.24265	0.950615	0.373308	1.52098	0.597292	16250	1.29317	---	2	1	1	0.9	50	1000	5	0.5	0.3	0.5	1	0.9	10	3	10	2	10	30	1	---	24.2255	2.79976	1386.79	640.572	547.295	93.2774	640.572
17763	0	3607	---	54	0.65	0.65	50	30	6	3	59669	11.3136	0.0447692	0.63385	0.563525	0.975154	0.866962	1.56025	1.38714	16250	0.272336	---	2	1	1	0.9	50	1000	5	0.5	0.3	0.5	1	0.9	10	3	10	2	10	30	1	---	4.02547	1.35345	120.069	60.6922	53.2701	7.42213	60.6922
17948	0	4063	---	54	0.65	0.65	50	30	6	1	59669	11.3136	0.0447692	0.0291	0.0291	0.0447692	0.0447692	0.0716308	0.0716308	16250	0.272336	---	2	1	1	0.9	50	1000	5	0.5	0.3	0.5	1	0.9	10	3	10	2	10	30	1	---	4.02547	1.35345	120.069	60.6922	53.2701	7.42213	60.6922
15304	0	681	---	54	0.65	0.75	50	30	12	1	12566	11.3454	0.0506154	0.0329	0.0329	0.0506154	0.0506154	0.0809846	0.0809846	16250	1.29317	---	2	1	1	0.9	50	1000	5	0.5	0.3	0.5	1	0.9	10	3	10	2	10	30	1	---	24.2255	2.79976	1386.79	640.572	547.295	93.2774	640.572
15550	0	4239	---	54	0.65	0.75	50	30	6	3	59669	11.3454	0.0510769	0.6336	0.564275	0.974769	0.868115	1.55963	1.38898	16250	0.272336	---	2	1	1	0.9	50	1000	5	0.5	0.3	0.5	1	0.9	10	3	10	2	10	30	1	---	4.02547	1.35345	120.069	60.6922	53.2701	7.42213	60.6922
16453	0	132	---	54	0.65	0.75	50	30	24	3	2646	11.3454	0.0492308	0.57	0.062275	0.876923	0.0958077	1.40308	0.153292	16250	6.14135	---	2	1	1	0.9	50	1000	5	0.5	0.3	0.5	1	0.9	10	3	10	2	10	30	1	---	145.791	5.79164	16017.3	6760.87	5603.82	1157.06	6760.87
16533	0	870	---	54	0.65	0.75	50	30	12	3	12566	11.3454	0.0506154	0.6174	0.241775	0.949846	0.371962	1.51975	0.595138	16250	1.29317	---	2	1	1	0.9	50	1000	5	0.5	0.3	0.5	1	0.9	10	3	10	2	10	30	1	---	24.2255	2.79976	1386.79	640.572	547.295	93.2774	640.572
16709	0	4870	---	54	0.65	0.75	50	30	6	1	59669	11.3454	0.0510769	0.0332	0.0332	0.0510769	0.0510769	0.0817231	0.0817231	16250	0.272336	---	2	1	1	0.9	50	1000	5	0.5	0.3	0.5	1	0.9	10	3	10	2	10	30	1	---	4.02547	1.35345	120.069	60.6922	53.2701	7.42213	60.6922
17941	0	103	---	54	0.65	0.75	50	30	24	1	2646	11.3454	0.0492308	0.032	0.0277	0.0492308	0.0426154	0.0787692	0.0681846	16250	6.14135	---	2	1	1	0.9	50	1000	5	0.5	0.3	0.5	1	0.9	10	3	10	2	10	30	1	---	145.791	5.79164	16017.3	6760.87	5603.82	1157.06	6760.87
15078	0	994	---	54	0.65	0.85	50	30	12	3	12566	11.3545	0.0539231	0.6179	0.24295	0.950615	0.373769	1.52098	0.598031	16250	1.29317	---	2	1	1	0.9	50	1000	5	0.5	0.3	0.5	1	0.9	10	3	10	2	10	30	1	---	24.2255	2.79976	1386.79	640.572	547.295	93.2774	640.572
15509	0	125	---	54	0.65	0.85	50	30	24	3	2646	11.3545	0.0523077	0.57125	0.0626	0.878846	0.0963077	1.40615	0.154092	16250	6.14135	---	2	1	1	0.9	50	1000	5	0.5	0.3	0.5	1	0.9	10	3	10	2	10	30	1	---	145.791	5.79164	16017.3	6760.87	5603.82	1157.06	6760.87
15753	0	678	---	54	0.65	0.85	50	30	12	1	12566	11.3545	0.0539231	0.03505	0.03505	0.0539231	0.0539231	0.0862769	0.0862769	16250	1.29317	---	2	1	1	0.9	50	1000	5	0.5	0.3	0.5	1	0.9	10	3	10	2	10	30	1	---	24.2255	2.79976	1386.79	640.572	547.295	93.2774	640.572
15852	0	4608	---	54	0.65	0.85	50	30	6	1	59669	11.3545	0.0544615	0.0354	0.0354	0.0544615	0.0544615	0.0871385	0.0871385	16250	0.272336	---	2	1	1	0.9	50	1000	5	0.5	0.3	0.5	1	0.9	10	3	10	2	10	30	1	---	4.02547	1.35345	120.069	60.6922	53.2701	7.42213	60.6922
17488	0	5075	---	54	0.65	0.85	50	30	6	3	59669	11.3545	0.0544615	0.63385	0.56645	0.975154	0.871462	1.56025	1.39434	16250	0.272336	---	2	1	1	0.9	50	1000	5	0.5	0.3	0.5	1	0.9	10	3	10	2	10	30	1	---	4.02547	1.35345	120.069	60.6922	53.2701	7.42213	60.6922
17761	0	183	---	54	0.65	0.85	50	30	24	1	2646	11.3545	0.0523077	0.034	0.028975	0.0523077	0.0445769	0.0836923	0.0713231	16250	6.14135	---	2	1	1	0.9	50	1000	5	0.5	0.3	0.5	1	0.9	10	3	10	2	10	30	1	---	145.791	5.79164	16017.3	6760.87	5603.82	1157.06	6760.87
15823	0	616	---	54	0.65	0.95	50	30	12	1	12566	11.299	0.0577692	0.03755	0.03755	0.0577692	0.0577692	0.0924308	0.0924308	16250	1.29317	---	2	1	1	0.9	50	1000	5	0.5	0.3	0.5	1	0.9	10	3	10	2	10	30	1	---	24.2255	2.79976	1386.79	640.572	547.295	93.2774	640.572
16733	0	86	---	54	0.65	0.95	50	30	24	3	2646	11.299	0.0563846	0.57375	0.062125	0.882692	0.0955769	1.41231	0.152923	16250	6.14135	---	2	1	1	0.9	50	1000	5	0.5	0.3	0.5	1	0.9	10	3	10	2	10	30	1	---	145.791	5.79164	16017.3	6760.87	5603.82	1157.06	6760.87
16802	0	4838	---	54	0.65	0.95	50	30	6	1	59669	11.299	0.0582308	0.03785	0.03785	0.0582308	0.0582308	0.0931692	0.0931692	16250	0.272336	---	2	1	1	0.9	50	1000	5	0.5	0.3	0.5	1	0.9	10	3	10	2	10	30	1	---	4.02547	1.35345	120.069	60.6922	53.2701	7.42213	60.6922
17051	0	195	---	54	0.65	0.95	50	30	24	1	2646	11.299	0.0563846	0.03665	0.03095	0.0563846	0.0476154	0.0902154	0.0761846	16250	6.14135	---	2	1	1	0.9	50	1000	5	0.5	0.3	0.5	1	0.9	10	3	10	2	10	30	1	---	145.791	5.79164	16017.3	6760.87	5603.82	1157.06	6760.87
17207	0	604	---	54	0.65	0.95	50	30	12	3	12566	11.299	0.0577692	0.6189	0.241925	0.952154	0.372192	1.52345	0.595508	16250	1.29317	---	2	1	1	0.9	50	1000	5	0.5	0.3	0.5	1	0.9	10	3	10	2	10	30	1	---	24.2255	2.79976	1386.79	640.572	547.295	93.2774	640.572
17984	0	3568	---	54	0.65	0.95	50	30	6	3	59669	11.299	0.0582308	0.63435	0.5637	0.975923	0.867231	1.56148	1.38757	16250	0.272336	---	2	1	1	0.9	50	1000	5	0.5	0.3	0.5	1	0.9	10	3	10	2	10	30	1	---	4.02547	1.35345	120.069	60.6922	53.2701	7.42213	60.6922
15245	0	983	---	54	0.75	0.05	50	30	12	1	14499	11.0033	0.0295333	0.02215	0.02215	0.0295333	0.0295333	0.0472533	0.0472533	18750	1.29319	---	2	1	1	0.9	50	1000	5	0.5	0.3	0.5	1	0.9	10	3	10	2	10	30	1	---	24.2255	2.79976	1386.79	640.572	547.295	93.2774	640.572
15991	0	92	---	54	0.75	0.05	50	30	24	3	3053	11.0033	0.0291333	0.66375	0.0721	0.885	0.0961333	1.416	0.153813	18750	6.1415	---	2	1	1	0.9	50	1000	5	0.5	0.3	0.5	1	0.9	10	3	10	2	10	30	1	---	145.791	5.79164	16017.3	6760.87	5603.82	1157.06	6760.87
16098	0	5802	---	54	0.75	0.05	50	30	6	3	68849	11.0033	0.0296667	0.73235	0.65215	0.976467	0.869533	1.56235	1.39125	18750	0.272335	---	2	1	1	0.9	50	1000	5	0.5	0.3	0.5	1	0.9	10	3	10	2	10	30	1	---	4.02547	1.35345	120.069	60.6922	53.2701	7.42213	60.6922
16335	0	6460	---	54	0.75	0.05	50	30	6	1	68849	11.0033	0.0296667	0.02225	0.02225	0.0296667	0.0296667	0.0474667	0.0474667	18750	0.272335	---	2	1	1	0.9	50	1000	5	0.5	0.3	0.5	1	0.9	10	3	10	2	10	30	1	---	4.02547	1.35345	120.069	60.6922	53.2701	7.42213	60.6922
17307	0	127	---	54	0.75	0.05	50	30	24	1	3053	11.0033	0.0291333	0.02185	0.021075	0.0291333	0.0281	0.0466133	0.04496	18750	6.1415	---	2	1	1	0.9	50	1000	5	0.5	0.3	0.5	1	0.9	10	3	10	2	10	30	1	---	145.791	5.79164	16017.3	6760.87	5603.82	1157.06	6760.87
17499	0	797	---	54	0.75	0.05	50	30	12	3	14499	11.0033	0.0295333	0.7149	0.278625	0.9532	0.3715	1.52512	0.5944	18750	1.29319	---	2	1	1	0.9	50	1000	5	0.5	0.3	0.5	1	0.9	10	3	10	2	10	30	1	---	24.2255	2.79976	1386.79	640.572	547.295	93.2774	640.572
15179	0	6374	---	54	0.75	0.15	50	30	6	1	68849	11.0087	0.0308	0.0231	0.0231	0.0308	0.0308	0.04928	0.04928	18750	0.272335	---	2	1	1	0.9	50	1000	5	0.5	0.3	0.5	1	0.9	10	3	10	2	10	30	1	---	4.02547	1.35345	120.069	60.6922	53.2701	7.42213	60.6922
15568	0	660	---	54	0.75	0.15	50	30	12	1	14499	11.0087	0.0306667	0.023	0.023	0.0306667	0.0306667	0.0490667	0.0490667	18750	1.29319	---	2	1	1	0.9	50	1000	5	0.5	0.3	0.5	1	0.9	10	3	10	2	10	30	1	---	24.2255	2.79976	1386.79	640.572	547.295	93.2774	640.572
16277	0	257	---	54	0.75	0.15	50	30	24	1	3053	11.0087	0.0302667	0.0227	0.022	0.0302667	0.0293333	0.0484267	0.0469333	18750	6.1415	---	2	1	1	0.9	50	1000	5	0.5	0.3	0.5	1	0.9	10	3	10	2	10	30	1	---	145.791	5.79164	16017.3	6760.87	5603.82	1157.06	6760.87
16930	0	168	---	54	0.75	0.15	50	30	24	3	3053	11.0087	0.0302667	0.665	0.072125	0.886667	0.0961667	1.41867	0.153867	18750	6.1415	---	2	1	1	0.9	50	1000	5	0.5	0.3	0.5	1	0.9	10	3	10	2	10	30	1	---	145.791	5.79164	16017.3	6760.87	5603.82	1157.06	6760.87
17821	0	5200	---	54	0.75	0.15	50	30	6	3	68849	11.0087	0.0308	0.7326	0.652	0.9768	0.869333	1.56288	1.39093	18750	0.272335	---	2	1	1	0.9	50	1000	5	0.5	0.3	0.5	1	0.9	10	3	10	2	10	30	1	---	4.02547	1.35345	120.069	60.6922	53.2701	7.42213	60.6922
17848	0	954	---	54	0.75	0.15	50	30	12	3	14499	11.0087	0.0306667	0.7154	0.280325	0.953867	0.373767	1.52619	0.598027	18750	1.29319	---	2	1	1	0.9	50	1000	5	0.5	0.3	0.5	1	0.9	10	3	10	2	10	30	1	---	24.2255	2.79976	1386.79	640.572	547.295	93.2774	640.572
15265	0	3829	---	54	0.75	0.25	50	30	6	3	68849	11.0244	0.0316667	0.73235	0.652675	0.976467	0.870233	1.56235	1.39237	18750	0.272335	---	2	1	1	0.9	50	1000	5	0.5	0.3	0.5	1	0.9	10	3	10	2	10	30	1	---	4.02547	1.35345	120.069	60.6922	53.2701	7.42213	60.6922
15368	0	169	---	54	0.75	0.25	50	30	24	3	3053	11.0244	0.0311333	0.66375	0.0722	0.885	0.0962667	1.416	0.154027	18750	6.1415	---	2	1	1	0.9	50	1000	5	0.5	0.3	0.5	1	0.9	10	3	10	2	10	30	1	---	145.791	5.79164	16017.3	6760.87	5603.82	1157.06	6760.87
17171	0	665	---	54	0.75	0.25	50	30	12	3	14499	11.0244	0.0315333	0.7149	0.28125	0.9532	0.375	1.52512	0.6	18750	1.29319	---	2	1	1	0.9	50	1000	5	0.5	0.3	0.5	1	0.9	10	3	10	2	10	30	1	---	24.2255	2.79976	1386.79	640.572	547.295	93.2774	640.572
17390	0	912	---	54	0.75	0.25	50	30	12	1	14499	11.0244	0.0315333	0.02365	0.02365	0.0315333	0.0315333	0.0504533	0.0504533	18750	1.29319	---	2	1	1	0.9	50	1000	5	0.5	0.3	0.5	1	0.9	10	3	10	2	10	30	1	---	24.2255	2.79976	1386.79	640.572	547.295	93.2774	640.572
17564	0	4872	---	54	0.75	0.25	50	30	6	1	68849	11.0244	0.0316667	0.02375	0.02375	0.0316667	0.0316667	0.0506667	0.0506667	18750	0.272335	---	2	1	1	0.9	50	1000	5	0.5	0.3	0.5	1	0.9	10	3	10	2	10	30	1	---	4.02547	1.35345	120.069	60.6922	53.2701	7.42213	60.6922
17583	0	258	---	54	0.75	0.25	50	30	24	1	3053	11.0244	0.0311333	0.02335	0.022475	0.0311333	0.0299667	0.0498133	0.0479467	18750	6.1415	---	2	1	1	0.9	50	1000	5	0.5	0.3	0.5	1	0.9	10	3	10	2	10	30	1	---	145.791	5.79164	16017.3	6760.87	5603.82	1157.06	6760.87
15005	0	79	---	54	0.75	0.35	50	30	24	3	3053	11.0366	0.0332667	0.66125	0.071875	0.881667	0.0958333	1.41067	0.153333	18750	6.1415	---	2	1	1	0.9	50	1000	5	0.5	0.3	0.5	1	0.9	10	3	10	2	10	30	1	---	145.791	5.79164	16017.3	6760.87	5603.82	1157.06	6760.87
15272	0	4420	---	54	0.75	0.35	50	30	6	1	68849	11.0366	0.0338	0.02535	0.02535	0.0338	0.0338	0.05408	0.05408	18750	0.272335	---	2	1	1	0.9	50	1000	5	0.5	0.3	0.5	1	0.9	10	3	10	2	10	30	1	---	4.02547	1.35345	120.069	60.6922	53.2701	7.42213	60.6922
16532	0	920	---	54	0.75	0.35	50	30	12	3	14499	11.0366	0.0336667	0.7139	0.280125	0.951867	0.3735	1.52299	0.5976	18750	1.29319	---	2	1	1	0.9	50	1000	5	0.5	0.3	0.5	1	0.9	10	3	10	2	10	30	1	---	24.2255	2.79976	1386.79	640.572	547.295	93.2774	640.572
17531	0	4216	---	54	0.75	0.35	50	30	6	3	68849	11.0366	0.0338	0.73185	0.65085	0.9758	0.8678	1.56128	1.38848	18750	0.272335	---	2	1	1	0.9	50	1000	5	0.5	0.3	0.5	1	0.9	10	3	10	2	10	30	1	---	4.02547	1.35345	120.069	60.6922	53.2701	7.42213	60.6922
17537	0	1157	---	54	0.75	0.35	50	30	12	1	14499	11.0366	0.0336667	0.02525	0.02525	0.0336667	0.0336667	0.0538667	0.0538667	18750	1.29319	---	2	1	1	0.9	50	1000	5	0.5	0.3	0.5	1	0.9	10	3	10	2	10	30	1	---	24.2255	2.79976	1386.79	640.572	547.295	93.2774	640.572
17692	0	154	---	54	0.75	0.35	50	30	24	1	3053	11.0366	0.0332667	0.02495	0.0239	0.0332667	0.0318667	0.0532267	0.0509867	18750	6.1415	---	2	1	1	0.9	50	1000	5	0.5	0.3	0.5	1	0.9	10	3	10	2	10	30	1	---	145.791	5.79164	16017.3	6760.87	5603.82	1157.06	6760.87
15463	0	130	---	54	0.75	0.45	50	30	24	1	3053	11.0235	0.0344	0.0258	0.0244	0.0344	0.0325333	0.05504	0.0520533	18750	6.1415	---	2	1	1	0.9	50	1000	5	0.5	0.3	0.5	1	0.9	10	3	10	2	10	30	1	---	145.791	5.79164	16017.3	6760.87	5603.82	1157.06	6760.87
15662	0	1005	---	54	0.75	0.45	50	30	12	3	14499	11.0235	0.0352	0.7144	0.2798	0.952533	0.373067	1.52405	0.596907	18750	1.29319	---	2	1	1	0.9	50	1000	5	0.5	0.3	0.5	1	0.9	10	3	10	2	10	30	1	---	24.2255	2.79976	1386.79	640.572	547.295	93.2774	640.572
16035	0	908	---	54	0.75	0.45	50	30	12	1	14499	11.0235	0.0352	0.0264	0.0264	0.0352	0.0352	0.05632	0.05632	18750	1.29319	---	2	1	1	0.9	50	1000	5	0.5	0.3	0.5	1	0.9	10	3	10	2	10	30	1	---	24.2255	2.79976	1386.79	640.572	547.295	93.2774	640.572
16222	0	6252	---	54	0.75	0.45	50	30	6	3	68849	11.0235	0.0354667	0.7321	0.651825	0.976133	0.8691	1.56181	1.39056	18750	0.272335	---	2	1	1	0.9	50	1000	5	0.5	0.3	0.5	1	0.9	10	3	10	2	10	30	1	---	4.02547	1.35345	120.069	60.6922	53.2701	7.42213	60.6922
17201	0	5435	---	54	0.75	0.45	50	30	6	1	68849	11.0235	0.0354667	0.0266	0.0266	0.0354667	0.0354667	0.0567467	0.0567467	18750	0.272335	---	2	1	1	0.9	50	1000	5	0.5	0.3	0.5	1	0.9	10	3	10	2	10	30	1	---	4.02547	1.35345	120.069	60.6922	53.2701	7.42213	60.6922
17886	0	119	---	54	0.75	0.45	50	30	24	3	3053	11.0235	0.0344	0.6625	0.071825	0.883333	0.0957667	1.41333	0.153227	18750	6.1415	---	2	1	1	0.9	50	1000	5	0.5	0.3	0.5	1	0.9	10	3	10	2	10	30	1	---	145.791	5.79164	16017.3	6760.87	5603.82	1157.06	6760.87
15152	0	772	---	54	0.75	0.55	50	30	12	1	14499	11.0232	0.0352	0.0264	0.0264	0.0352	0.0352	0.05632	0.05632	18750	1.29319	---	2	1	1	0.9	50	1000	5	0.5	0.3	0.5	1	0.9	10	3	10	2	10	30	1	---	24.2255	2.79976	1386.79	640.572	547.295	93.2774	640.572
15393	0	128	---	54	0.75	0.55	50	30	24	3	3053	11.0232	0.0344	0.6625	0.0719	0.883333	0.0958667	1.41333	0.153387	18750	6.1415	---	2	1	1	0.9	50	1000	5	0.5	0.3	0.5	1	0.9	10	3	10	2	10	30	1	---	145.791	5.79164	16017.3	6760.87	5603.82	1157.06	6760.87
15821	0	5512	---	54	0.75	0.55	50	30	6	1	68849	11.0232	0.0354667	0.0266	0.0266	0.0354667	0.0354667	0.0567467	0.0567467	18750	0.272335	---	2	1	1	0.9	50	1000	5	0.5	0.3	0.5	1	0.9	10	3	10	2	10	30	1	---	4.02547	1.35345	120.069	60.6922	53.2701	7.42213	60.6922
16457	0	5041	---	54	0.75	0.55	50	30	6	3	68849	11.0232	0.0354667	0.7321	0.650275	0.976133	0.867033	1.56181	1.38725	18750	0.272335	---	2	1	1	0.9	50	1000	5	0.5	0.3	0.5	1	0.9	10	3	10	2	10	30	1	---	4.02547	1.35345	120.069	60.6922	53.2701	7.42213	60.6922
16982	0	128	---	54	0.75	0.55	50	30	24	1	3053	11.0232	0.0344	0.0258	0.024325	0.0344	0.0324333	0.05504	0.0518933	18750	6.1415	---	2	1	1	0.9	50	1000	5	0.5	0.3	0.5	1	0.9	10	3	10	2	10	30	1	---	145.791	5.79164	16017.3	6760.87	5603.82	1157.06	6760.87
17822	0	665	---	54	0.75	0.55	50	30	12	3	14499	11.0232	0.0352	0.7144	0.27995	0.952533	0.373267	1.52405	0.597227	18750	1.29319	---	2	1	1	0.9	50	1000	5	0.5	0.3	0.5	1	0.9	10	3	10	2	10	30	1	---	24.2255	2.79976	1386.79	640.572	547.295	93.2774	640.572
16164	0	164	---	54	0.75	0.65	50	30	24	3	3053	10.9818	0.0347333	0.66375	0.071625	0.885	0.0955	1.416	0.1528	18750	6.1415	---	2	1	1	0.9	50	1000	5	0.5	0.3	0.5	1	0.9	10	3	10	2	10	30	1	---	145.791	5.79164	16017.3	6760.87	5603.82	1157.06	6760.87
16289	0	649	---	54	0.75	0.65	50	30	12	1	14499	10.9818	0.0355333	0.02665	0.02665	0.0355333	0.0355333	0.0568533	0.0568533	18750	1.29319	---	2	1	1	0.9	50	1000	5	0.5	0.3	0.5	1	0.9	10	3	10	2	10	30	1	---	24.2255	2.79976	1386.79	640.572	547.295	93.2774	640.572
16365	0	5251	---	54	0.75	0.65	50	30	6	3	68849	10.9818	0.0358	0.73235	0.65215	0.976467	0.869533	1.56235	1.39125	18750	0.272335	---	2	1	1	0.9	50	1000	5	0.5	0.3	0.5	1	0.9	10	3	10	2	10	30	1	---	4.02547	1.35345	120.069	60.6922	53.2701	7.42213	60.6922
17125	0	1035	---	54	0.75	0.65	50	30	12	3	14499	10.9818	0.0355333	0.7149	0.28115	0.9532	0.374867	1.52512	0.599787	18750	1.29319	---	2	1	1	0.9	50	1000	5	0.5	0.3	0.5	1	0.9	10	3	10	2	10	30	1	---	24.2255	2.79976	1386.79	640.572	547.295	93.2774	640.572
17145	0	4274	---	54	0.75	0.65	50	30	6	1	68849	10.9818	0.0358	0.02685	0.02685	0.0358	0.0358	0.05728	0.05728	18750	0.272335	---	2	1	1	0.9	50	1000	5	0.5	0.3	0.5	1	0.9	10	3	10	2	10	30	1	---	4.02547	1.35345	120.069	60.6922	53.2701	7.42213	60.6922
17167	0	219	---	54	0.75	0.65	50	30	24	1	3053	10.9818	0.0347333	0.02605	0.024425	0.0347333	0.0325667	0.0555733	0.0521067	18750	6.1415	---	2	1	1	0.9	50	1000	5	0.5	0.3	0.5	1	0.9	10	3	10	2	10	30	1	---	145.791	5.79164	16017.3	6760.87	5603.82	1157.06	6760.87
15230	0	216	---	54	0.75	0.75	50	30	24	1	3053	10.9678	0.0378	0.02835	0.0264	0.0378	0.0352	0.06048	0.05632	18750	6.1415	---	2	1	1	0.9	50	1000	5	0.5	0.3	0.5	1	0.9	10	3	10	2	10	30	1	---	145.791	5.79164	16017.3	6760.87	5603.82	1157.06	6760.87
16023	0	671	---	54	0.75	0.75	50	30	12	3	14499	10.9678	0.0388	0.7154	0.28045	0.953867	0.373933	1.52619	0.598293	18750	1.29319	---	2	1	1	0.9	50	1000	5	0.5	0.3	0.5	1	0.9	10	3	10	2	10	30	1	---	24.2255	2.79976	1386.79	640.572	547.295	93.2774	640.572
16684	0	168	---	54	0.75	0.75	50	30	24	3	3053	10.9678	0.0378	0.665	0.0718	0.886667	0.0957333	1.41867	0.153173	18750	6.1415	---	2	1	1	0.9	50	1000	5	0.5	0.3	0.5	1	0.9	10	3	10	2	10	30	1	---	145.791	5.79164	16017.3	6760.87	5603.82	1157.06	6760.87
16924	0	740	---	54	0.75	0.75	50	30	12	1	14499	10.9678	0.0388	0.0291	0.0291	0.0388	0.0388	0.06208	0.06208	18750	1.29319	---	2	1	1	0.9	50	1000	5	0.5	0.3	0.5	1	0.9	10	3	10	2	10	30	1	---	24.2255	2.79976	1386.79	640.572	547.295	93.2774	640.572
16994	0	4090	---	54	0.75	0.75	50	30	6	1	68849	10.9678	0.0391333	0.02935	0.02935	0.0391333	0.0391333	0.0626133	0.0626133	18750	0.272335	---	2	1	1	0.9	50	1000	5	0.5	0.3	0.5	1	0.9	10	3	10	2	10	30	1	---	4.02547	1.35345	120.069	60.6922	53.2701	7.42213	60.6922
17994	0	4528	---	54	0.75	0.75	50	30	6	3	68849	10.9678	0.0391333	0.7326	0.65125	0.9768	0.868333	1.56288	1.38933	18750	0.272335	---	2	1	1	0.9	50	1000	5	0.5	0.3	0.5	1	0.9	10	3	10	2	10	30	1	---	4.02547	1.35345	120.069	60.6922	53.2701	7.42213	60.6922
16036	0	5333	---	54	0.75	0.85	50	30	6	1	68849	10.9277	0.0464667	0.03485	0.03485	0.0464667	0.0464667	0.0743467	0.0743467	18750	0.272335	---	2	1	1	0.9	50	1000	5	0.5	0.3	0.5	1	0.9	10	3	10	2	10	30	1	---	4.02547	1.35345	120.069	60.6922	53.2701	7.42213	60.6922
16627	0	583	---	54	0.75	0.85	50	30	12	3	14499	10.9277	0.0460667	0.7169	0.279725	0.955867	0.372967	1.52939	0.596747	18750	1.29319	---	2	1	1	0.9	50	1000	5	0.5	0.3	0.5	1	0.9	10	3	10	2	10	30	1	---	24.2255	2.79976	1386.79	640.572	547.295	93.2774	640.572
16791	0	170	---	54	0.75	0.85	50	30	24	1	3053	10.9277	0.0448667	0.03365	0.03035	0.0448667	0.0404667	0.0717867	0.0647467	18750	6.1415	---	2	1	1	0.9	50	1000	5	0.5	0.3	0.5	1	0.9	10	3	10	2	10	30	1	---	145.791	5.79164	16017.3	6760.87	5603.82	1157.06	6760.87
17029	0	802	---	54	0.75	0.85	50	30	12	1	14499	10.9277	0.0460667	0.03455	0.03455	0.0460667	0.0460667	0.0737067	0.0737067	18750	1.29319	---	2	1	1	0.9	50	1000	5	0.5	0.3	0.5	1	0.9	10	3	10	2	10	30	1	---	24.2255	2.79976	1386.79	640.572	547.295	93.2774	640.572
17114	0	137	---	54	0.75	0.85	50	30	24	3	3053	10.9277	0.0448667	0.66875	0.072475	0.891667	0.0966333	1.42667	0.154613	18750	6.1415	---	2	1	1	0.9	50	1000	5	0.5	0.3	0.5	1	0.9	10	3	10	2	10	30	1	---	145.791	5.79164	16017.3	6760.87	5603.82	1157.06	6760.87
17921	0	4381	---	54	0.75	0.85	50	30	6	3	68849	10.9277	0.0464667	0.73335	0.653375	0.9778	0.871167	1.56448	1.39387	18750	0.272335	---	2	1	1	0.9	50	1000	5	0.5	0.3	0.5	1	0.9	10	3	10	2	10	30	1	---	4.02547	1.35345	120.069	60.6922	53.2701	7.42213	60.6922
15335	0	4186	---	54	0.75	0.95	50	30	6	1	68849	10.8841	0.0471333	0.03535	0.03535	0.0471333	0.0471333	0.0754133	0.0754133	18750	0.272335	---	2	1	1	0.9	50	1000	5	0.5	0.3	0.5	1	0.9	10	3	10	2	10	30	1	---	4.02547	1.35345	120.069	60.6922	53.2701	7.42213	60.6922
16094	0	118	---	54	0.75	0.95	50	30	24	3	3053	10.8841	0.0455333	0.66875	0.0722	0.891667	0.0962667	1.42667	0.154027	18750	6.1415	---	2	1	1	0.9	50	1000	5	0.5	0.3	0.5	1	0.9	10	3	10	2	10	30	1	---	145.791	5.79164	16017.3	6760.87	5603.82	1157.06	6760.87
16143	0	176	---	54	0.75	0.95	50	30	24	1	3053	10.8841	0.0455333	0.03415	0.03115	0.0455333	0.0415333	0.0728533	0.0664533	18750	6.1415	---	2	1	1	0.9	50	1000	5	0.5	0.3	0.5	1	0.9	10	3	10	2	10	30	1	---	145.791	5.79164	16017.3	6760.87	5603.82	1157.06	6760.87
16970	0	4540	---	54	0.75	0.95	50	30	6	3	68849	10.8841	0.0471333	0.73335	0.654525	0.9778	0.8727	1.56448	1.39632	18750	0.272335	---	2	1	1	0.9	50	1000	5	0.5	0.3	0.5	1	0.9	10	3	10	2	10	30	1	---	4.02547	1.35345	120.069	60.6922	53.2701	7.42213	60.6922
17263	0	1051	---	54	0.75	0.95	50	30	12	1	14499	10.8841	0.0467333	0.03505	0.03505	0.0467333	0.0467333	0.0747733	0.0747733	18750	1.29319	---	2	1	1	0.9	50	1000	5	0.5	0.3	0.5	1	0.9	10	3	10	2	10	30	1	---	24.2255	2.79976	1386.79	640.572	547.295	93.2774	640.572
17565	0	856	---	54	0.75	0.95	50	30	12	3	14499	10.8841	0.0467333	0.7169	0.280975	0.955867	0.374633	1.52939	0.599413	18750	1.29319	---	2	1	1	0.9	50	1000	5	0.5	0.3	0.5	1	0.9	10	3	10	2	10	30	1	---	24.2255	2.79976	1386.79	640.572	547.295	93.2774	640.572
15240	0	4980	---	54	0.85	0.05	50	30	6	3	78029	10.6184	0.02	0.8316	0.73915	0.978353	0.869588	1.56536	1.39134	21250	0.272335	---	2	1	1	0.9	50	1000	5	0.5	0.3	0.5	1	0.9	10	3	10	2	10	30	1	---	4.02547	1.35345	120.069	60.6922	53.2701	7.42213	60.6922
15678	0	1009	---	54	0.85	0.05	50	30	12	3	16432	10.6184	0.0198824	0.8134	0.317675	0.956941	0.373735	1.53111	0.597976	21250	1.29321	---	2	1	1	0.9	50	1000	5	0.5	0.3	0.5	1	0.9	10	3	10	2	10	30	1	---	24.2255	2.79976	1386.79	640.572	547.295	93.2774	640.572
16713	0	1232	---	54	0.85	0.05	50	30	12	1	16432	10.6184	0.0198824	0.0169	0.0169	0.0198824	0.0198824	0.0318118	0.0318118	21250	1.29321	---	2	1	1	0.9	50	1000	5	0.5	0.3	0.5	1	0.9	10	3	10	2	10	30	1	---	24.2255	2.79976	1386.79	640.572	547.295	93.2774	640.572
16889	0	236	---	54	0.85	0.05	50	30	24	3	3460	10.6184	0.0195294	0.76	0.081275	0.894118	0.0956176	1.43059	0.152988	21250	6.14162	---	2	1	1	0.9	50	1000	5	0.5	0.3	0.5	1	0.9	10	3	10	2	10	30	1	---	145.791	5.79164	16017.3	6760.87	5603.82	1157.06	6760.87
17214	0	5666	---	54	0.85	0.05	50	30	6	1	78029	10.6184	0.02	0.017	0.017	0.02	0.02	0.032	0.032	21250	0.272335	---	2	1	1	0.9	50	1000	5	0.5	0.3	0.5	1	0.9	10	3	10	2	10	30	1	---	4.02547	1.35345	120.069	60.6922	53.2701	7.42213	60.6922
17733	0	315	---	54	0.85	0.05	50	30	24	1	3460	10.6184	0.0195294	0.0166	0.016375	0.0195294	0.0192647	0.0312471	0.0308235	21250	6.14162	---	2	1	1	0.9	50	1000	5	0.5	0.3	0.5	1	0.9	10	3	10	2	10	30	1	---	145.791	5.79164	16017.3	6760.87	5603.82	1157.06	6760.87
15266	0	5928	---	54	0.85	0.15	50	30	6	1	78029	10.6403	0.0220588	0.01875	0.01875	0.0220588	0.0220588	0.0352941	0.0352941	21250	0.272335	---	2	1	1	0.9	50	1000	5	0.5	0.3	0.5	1	0.9	10	3	10	2	10	30	1	---	4.02547	1.35345	120.069	60.6922	53.2701	7.42213	60.6922
16395	0	1166	---	54	0.85	0.15	50	30	12	1	16432	10.6403	0.0219412	0.01865	0.01865	0.0219412	0.0219412	0.0351059	0.0351059	21250	1.29321	---	2	1	1	0.9	50	1000	5	0.5	0.3	0.5	1	0.9	10	3	10	2	10	30	1	---	24.2255	2.79976	1386.79	640.572	547.295	93.2774	640.572
16590	0	258	---	54	0.85	0.15	50	30	24	1	3460	10.6403	0.0215882	0.01835	0.0181	0.0215882	0.0212941	0.0345412	0.0340706	21250	6.14162	---	2	1	1	0.9	50	1000	5	0.5	0.3	0.5	1	0.9	10	3	10	2	10	30	1	---	145.791	5.79164	16017.3	6760.87	5603.82	1157.06	6760.87
16656	0	201	---	54	0.85	0.15	50	30	24	3	3460	10.6403	0.0215882	0.75875	0.081175	0.892647	0.0955	1.42824	0.1528	21250	6.14162	---	2	1	1	0.9	50	1000	5	0.5	0.3	0.5	1	0.9	10	3	10	2	10	30	1	---	145.791	5.79164	16017.3	6760.87	5603.82	1157.06	6760.87
16696	0	1006	---	54	0.85	0.15	50	30	12	3	16432	10.6403	0.0219412	0.8129	0.315975	0.956353	0.371735	1.53016	0.594776	21250	1.29321	---	2	1	1	0.9	50	1000	5	0.5	0.3	0.5	1	0.9	10	3	10	2	10	30	1	---	24.2255	2.79976	1386.79	640.572	547.295	93.2774	640.572
16729	0	4869	---	54	0.85	0.15	50	30	6	3	78029	10.6403	0.0220588	0.83135	0.73975	0.978059	0.870294	1.56489	1.39247	21250	0.272335	---	2	1	1	0.9	50	1000	5	0.5	0.3	0.5	1	0.9	10	3	10	2	10	30	1	---	4.02547	1.35345	120.069	60.6922	53.2701	7.42213	60.6922
15053	0	4886	---	54	0.85	0.25	50	30	6	1	78029	10.6429	0.0213529	0.01815	0.01815	0.0213529	0.0213529	0.0341647	0.0341647	21250	0.272335	---	2	1	1	0.9	50	1000	5	0.5	0.3	0.5	1	0.9	10	3	10	2	10	30	1	---	4.02547	1.35345	120.069	60.6922	53.2701	7.42213	60.6922
15219	0	5603	---	54	0.85	0.25	50	30	6	3	78029	10.6429	0.0213529	0.83135	0.739325	0.978059	0.869794	1.56489	1.39167	21250	0.272335	---	2	1	1	0.9	50	1000	5	0.5	0.3	0.5	1	0.9	10	3	10	2	10	30	1	---	4.02547	1.35345	120.069	60.6922	53.2701	7.42213	60.6922
15397	0	210	---	54	0.85	0.25	50	30	24	3	3460	10.6429	0.0208824	0.75875	0.08205	0.892647	0.0965294	1.42824	0.154447	21250	6.14162	---	2	1	1	0.9	50	1000	5	0.5	0.3	0.5	1	0.9	10	3	10	2	10	30	1	---	145.791	5.79164	16017.3	6760.87	5603.82	1157.06	6760.87
16916	0	1348	---	54	0.85	0.25	50	30	12	1	16432	10.6429	0.0212353	0.01805	0.01805	0.0212353	0.0212353	0.0339765	0.0339765	21250	1.29321	---	2	1	1	0.9	50	1000	5	0.5	0.3	0.5	1	0.9	10	3	10	2	10	30	1	---	24.2255	2.79976	1386.79	640.572	547.295	93.2774	640.572
17137	0	829	---	54	0.85	0.25	50	30	12	3	16432	10.6429	0.0212353	0.8129	0.31865	0.956353	0.374882	1.53016	0.599812	21250	1.29321	---	2	1	1	0.9	50	1000	5	0.5	0.3	0.5	1	0.9	10	3	10	2	10	30	1	---	24.2255	2.79976	1386.79	640.572	547.295	93.2774	640.572
17314	0	156	---	54	0.85	0.25	50	30	24	1	3460	10.6429	0.0208824	0.01775	0.01765	0.0208824	0.0207647	0.0334118	0.0332235	21250	6.14162	---	2	1	1	0.9	50	1000	5	0.5	0.3	0.5	1	0.9	10	3	10	2	10	30	1	---	145.791	5.79164	16017.3	6760.87	5603.82	1157.06	6760.87
15457	0	5524	---	54	0.85	0.35	50	30	6	3	78029	10.6676	0.0213529	0.83135	0.738775	0.978059	0.869147	1.56489	1.39064	21250	0.272335	---	2	1	1	0.9	50	1000	5	0.5	0.3	0.5	1	0.9	10	3	10	2	10	30	1	---	4.02547	1.35345	120.069	60.6922	53.2701	7.42213	60.6922
15609	0	253	---	54	0.85	0.35	50	30	24	1	3460	10.6676	0.0208824	0.01775	0.017625	0.0208824	0.0207353	0.0334118	0.0331765	21250	6.14162	---	2	1	1	0.9	50	1000	5	0.5	0.3	0.5	1	0.9	10	3	10	2	10	30	1	---	145.791	5.79164	16017.3	6760.87	5603.82	1157.06	6760.87
16381	0	7354	---	54	0.85	0.35	50	30	6	1	78029	10.6676	0.0213529	0.01815	0.01815	0.0213529	0.0213529	0.0341647	0.0341647	21250	0.272335	---	2	1	1	0.9	50	1000	5	0.5	0.3	0.5	1	0.9	10	3	10	2	10	30	1	---	4.02547	1.35345	120.069	60.6922	53.2701	7.42213	60.6922
17221	0	1022	---	54	0.85	0.35	50	30	12	1	16432	10.6676	0.0212353	0.01805	0.01805	0.0212353	0.0212353	0.0339765	0.0339765	21250	1.29321	---	2	1	1	0.9	50	1000	5	0.5	0.3	0.5	1	0.9	10	3	10	2	10	30	1	---	24.2255	2.79976	1386.79	640.572	547.295	93.2774	640.572
17446	0	98	---	54	0.85	0.35	50	30	24	3	3460	10.6676	0.0208824	0.75875	0.081275	0.892647	0.0956176	1.42824	0.152988	21250	6.14162	---	2	1	1	0.9	50	1000	5	0.5	0.3	0.5	1	0.9	10	3	10	2	10	30	1	---	145.791	5.79164	16017.3	6760.87	5603.82	1157.06	6760.87
17877	0	889	---	54	0.85	0.35	50	30	12	3	16432	10.6676	0.0212353	0.8129	0.31685	0.956353	0.372765	1.53016	0.596424	21250	1.29321	---	2	1	1	0.9	50	1000	5	0.5	0.3	0.5	1	0.9	10	3	10	2	10	30	1	---	24.2255	2.79976	1386.79	640.572	547.295	93.2774	640.572
15057	0	260	---	54	0.85	0.45	50	30	24	1	3460	10.6516	0.0220588	0.01875	0.018575	0.0220588	0.0218529	0.0352941	0.0349647	21250	6.14162	---	2	1	1	0.9	50	1000	5	0.5	0.3	0.5	1	0.9	10	3	10	2	10	30	1	---	145.791	5.79164	16017.3	6760.87	5603.82	1157.06	6760.87
15243	0	856	---	54	0.85	0.45	50	30	12	1	16432	10.6516	0.0224118	0.01905	0.01905	0.0224118	0.0224118	0.0358588	0.0358588	21250	1.29321	---	2	1	1	0.9	50	1000	5	0.5	0.3	0.5	1	0.9	10	3	10	2	10	30	1	---	24.2255	2.79976	1386.79	640.572	547.295	93.2774	640.572
15330	0	4931	---	54	0.85	0.45	50	30	6	1	78029	10.6516	0.0225294	0.01915	0.01915	0.0225294	0.0225294	0.0360471	0.0360471	21250	0.272335	---	2	1	1	0.9	50	1000	5	0.5	0.3	0.5	1	0.9	10	3	10	2	10	30	1	---	4.02547	1.35345	120.069	60.6922	53.2701	7.42213	60.6922
16346	0	938	---	54	0.85	0.45	50	30	12	3	16432	10.6516	0.0224118	0.8129	0.315225	0.956353	0.370853	1.53016	0.593365	21250	1.29321	---	2	1	1	0.9	50	1000	5	0.5	0.3	0.5	1	0.9	10	3	10	2	10	30	1	---	24.2255	2.79976	1386.79	640.572	547.295	93.2774	640.572
16462	0	6094	---	54	0.85	0.45	50	30	6	3	78029	10.6516	0.0225294	0.83135	0.7406	0.978059	0.871294	1.56489	1.39407	21250	0.272335	---	2	1	1	0.9	50	1000	5	0.5	0.3	0.5	1	0.9	10	3	10	2	10	30	1	---	4.02547	1.35345	120.069	60.6922	53.2701	7.42213	60.6922
17356	0	282	---	54	0.85	0.45	50	30	24	3	3460	10.6516	0.0220588	0.75875	0.0815	0.892647	0.0958824	1.42824	0.153412	21250	6.14162	---	2	1	1	0.9	50	1000	5	0.5	0.3	0.5	1	0.9	10	3	10	2	10	30	1	---	145.791	5.79164	16017.3	6760.87	5603.82	1157.06	6760.87
15312	0	881	---	54	0.85	0.55	50	30	12	3	16432	10.6815	0.0236471	0.8124	0.31685	0.955765	0.372765	1.52922	0.596424	21250	1.29321	---	2	1	1	0.9	50	1000	5	0.5	0.3	0.5	1	0.9	10	3	10	2	10	30	1	---	24.2255	2.79976	1386.79	640.572	547.295	93.2774	640.572
15564	0	986	---	54	0.85	0.55	50	30	12	1	16432	10.6815	0.0236471	0.0201	0.0201	0.0236471	0.0236471	0.0378353	0.0378353	21250	1.29321	---	2	1	1	0.9	50	1000	5	0.5	0.3	0.5	1	0.9	10	3	10	2	10	30	1	---	24.2255	2.79976	1386.79	640.572	547.295	93.2774	640.572
15855	0	5371	---	54	0.85	0.55	50	30	6	3	78029	10.6815	0.0237647	0.8311	0.73865	0.977765	0.869	1.56442	1.3904	21250	0.272335	---	2	1	1	0.9	50	1000	5	0.5	0.3	0.5	1	0.9	10	3	10	2	10	30	1	---	4.02547	1.35345	120.069	60.6922	53.2701	7.42213	60.6922
17102	0	5853	---	54	0.85	0.55	50	30	6	1	78029	10.6815	0.0237647	0.0202	0.0202	0.0237647	0.0237647	0.0380235	0.0380235	21250	0.272335	---	2	1	1	0.9	50	1000	5	0.5	0.3	0.5	1	0.9	10	3	10	2	10	30	1	---	4.02547	1.35345	120.069	60.6922	53.2701	7.42213	60.6922
17174	0	146	---	54	0.85	0.55	50	30	24	3	3460	10.6815	0.0232941	0.7575	0.080925	0.891176	0.0952059	1.42588	0.152329	21250	6.14162	---	2	1	1	0.9	50	1000	5	0.5	0.3	0.5	1	0.9	10	3	10	2	10	30	1	---	145.791	5.79164	16017.3	6760.87	5603.82	1157.06	6760.87
17566	0	267	---	54	0.85	0.55	50	30	24	1	3460	10.6815	0.0232941	0.0198	0.0195	0.0232941	0.0229412	0.0372706	0.0367059	21250	6.14162	---	2	1	1	0.9	50	1000	5	0.5	0.3	0.5	1	0.9	10	3	10	2	10	30	1	---	145.791	5.79164	16017.3	6760.87	5603.82	1157.06	6760.87
15376	0	1115	---	54	0.85	0.65	50	30	12	1	16432	10.716	0.0258824	0.022	0.022	0.0258824	0.0258824	0.0414118	0.0414118	21250	1.29321	---	2	1	1	0.9	50	1000	5	0.5	0.3	0.5	1	0.9	10	3	10	2	10	30	1	---	24.2255	2.79976	1386.79	640.572	547.295	93.2774	640.572
16114	0	202	---	54	0.85	0.65	50	30	24	3	3460	10.716	0.0255294	0.7575	0.081375	0.891176	0.0957353	1.42588	0.153176	21250	6.14162	---	2	1	1	0.9	50	1000	5	0.5	0.3	0.5	1	0.9	10	3	10	2	10	30	1	---	145.791	5.79164	16017.3	6760.87	5603.82	1157.06	6760.87
16252	0	6433	---	54	0.85	0.65	50	30	6	3	78029	10.716	0.026	0.8311	0.74	0.977765	0.870588	1.56442	1.39294	21250	0.272335	---	2	1	1	0.9	50	1000	5	0.5	0.3	0.5	1	0.9	10	3	10	2	10	30	1	---	4.02547	1.35345	120.069	60.6922	53.2701	7.42213	60.6922
17508	0	852	---	54	0.85	0.65	50	30	12	3	16432	10.716	0.0258824	0.8124	0.318275	0.955765	0.374441	1.52922	0.599106	21250	1.29321	---	2	1	1	0.9	50	1000	5	0.5	0.3	0.5	1	0.9	10	3	10	2	10	30	1	---	24.2255	2.79976	1386.79	640.572	547.295	93.2774	640.572
17643	0	313	---	54	0.85	0.65	50	30	24	1	3460	10.716	0.0255294	0.0217	0.02125	0.0255294	0.025	0.0408471	0.04	21250	6.14162	---	2	1	1	0.9	50	1000	5	0.5	0.3	0.5	1	0.9	10	3	10	2	10	30	1	---	145.791	5.79164	16017.3	6760.87	5603.82	1157.06	6760.87
17953	0	4998	---	54	0.85	0.65	50	30	6	1	78029	10.716	0.026	0.0221	0.0221	0.026	0.026	0.0416	0.0416	21250	0.272335	---	2	1	1	0.9	50	1000	5	0.5	0.3	0.5	1	0.9	10	3	10	2	10	30	1	---	4.02547	1.35345	120.069	60.6922	53.2701	7.42213	60.6922
15012	0	759	---	54	0.85	0.75	50	30	12	3	16432	10.7283	0.0278824	0.8124	0.317325	0.955765	0.373324	1.52922	0.597318	21250	1.29321	---	2	1	1	0.9	50	1000	5	0.5	0.3	0.5	1	0.9	10	3	10	2	10	30	1	---	24.2255	2.79976	1386.79	640.572	547.295	93.2774	640.572
15154	0	4909	---	54	0.85	0.75	50	30	6	1	78029	10.7283	0.028	0.0238	0.0238	0.028	0.028	0.0448	0.0448	21250	0.272335	---	2	1	1	0.9	50	1000	5	0.5	0.3	0.5	1	0.9	10	3	10	2	10	30	1	---	4.02547	1.35345	120.069	60.6922	53.2701	7.42213	60.6922
15195	0	4646	---	54	0.85	0.75	50	30	6	3	78029	10.7283	0.028	0.8311	0.7379	0.977765	0.868118	1.56442	1.38899	21250	0.272335	---	2	1	1	0.9	50	1000	5	0.5	0.3	0.5	1	0.9	10	3	10	2	10	30	1	---	4.02547	1.35345	120.069	60.6922	53.2701	7.42213	60.6922
15423	0	1199	---	54	0.85	0.75	50	30	12	1	16432	10.7283	0.0278824	0.0237	0.0237	0.0278824	0.0278824	0.0446118	0.0446118	21250	1.29321	---	2	1	1	0.9	50	1000	5	0.5	0.3	0.5	1	0.9	10	3	10	2	10	30	1	---	24.2255	2.79976	1386.79	640.572	547.295	93.2774	640.572
16265	0	195	---	54	0.85	0.75	50	30	24	1	3460	10.7283	0.0275294	0.0234	0.022775	0.0275294	0.0267941	0.0440471	0.0428706	21250	6.14162	---	2	1	1	0.9	50	1000	5	0.5	0.3	0.5	1	0.9	10	3	10	2	10	30	1	---	145.791	5.79164	16017.3	6760.87	5603.82	1157.06	6760.87
17444	0	205	---	54	0.85	0.75	50	30	24	3	3460	10.7283	0.0275294	0.7575	0.0814	0.891176	0.0957647	1.42588	0.153224	21250	6.14162	---	2	1	1	0.9	50	1000	5	0.5	0.3	0.5	1	0.9	10	3	10	2	10	30	1	---	145.791	5.79164	16017.3	6760.87	5603.82	1157.06	6760.87
15342	0	314	---	54	0.85	0.85	50	30	24	1	3460	10.7156	0.0291765	0.0248	0.024075	0.0291765	0.0283235	0.0466824	0.0453176	21250	6.14162	---	2	1	1	0.9	50	1000	5	0.5	0.3	0.5	1	0.9	10	3	10	2	10	30	1	---	145.791	5.79164	16017.3	6760.87	5603.82	1157.06	6760.87
16680	0	846	---	54	0.85	0.85	50	30	12	3	16432	10.7156	0.0297059	0.8129	0.316875	0.956353	0.372794	1.53016	0.596471	21250	1.29321	---	2	1	1	0.9	50	1000	5	0.5	0.3	0.5	1	0.9	10	3	10	2	10	30	1	---	24.2255	2.79976	1386.79	640.572	547.295	93.2774	640.572
17011	0	5660	---	54	0.85	0.85	50	30	6	3	78029	10.7156	0.0298824	0.83135	0.738325	0.978059	0.868618	1.56489	1.38979	21250	0.272335	---	2	1	1	0.9	50	1000	5	0.5	0.3	0.5	1	0.9	10	3	10	2	10	30	1	---	4.02547	1.35345	120.069	60.6922	53.2701	7.42213	60.6922
17122	0	1004	---	54	0.85	0.85	50	30	12	1	16432	10.7156	0.0297059	0.02525	0.02525	0.0297059	0.0297059	0.0475294	0.0475294	21250	1.29321	---	2	1	1	0.9	50	1000	5	0.5	0.3	0.5	1	0.9	10	3	10	2	10	30	1	---	24.2255	2.79976	1386.79	640.572	547.295	93.2774	640.572
17225	0	113	---	54	0.85	0.85	50	30	24	3	3460	10.7156	0.0291765	0.75875	0.081975	0.892647	0.0964412	1.42824	0.154306	21250	6.14162	---	2	1	1	0.9	50	1000	5	0.5	0.3	0.5	1	0.9	10	3	10	2	10	30	1	---	145.791	5.79164	16017.3	6760.87	5603.82	1157.06	6760.87
17573	0	6223	---	54	0.85	0.85	50	30	6	1	78029	10.7156	0.0298824	0.0254	0.0254	0.0298824	0.0298824	0.0478118	0.0478118	21250	0.272335	---	2	1	1	0.9	50	1000	5	0.5	0.3	0.5	1	0.9	10	3	10	2	10	30	1	---	4.02547	1.35345	120.069	60.6922	53.2701	7.42213	60.6922
15066	0	4949	---	54	0.85	0.95	50	30	6	3	78029	10.7139	0.0328235	0.83135	0.7413	0.978059	0.872118	1.56489	1.39539	21250	0.272335	---	2	1	1	0.9	50	1000	5	0.5	0.3	0.5	1	0.9	10	3	10	2	10	30	1	---	4.02547	1.35345	120.069	60.6922	53.2701	7.42213	60.6922
15105	0	280	---	54	0.85	0.95	50	30	24	1	3460	10.7139	0.0316471	0.0269	0.025975	0.0316471	0.0305588	0.0506353	0.0488941	21250	6.14162	---	2	1	1	0.9	50	1000	5	0.5	0.3	0.5	1	0.9	10	3	10	2	10	30	1	---	145.791	5.79164	16017.3	6760.87	5603.82	1157.06	6760.87
16119	0	958	---	54	0.85	0.95	50	30	12	1	16432	10.7139	0.0325294	0.02765	0.02765	0.0325294	0.0325294	0.0520471	0.0520471	21250	1.29321	---	2	1	1	0.9	50	1000	5	0.5	0.3	0.5	1	0.9	10	3	10	2	10	30	1	---	24.2255	2.79976	1386.79	640.572	547.295	93.2774	640.572
16493	0	946	---	54	0.85	0.95	50	30	12	3	16432	10.7139	0.0325294	0.8129	0.319325	0.956353	0.375676	1.53016	0.601082	21250	1.29321	---	2	1	1	0.9	50	1000	5	0.5	0.3	0.5	1	0.9	10	3	10	2	10	30	1	---	24.2255	2.79976	1386.79	640.572	547.295	93.2774	640.572
17680	0	6030	---	54	0.85	0.95	50	30	6	1	78029	10.7139	0.0328235	0.0279	0.0279	0.0328235	0.0328235	0.0525176	0.0525176	21250	0.272335	---	2	1	1	0.9	50	1000	5	0.5	0.3	0.5	1	0.9	10	3	10	2	10	30	1	---	4.02547	1.35345	120.069	60.6922	53.2701	7.42213	60.6922
17917	0	136	---	54	0.85	0.95	50	30	24	3	3460	10.7139	0.0316471	0.75875	0.0814	0.892647	0.0957647	1.42824	0.153224	21250	6.14162	---	2	1	1	0.9	50	1000	5	0.5	0.3	0.5	1	0.9	10	3	10	2	10	30	1	---	145.791	5.79164	16017.3	6760.87	5603.82	1157.06	6760.87
15832	0	1171	---	54	0.95	0.05	50	30	12	1	18365	10.457	0.00668421	0.00635	0.00635	0.00668421	0.00668421	0.0106947	0.0106947	23750	1.29322	---	2	1	1	0.9	50	1000	5	0.5	0.3	0.5	1	0.9	10	3	10	2	10	30	1	---	24.2255	2.79976	1386.79	640.572	547.295	93.2774	640.572
16129	0	304	---	54	0.95	0.05	50	30	24	3	3867	10.457	0.00652632	0.85375	0.092375	0.898684	0.0972368	1.43789	0.155579	23750	6.14171	---	2	1	1	0.9	50	1000	5	0.5	0.3	0.5	1	0.9	10	3	10	2	10	30	1	---	145.791	5.79164	16017.3	6760.87	5603.82	1157.06	6760.87
16394	0	338	---	54	0.95	0.05	50	30	24	1	3867	10.457	0.00652632	0.0062	0.0062	0.00652632	0.00652632	0.0104421	0.0104421	23750	6.14171	---	2	1	1	0.9	50	1000	5	0.5	0.3	0.5	1	0.9	10	3	10	2	10	30	1	---	145.791	5.79164	16017.3	6760.87	5603.82	1157.06	6760.87
16399	0	980	---	54	0.95	0.05	50	30	12	3	18365	10.457	0.00668421	0.9109	0.355025	0.958842	0.373711	1.53415	0.597937	23750	1.29322	---	2	1	1	0.9	50	1000	5	0.5	0.3	0.5	1	0.9	10	3	10	2	10	30	1	---	24.2255	2.79976	1386.79	640.572	547.295	93.2774	640.572
17713	0	8695	---	54	0.95	0.05	50	30	6	1	87209	10.457	0.00673684	0.0064	0.0064	0.00673684	0.00673684	0.0107789	0.0107789	23750	0.272334	---	2	1	1	0.9	50	1000	5	0.5	0.3	0.5	1	0.9	10	3	10	2	10	30	1	---	4.02547	1.35345	120.069	60.6922	53.2701	7.42213	60.6922
17797	0	6051	---	54	0.95	0.05	50	30	6	3	87209	10.457	0.00673684	0.93035	0.823575	0.979316	0.866921	1.56691	1.38707	23750	0.272334	---	2	1	1	0.9	50	1000	5	0.5	0.3	0.5	1	0.9	10	3	10	2	10	30	1	---	4.02547	1.35345	120.069	60.6922	53.2701	7.42213	60.6922
15054	0	147	---	54	0.95	0.15	50	30	24	3	3867	10.4632	0.00757895	0.85375	0.092075	0.898684	0.096921	1.43789	0.155074	23750	6.14171	---	2	1	1	0.9	50	1000	5	0.5	0.3	0.5	1	0.9	10	3	10	2	10	30	1	---	145.791	5.79164	16017.3	6760.87	5603.82	1157.06	6760.87
15690	0	6250	---	54	0.95	0.15	50	30	6	3	87209	10.4632	0.00778947	0.93035	0.82695	0.979316	0.870474	1.56691	1.39276	23750	0.272334	---	2	1	1	0.9	50	1000	5	0.5	0.3	0.5	1	0.9	10	3	10	2	10	30	1	---	4.02547	1.35345	120.069	60.6922	53.2701	7.42213	60.6922
16652	0	344	---	54	0.95	0.15	50	30	24	1	3867	10.4632	0.00757895	0.0072	0.0072	0.00757895	0.00757895	0.0121263	0.0121263	23750	6.14171	---	2	1	1	0.9	50	1000	5	0.5	0.3	0.5	1	0.9	10	3	10	2	10	30	1	---	145.791	5.79164	16017.3	6760.87	5603.82	1157.06	6760.87
17251	0	1293	---	54	0.95	0.15	50	30	12	3	18365	10.4632	0.00773684	0.9109	0.35575	0.958842	0.374474	1.53415	0.599158	23750	1.29322	---	2	1	1	0.9	50	1000	5	0.5	0.3	0.5	1	0.9	10	3	10	2	10	30	1	---	24.2255	2.79976	1386.79	640.572	547.295	93.2774	640.572
17255	0	1037	---	54	0.95	0.15	50	30	12	1	18365	10.4632	0.00773684	0.00735	0.00735	0.00773684	0.00773684	0.0123789	0.0123789	23750	1.29322	---	2	1	1	0.9	50	1000	5	0.5	0.3	0.5	1	0.9	10	3	10	2	10	30	1	---	24.2255	2.79976	1386.79	640.572	547.295	93.2774	640.572
17852	0	7169	---	54	0.95	0.15	50	30	6	1	87209	10.4632	0.00778947	0.0074	0.0074	0.00778947	0.00778947	0.0124632	0.0124632	23750	0.272334	---	2	1	1	0.9	50	1000	5	0.5	0.3	0.5	1	0.9	10	3	10	2	10	30	1	---	4.02547	1.35345	120.069	60.6922	53.2701	7.42213	60.6922
15083	0	1238	---	54	0.95	0.25	50	30	12	1	18365	10.4435	0.00836842	0.00795	0.00795	0.00836842	0.00836842	0.0133895	0.0133895	23750	1.29322	---	2	1	1	0.9	50	1000	5	0.5	0.3	0.5	1	0.9	10	3	10	2	10	30	1	---	24.2255	2.79976	1386.79	640.572	547.295	93.2774	640.572
15970	0	240	---	54	0.95	0.25	50	30	24	3	3867	10.4435	0.00821053	0.85375	0.091825	0.898684	0.0966579	1.43789	0.154653	23750	6.14171	---	2	1	1	0.9	50	1000	5	0.5	0.3	0.5	1	0.9	10	3	10	2	10	30	1	---	145.791	5.79164	16017.3	6760.87	5603.82	1157.06	6760.87
15994	0	1034	---	54	0.95	0.25	50	30	12	3	18365	10.4435	0.00836842	0.9109	0.354275	0.958842	0.372921	1.53415	0.596674	23750	1.29322	---	2	1	1	0.9	50	1000	5	0.5	0.3	0.5	1	0.9	10	3	10	2	10	30	1	---	24.2255	2.79976	1386.79	640.572	547.295	93.2774	640.572
17392	0	6447	---	54	0.95	0.25	50	30	6	3	87209	10.4435	0.00842105	0.93035	0.82645	0.979316	0.869947	1.56691	1.39192	23750	0.272334	---	2	1	1	0.9	50	1000	5	0.5	0.3	0.5	1	0.9	10	3	10	2	10	30	1	---	4.02547	1.35345	120.069	60.6922	53.2701	7.42213	60.6922
17784	0	6044	---	54	0.95	0.25	50	30	6	1	87209	10.4435	0.00842105	0.008	0.008	0.00842105	0.00842105	0.0134737	0.0134737	23750	0.272334	---	2	1	1	0.9	50	1000	5	0.5	0.3	0.5	1	0.9	10	3	10	2	10	30	1	---	4.02547	1.35345	120.069	60.6922	53.2701	7.42213	60.6922
17810	0	315	---	54	0.95	0.25	50	30	24	1	3867	10.4435	0.00821053	0.0078	0.0078	0.00821053	0.00821053	0.0131368	0.0131368	23750	6.14171	---	2	1	1	0.9	50	1000	5	0.5	0.3	0.5	1	0.9	10	3	10	2	10	30	1	---	145.791	5.79164	16017.3	6760.87	5603.82	1157.06	6760.87
16176	0	1059	---	54	0.95	0.35	50	30	12	3	18365	10.4933	0.00889474	0.9109	0.356075	0.958842	0.374816	1.53415	0.599705	23750	1.29322	---	2	1	1	0.9	50	1000	5	0.5	0.3	0.5	1	0.9	10	3	10	2	10	30	1	---	24.2255	2.79976	1386.79	640.572	547.295	93.2774	640.572
16358	0	1187	---	54	0.95	0.35	50	30	12	1	18365	10.4933	0.00889474	0.00845	0.00845	0.00889474	0.00889474	0.0142316	0.0142316	23750	1.29322	---	2	1	1	0.9	50	1000	5	0.5	0.3	0.5	1	0.9	10	3	10	2	10	30	1	---	24.2255	2.79976	1386.79	640.572	547.295	93.2774	640.572
16490	0	249	---	54	0.95	0.35	50	30	24	3	3867	10.4933	0.00873684	0.85375	0.091475	0.898684	0.0962895	1.43789	0.154063	23750	6.14171	---	2	1	1	0.9	50	1000	5	0.5	0.3	0.5	1	0.9	10	3	10	2	10	30	1	---	145.791	5.79164	16017.3	6760.87	5603.82	1157.06	6760.87
17461	0	357	---	54	0.95	0.35	50	30	24	1	3867	10.4933	0.00873684	0.0083	0.0083	0.00873684	0.00873684	0.0139789	0.0139789	23750	6.14171	---	2	1	1	0.9	50	1000	5	0.5	0.3	0.5	1	0.9	10	3	10	2	10	30	1	---	145.791	5.79164	16017.3	6760.87	5603.82	1157.06	6760.87
17682	0	5467	---	54	0.95	0.35	50	30	6	3	87209	10.4933	0.00894737	0.93035	0.8292	0.979316	0.872842	1.56691	1.39655	23750	0.272334	---	2	1	1	0.9	50	1000	5	0.5	0.3	0.5	1	0.9	10	3	10	2	10	30	1	---	4.02547	1.35345	120.069	60.6922	53.2701	7.42213	60.6922
17715	0	8051	---	54	0.95	0.35	50	30	6	1	87209	10.4933	0.00894737	0.0085	0.0085	0.00894737	0.00894737	0.0143158	0.0143158	23750	0.272334	---	2	1	1	0.9	50	1000	5	0.5	0.3	0.5	1	0.9	10	3	10	2	10	30	1	---	4.02547	1.35345	120.069	60.6922	53.2701	7.42213	60.6922
15413	0	1437	---	54	0.95	0.45	50	30	12	1	18365	10.4933	0.00889474	0.00845	0.00845	0.00889474	0.00889474	0.0142316	0.0142316	23750	1.29322	---	2	1	1	0.9	50	1000	5	0.5	0.3	0.5	1	0.9	10	3	10	2	10	30	1	---	24.2255	2.79976	1386.79	640.572	547.295	93.2774	640.572
15924	0	215	---	54	0.95	0.45	50	30	24	1	3867	10.4933	0.00873684	0.0083	0.0083	0.00873684	0.00873684	0.0139789	0.0139789	23750	6.14171	---	2	1	1	0.9	50	1000	5	0.5	0.3	0.5	1	0.9	10	3	10	2	10	30	1	---	145.791	5.79164	16017.3	6760.87	5603.82	1157.06	6760.87
16935	0	885	---	54	0.95	0.45	50	30	12	3	18365	10.4933	0.00889474	0.9109	0.356075	0.958842	0.374816	1.53415	0.599705	23750	1.29322	---	2	1	1	0.9	50	1000	5	0.5	0.3	0.5	1	0.9	10	3	10	2	10	30	1	---	24.2255	2.79976	1386.79	640.572	547.295	93.2774	640.572
16975	0	5117	---	54	0.95	0.45	50	30	6	3	87209	10.4933	0.00894737	0.93035	0.8292	0.979316	0.872842	1.56691	1.39655	23750	0.272334	---	2	1	1	0.9	50	1000	5	0.5	0.3	0.5	1	0.9	10	3	10	2	10	30	1	---	4.02547	1.35345	120.069	60.6922	53.2701	7.42213	60.6922
17177	0	6473	---	54	0.95	0.45	50	30	6	1	87209	10.4933	0.00894737	0.0085	0.0085	0.00894737	0.00894737	0.0143158	0.0143158	23750	0.272334	---	2	1	1	0.9	50	1000	5	0.5	0.3	0.5	1	0.9	10	3	10	2	10	30	1	---	4.02547	1.35345	120.069	60.6922	53.2701	7.42213	60.6922
17718	0	195	---	54	0.95	0.45	50	30	24	3	3867	10.4933	0.00873684	0.85375	0.091475	0.898684	0.0962895	1.43789	0.154063	23750	6.14171	---	2	1	1	0.9	50	1000	5	0.5	0.3	0.5	1	0.9	10	3	10	2	10	30	1	---	145.791	5.79164	16017.3	6760.87	5603.82	1157.06	6760.87
15153	0	926	---	54	0.95	0.55	50	30	12	3	18365	10.4953	0.00889474	0.9109	0.35315	0.958842	0.371737	1.53415	0.594779	23750	1.29322	---	2	1	1	0.9	50	1000	5	0.5	0.3	0.5	1	0.9	10	3	10	2	10	30	1	---	24.2255	2.79976	1386.79	640.572	547.295	93.2774	640.572
15427	0	199	---	54	0.95	0.55	50	30	24	1	3867	10.4953	0.00873684	0.0083	0.0083	0.00873684	0.00873684	0.0139789	0.0139789	23750	6.14171	---	2	1	1	0.9	50	1000	5	0.5	0.3	0.5	1	0.9	10	3	10	2	10	30	1	---	145.791	5.79164	16017.3	6760.87	5603.82	1157.06	6760.87
16923	0	7253	---	54	0.95	0.55	50	30	6	1	87209	10.4953	0.00894737	0.0085	0.0085	0.00894737	0.00894737	0.0143158	0.0143158	23750	0.272334	---	2	1	1	0.9	50	1000	5	0.5	0.3	0.5	1	0.9	10	3	10	2	10	30	1	---	4.02547	1.35345	120.069	60.6922	53.2701	7.42213	60.6922
17064	0	6032	---	54	0.95	0.55	50	30	6	3	87209	10.4953	0.00894737	0.93035	0.8273	0.979316	0.870842	1.56691	1.39335	23750	0.272334	---	2	1	1	0.9	50	1000	5	0.5	0.3	0.5	1	0.9	10	3	10	2	10	30	1	---	4.02547	1.35345	120.069	60.6922	53.2701	7.42213	60.6922
17219	0	1367	---	54	0.95	0.55	50	30	12	1	18365	10.4953	0.00889474	0.00845	0.00845	0.00889474	0.00889474	0.0142316	0.0142316	23750	1.29322	---	2	1	1	0.9	50	1000	5	0.5	0.3	0.5	1	0.9	10	3	10	2	10	30	1	---	24.2255	2.79976	1386.79	640.572	547.295	93.2774	640.572
17860	0	228	---	54	0.95	0.55	50	30	24	3	3867	10.4953	0.00873684	0.85375	0.0916	0.898684	0.0964211	1.43789	0.154274	23750	6.14171	---	2	1	1	0.9	50	1000	5	0.5	0.3	0.5	1	0.9	10	3	10	2	10	30	1	---	145.791	5.79164	16017.3	6760.87	5603.82	1157.06	6760.87
15504	0	6751	---	54	0.95	0.65	50	30	6	1	87209	10.4903	0.00989474	0.0094	0.0094	0.00989474	0.00989474	0.0158316	0.0158316	23750	0.272334	---	2	1	1	0.9	50	1000	5	0.5	0.3	0.5	1	0.9	10	3	10	2	10	30	1	---	4.02547	1.35345	120.069	60.6922	53.2701	7.42213	60.6922
16497	0	116	---	54	0.95	0.65	50	30	24	3	3867	10.4903	0.00989474	0.8525	0.09145	0.897368	0.0962632	1.43579	0.154021	23750	6.14171	---	2	1	1	0.9	50	1000	5	0.5	0.3	0.5	1	0.9	10	3	10	2	10	30	1	---	145.791	5.79164	16017.3	6760.87	5603.82	1157.06	6760.87
17456	0	1027	---	54	0.95	0.65	50	30	12	1	18365	10.4903	0.00989474	0.0094	0.0094	0.00989474	0.00989474	0.0158316	0.0158316	23750	1.29322	---	2	1	1	0.9	50	1000	5	0.5	0.3	0.5	1	0.9	10	3	10	2	10	30	1	---	24.2255	2.79976	1386.79	640.572	547.295	93.2774	640.572
17490	0	11982	---	54	0.95	0.65	50	30	6	3	87209	10.4903	0.00989474	0.9301	0.826225	0.979053	0.869711	1.56648	1.39154	23750	0.272334	---	2	1	1	0.9	50	1000	5	0.5	0.3	0.5	1	0.9	10	3	10	2	10	30	1	---	4.02547	1.35345	120.069	60.6922	53.2701	7.42213	60.6922
17515	0	817	---	54	0.95	0.65	50	30	12	3	18365	10.4903	0.00989474	0.9104	0.35615	0.958316	0.374895	1.53331	0.599832	23750	1.29322	---	2	1	1	0.9	50	1000	5	0.5	0.3	0.5	1	0.9	10	3	10	2	10	30	1	---	24.2255	2.79976	1386.79	640.572	547.295	93.2774	640.572
17846	0	234	---	54	0.95	0.65	50	30	24	1	3867	10.4903	0.00989474	0.0094	0.0094	0.00989474	0.00989474	0.0158316	0.0158316	23750	6.14171	---	2	1	1	0.9	50	1000	5	0.5	0.3	0.5	1	0.9	10	3	10	2	10	30	1	---	145.791	5.79164	16017.3	6760.87	5603.82	1157.06	6760.87
15013	0	948	---	54	0.95	0.75	50	30	12	1	18365	10.4932	0.0121053	0.0115	0.0115	0.0121053	0.0121053	0.0193684	0.0193684	23750	1.29322	---	2	1	1	0.9	50	1000	5	0.5	0.3	0.5	1	0.9	10	3	10	2	10	30	1	---	24.2255	2.79976	1386.79	640.572	547.295	93.2774	640.572
15659	0	6981	---	54	0.95	0.75	50	30	6	3	87209	10.4932	0.0121053	0.9301	0.826325	0.979053	0.869816	1.56648	1.39171	23750	0.272334	---	2	1	1	0.9	50	1000	5	0.5	0.3	0.5	1	0.9	10	3	10	2	10	30	1	---	4.02547	1.35345	120.069	60.6922	53.2701	7.42213	60.6922
16015	0	980	---	54	0.95	0.75	50	30	12	3	18365	10.4932	0.0121053	0.9104	0.355	0.958316	0.373684	1.53331	0.597895	23750	1.29322	---	2	1	1	0.9	50	1000	5	0.5	0.3	0.5	1	0.9	10	3	10	2	10	30	1	---	24.2255	2.79976	1386.79	640.572	547.295	93.2774	640.572
16592	0	7588	---	54	0.95	0.75	50	30	6	1	87209	10.4932	0.0121053	0.0115	0.0115	0.0121053	0.0121053	0.0193684	0.0193684	23750	0.272334	---	2	1	1	0.9	50	1000	5	0.5	0.3	0.5	1	0.9	10	3	10	2	10	30	1	---	4.02547	1.35345	120.069	60.6922	53.2701	7.42213	60.6922
16611	0	319	---	54	0.95	0.75	50	30	24	1	3867	10.4932	0.0121053	0.0115	0.0115	0.0121053	0.0121053	0.0193684	0.0193684	23750	6.14171	---	2	1	1	0.9	50	1000	5	0.5	0.3	0.5	1	0.9	10	3	10	2	10	30	1	---	145.791	5.79164	16017.3	6760.87	5603.82	1157.06	6760.87
17875	0	289	---	54	0.95	0.75	50	30	24	3	3867	10.4932	0.0121053	0.8525	0.091475	0.897368	0.0962895	1.43579	0.154063	23750	6.14171	---	2	1	1	0.9	50	1000	5	0.5	0.3	0.5	1	0.9	10	3	10	2	10	30	1	---	145.791	5.79164	16017.3	6760.87	5603.82	1157.06	6760.87
15442	0	6817	---	54	0.95	0.85	50	30	6	1	87209	10.5146	0.0136842	0.013	0.013	0.0136842	0.0136842	0.0218947	0.0218947	23750	0.272334	---	2	1	1	0.9	50	1000	5	0.5	0.3	0.5	1	0.9	10	3	10	2	10	30	1	---	4.02547	1.35345	120.069	60.6922	53.2701	7.42213	60.6922
15692	0	1341	---	54	0.95	0.85	50	30	12	1	18365	10.5146	0.0136842	0.013	0.013	0.0136842	0.0136842	0.0218947	0.0218947	23750	1.29322	---	2	1	1	0.9	50	1000	5	0.5	0.3	0.5	1	0.9	10	3	10	2	10	30	1	---	24.2255	2.79976	1386.79	640.572	547.295	93.2774	640.572
16172	0	6329	---	54	0.95	0.85	50	30	6	3	87209	10.5146	0.0136842	0.9301	0.8287	0.979053	0.872316	1.56648	1.39571	23750	0.272334	---	2	1	1	0.9	50	1000	5	0.5	0.3	0.5	1	0.9	10	3	10	2	10	30	1	---	4.02547	1.35345	120.069	60.6922	53.2701	7.42213	60.6922
16474	0	154	---	54	0.95	0.85	50	30	24	3	3867	10.5146	0.0136842	0.8525	0.0908	0.897368	0.0955789	1.43579	0.152926	23750	6.14171	---	2	1	1	0.9	50	1000	5	0.5	0.3	0.5	1	0.9	10	3	10	2	10	30	1	---	145.791	5.79164	16017.3	6760.87	5603.82	1157.06	6760.87
17601	0	1009	---	54	0.95	0.85	50	30	12	3	18365	10.5146	0.0136842	0.9104	0.3555	0.958316	0.374211	1.53331	0.598737	23750	1.29322	---	2	1	1	0.9	50	1000	5	0.5	0.3	0.5	1	0.9	10	3	10	2	10	30	1	---	24.2255	2.79976	1386.79	640.572	547.295	93.2774	640.572
17832	0	163	---	54	0.95	0.85	50	30	24	1	3867	10.5146	0.0136842	0.013	0.013	0.0136842	0.0136842	0.0218947	0.0218947	23750	6.14171	---	2	1	1	0.9	50	1000	5	0.5	0.3	0.5	1	0.9	10	3	10	2	10	30	1	---	145.791	5.79164	16017.3	6760.87	5603.82	1157.06	6760.87
15113	0	952	---	54	0.95	0.95	50	30	12	1	18365	10.5191	0.0166316	0.0158	0.0158	0.0166316	0.0166316	0.0266105	0.0266105	23750	1.29322	---	2	1	1	0.9	50	1000	5	0.5	0.3	0.5	1	0.9	10	3	10	2	10	30	1	---	24.2255	2.79976	1386.79	640.572	547.295	93.2774	640.572
16185	0	1061	---	54	0.95	0.95	50	30	12	3	18365	10.5191	0.0166316	0.9104	0.353925	0.958316	0.372553	1.53331	0.596084	23750	1.29322	---	2	1	1	0.9	50	1000	5	0.5	0.3	0.5	1	0.9	10	3	10	2	10	30	1	---	24.2255	2.79976	1386.79	640.572	547.295	93.2774	640.572
16718	0	133	---	54	0.95	0.95	50	30	24	3	3867	10.5191	0.0166316	0.8525	0.090825	0.897368	0.0956053	1.43579	0.152968	23750	6.14171	---	2	1	1	0.9	50	1000	5	0.5	0.3	0.5	1	0.9	10	3	10	2	10	30	1	---	145.791	5.79164	16017.3	6760.87	5603.82	1157.06	6760.87
17418	0	5282	---	54	0.95	0.95	50	30	6	3	87209	10.5191	0.0166316	0.9301	0.828	0.979053	0.871579	1.56648	1.39453	23750	0.272334	---	2	1	1	0.9	50	1000	5	0.5	0.3	0.5	1	0.9	10	3	10	2	10	30	1	---	4.02547	1.35345	120.069	60.6922	53.2701	7.42213	60.6922
17851	0	243	---	54	0.95	0.95	50	30	24	1	3867	10.5191	0.0166316	0.0158	0.0158	0.0166316	0.0166316	0.0266105	0.0266105	23750	6.14171	---	2	1	1	0.9	50	1000	5	0.5	0.3	0.5	1	0.9	10	3	10	2	10	30	1	---	145.791	5.79164	16017.3	6760.87	5603.82	1157.06	6760.87
17872	0	7704	---	54	0.95	0.95	50	30	6	1	87209	10.5191	0.0166316	0.0158	0.0158	0.0166316	0.0166316	0.0266105	0.0266105	23750	0.272334	---	2	1	1	0.9	50	1000	5	0.5	0.3	0.5	1	0.9	10	3	10	2	10	30	1	---	4.02547	1.35345	120.069	60.6922	53.2701	7.42213	60.6922
15816	0	28	---	109	0.05	0.05	50	30	12	3	967	6.67666	0.1185	0.0438	0.0183	0.876	0.366	1.4016	0.5856	1250	1.29266	---	2	1	1	0.9	50	1000	5	0.5	0.3	0.5	1	0.9	10	3	10	2	10	30	1	---	24.2255	2.79976	1386.79	640.572	547.295	93.2774	640.572
16280	0	17	---	109	0.05	0.05	50	30	12	1	967	6.67666	0.1185	0.005925	0.005875	0.1185	0.1175	0.1896	0.188	1250	1.29266	---	2	1	1	0.9	50	1000	5	0.5	0.3	0.5	1	0.9	10	3	10	2	10	30	1	---	24.2255	2.79976	1386.79	640.572	547.295	93.2774	640.572
16531	0	260	---	109	0.05	0.05	50	30	6	1	4590	6.67666	0.1225	0.006125	0.006125	0.1225	0.1225	0.196	0.196	1250	0.272331	---	2	1	1	0.9	50	1000	5	0.5	0.3	0.5	1	0.9	10	3	10	2	10	30	1	---	4.02547	1.35345	120.069	60.6922	53.2701	7.42213	60.6922
17058	0	286	---	109	0.05	0.05	50	30	6	3	4590	6.67666	0.1225	0.046825	0.04225	0.9365	0.845	1.4984	1.352	1250	0.272331	---	2	1	1	0.9	50	1000	5	0.5	0.3	0.5	1	0.9	10	3	10	2	10	30	1	---	4.02547	1.35345	120.069	60.6922	53.2701	7.42213	60.6922
17417	0	5	---	109	0.05	0.05	50	30	24	3	204	6.67666	0.1065	0.035625	0.004625	0.7125	0.0925	1.14	0.148	1250	6.12745	---	2	1	1	0.9	50	1000	5	0.5	0.3	0.5	1	0.9	10	3	10	2	10	30	1	---	145.791	5.79164	16017.3	6760.87	5603.82	1157.06	6760.87
17656	0	5	---	109	0.05	0.05	50	30	24	1	204	6.67666	0.1065	0.005325	0.003225	0.1065	0.0645	0.1704	0.1032	1250	6.12745	---	2	1	1	0.9	50	1000	5	0.5	0.3	0.5	1	0.9	10	3	10	2	10	30	1	---	145.791	5.79164	16017.3	6760.87	5603.82	1157.06	6760.87
15652	0	5	---	109	0.05	0.15	50	30	24	3	204	6.02435	0.1065	0.035625	0.0047	0.7125	0.094	1.14	0.1504	1250	6.12745	---	2	1	1	0.9	50	1000	5	0.5	0.3	0.5	1	0.9	10	3	10	2	10	30	1	---	145.791	5.79164	16017.3	6760.87	5603.82	1157.06	6760.87
15663	0	199	---	109	0.05	0.15	50	30	6	3	4590	6.02435	0.1225	0.046825	0.042175	0.9365	0.8435	1.4984	1.3496	1250	0.272331	---	2	1	1	0.9	50	1000	5	0.5	0.3	0.5	1	0.9	10	3	10	2	10	30	1	---	4.02547	1.35345	120.069	60.6922	53.2701	7.42213	60.6922
15742	0	32	---	109	0.05	0.15	50	30	12	3	967	6.02435	0.1185	0.0438	0.01805	0.876	0.361	1.4016	0.5776	1250	1.29266	---	2	1	1	0.9	50	1000	5	0.5	0.3	0.5	1	0.9	10	3	10	2	10	30	1	---	24.2255	2.79976	1386.79	640.572	547.295	93.2774	640.572
16888	0	5	---	109	0.05	0.15	50	30	24	1	204	6.02435	0.1065	0.005325	0.00315	0.1065	0.063	0.1704	0.1008	1250	6.12745	---	2	1	1	0.9	50	1000	5	0.5	0.3	0.5	1	0.9	10	3	10	2	10	30	1	---	145.791	5.79164	16017.3	6760.87	5603.82	1157.06	6760.87
16900	0	272	---	109	0.05	0.15	50	30	6	1	4590	6.02435	0.1225	0.006125	0.006125	0.1225	0.1225	0.196	0.196	1250	0.272331	---	2	1	1	0.9	50	1000	5	0.5	0.3	0.5	1	0.9	10	3	10	2	10	30	1	---	4.02547	1.35345	120.069	60.6922	53.2701	7.42213	60.6922
17696	0	31	---	109	0.05	0.15	50	30	12	1	967	6.02435	0.1185	0.005925	0.005875	0.1185	0.1175	0.1896	0.188	1250	1.29266	---	2	1	1	0.9	50	1000	5	0.5	0.3	0.5	1	0.9	10	3	10	2	10	30	1	---	24.2255	2.79976	1386.79	640.572	547.295	93.2774	640.572
15763	0	291	---	109	0.05	0.25	50	30	6	3	4590	5.05879	0.115	0.0473	0.042575	0.946	0.8515	1.5136	1.3624	1250	0.272331	---	2	1	1	0.9	50	1000	5	0.5	0.3	0.5	1	0.9	10	3	10	2	10	30	1	---	4.02547	1.35345	120.069	60.6922	53.2701	7.42213	60.6922
16339	0	309	---	109	0.05	0.25	50	30	6	1	4590	5.05879	0.115	0.00575	0.00575	0.115	0.115	0.184	0.184	1250	0.272331	---	2	1	1	0.9	50	1000	5	0.5	0.3	0.5	1	0.9	10	3	10	2	10	30	1	---	4.02547	1.35345	120.069	60.6922	53.2701	7.42213	60.6922
16664	0	5	---	109	0.05	0.25	50	30	24	1	204	5.05879	0.103	0.00515	0.00325	0.103	0.065	0.1648	0.104	1250	6.12745	---	2	1	1	0.9	50	1000	5	0.5	0.3	0.5	1	0.9	10	3	10	2	10	30	1	---	145.791	5.79164	16017.3	6760.87	5603.82	1157.06	6760.87
16851	0	31	---	109	0.05	0.25	50	30	12	1	967	5.05879	0.112	0.0056	0.0056	0.112	0.112	0.1792	0.1792	1250	1.29266	---	2	1	1	0.9	50	1000	5	0.5	0.3	0.5	1	0.9	10	3	10	2	10	30	1	---	24.2255	2.79976	1386.79	640.572	547.295	93.2774	640.572
17494	0	29	---	109	0.05	0.25	50	30	12	3	967	5.05879	0.112	0.0447	0.018025	0.894	0.3605	1.4304	0.5768	1250	1.29266	---	2	1	1	0.9	50	1000	5	0.5	0.3	0.5	1	0.9	10	3	10	2	10	30	1	---	24.2255	2.79976	1386.79	640.572	547.295	93.2774	640.572
17923	0	5	---	109	0.05	0.25	50	30	24	3	204	5.05879	0.103	0.0375	0.0047	0.75	0.094	1.2	0.1504	1250	6.12745	---	2	1	1	0.9	50	1000	5	0.5	0.3	0.5	1	0.9	10	3	10	2	10	30	1	---	145.791	5.79164	16017.3	6760.87	5603.82	1157.06	6760.87
15408	0	5	---	109	0.05	0.35	50	30	24	3	204	5.44901	0.119	0.0375	0.004775	0.75	0.0955	1.2	0.1528	1250	6.12745	---	2	1	1	0.9	50	1000	5	0.5	0.3	0.5	1	0.9	10	3	10	2	10	30	1	---	145.791	5.79164	16017.3	6760.87	5603.82	1157.06	6760.87
15858	0	338	---	109	0.05	0.35	50	30	6	1	4590	5.44901	0.131	0.00655	0.00655	0.131	0.131	0.2096	0.2096	1250	0.272331	---	2	1	1	0.9	50	1000	5	0.5	0.3	0.5	1	0.9	10	3	10	2	10	30	1	---	4.02547	1.35345	120.069	60.6922	53.2701	7.42213	60.6922
16801	0	5	---	109	0.05	0.35	50	30	24	1	204	5.44901	0.119	0.00595	0.00355	0.119	0.071	0.1904	0.1136	1250	6.12745	---	2	1	1	0.9	50	1000	5	0.5	0.3	0.5	1	0.9	10	3	10	2	10	30	1	---	145.791	5.79164	16017.3	6760.87	5603.82	1157.06	6760.87
16874	0	34	---	109	0.05	0.35	50	30	12	1	967	5.44901	0.128	0.0064	0.0063	0.128	0.126	0.2048	0.2016	1250	1.29266	---	2	1	1	0.9	50	1000	5	0.5	0.3	0.5	1	0.9	10	3	10	2	10	30	1	---	24.2255	2.79976	1386.79	640.572	547.295	93.2774	640.572
17657	0	28	---	109	0.05	0.35	50	30	12	3	967	5.44901	0.128	0.0447	0.018225	0.894	0.3645	1.4304	0.5832	1250	1.29266	---	2	1	1	0.9	50	1000	5	0.5	0.3	0.5	1	0.9	10	3	10	2	10	30	1	---	24.2255	2.79976	1386.79	640.572	547.295	93.2774	640.572
17723	0	297	---	109	0.05	0.35	50	30	6	3	4590	5.44901	0.131	0.0473	0.04235	0.946	0.847	1.5136	1.3552	1250	0.272331	---	2	1	1	0.9	50	1000	5	0.5	0.3	0.5	1	0.9	10	3	10	2	10	30	1	---	4.02547	1.35345	120.069	60.6922	53.2701	7.42213	60.6922
15740	0	33	---	109	0.05	0.45	50	30	12	1	967	5.32681	0.167	0.00835	0.007975	0.167	0.1595	0.2672	0.2552	1250	1.29266	---	2	1	1	0.9	50	1000	5	0.5	0.3	0.5	1	0.9	10	3	10	2	10	30	1	---	24.2255	2.79976	1386.79	640.572	547.295	93.2774	640.572
16504	0	245	---	109	0.05	0.45	50	30	6	3	4590	5.32681	0.171	0.04755	0.042925	0.951	0.8585	1.5216	1.3736	1250	0.272331	---	2	1	1	0.9	50	1000	5	0.5	0.3	0.5	1	0.9	10	3	10	2	10	30	1	---	4.02547	1.35345	120.069	60.6922	53.2701	7.42213	60.6922
16510	0	190	---	109	0.05	0.45	50	30	6	1	4590	5.32681	0.171	0.00855	0.00855	0.171	0.171	0.2736	0.2736	1250	0.272331	---	2	1	1	0.9	50	1000	5	0.5	0.3	0.5	1	0.9	10	3	10	2	10	30	1	---	4.02547	1.35345	120.069	60.6922	53.2701	7.42213	60.6922
17127	0	5	---	109	0.05	0.45	50	30	24	3	204	5.32681	0.155	0.03875	0.004925	0.775	0.0985	1.24	0.1576	1250	6.12745	---	2	1	1	0.9	50	1000	5	0.5	0.3	0.5	1	0.9	10	3	10	2	10	30	1	---	145.791	5.79164	16017.3	6760.87	5603.82	1157.06	6760.87
17162	0	5	---	109	0.05	0.45	50	30	24	1	204	5.32681	0.155	0.00775	0.003925	0.155	0.0785	0.248	0.1256	1250	6.12745	---	2	1	1	0.9	50	1000	5	0.5	0.3	0.5	1	0.9	10	3	10	2	10	30	1	---	145.791	5.79164	16017.3	6760.87	5603.82	1157.06	6760.87
17426	0	32	---	109	0.05	0.45	50	30	12	3	967	5.32681	0.167	0.0452	0.01855	0.904	0.371	1.4464	0.5936	1250	1.29266	---	2	1	1	0.9	50	1000	5	0.5	0.3	0.5	1	0.9	10	3	10	2	10	30	1	---	24.2255	2.79976	1386.79	640.572	547.295	93.2774	640.572
15878	0	254	---	109	0.05	0.55	50	30	6	1	4590	5.59124	0.1755	0.008775	0.008775	0.1755	0.1755	0.2808	0.2808	1250	0.272331	---	2	1	1	0.9	50	1000	5	0.5	0.3	0.5	1	0.9	10	3	10	2	10	30	1	---	4.02547	1.35345	120.069	60.6922	53.2701	7.42213	60.6922
15909	0	5	---	109	0.05	0.55	50	30	24	3	204	5.59124	0.1595	0.039375	0.0049	0.7875	0.098	1.26	0.1568	1250	6.12745	---	2	1	1	0.9	50	1000	5	0.5	0.3	0.5	1	0.9	10	3	10	2	10	30	1	---	145.791	5.79164	16017.3	6760.87	5603.82	1157.06	6760.87
16122	0	19	---	109	0.05	0.55	50	30	12	3	967	5.59124	0.1715	0.0456	0.0187	0.912	0.374	1.4592	0.5984	1250	1.29266	---	2	1	1	0.9	50	1000	5	0.5	0.3	0.5	1	0.9	10	3	10	2	10	30	1	---	24.2255	2.79976	1386.79	640.572	547.295	93.2774	640.572
16127	0	190	---	109	0.05	0.55	50	30	6	3	4590	5.59124	0.1755	0.047775	0.0427	0.9555	0.854	1.5288	1.3664	1250	0.272331	---	2	1	1	0.9	50	1000	5	0.5	0.3	0.5	1	0.9	10	3	10	2	10	30	1	---	4.02547	1.35345	120.069	60.6922	53.2701	7.42213	60.6922
17007	0	5	---	109	0.05	0.55	50	30	24	1	204	5.59124	0.1595	0.007975	0.003875	0.1595	0.0775	0.2552	0.124	1250	6.12745	---	2	1	1	0.9	50	1000	5	0.5	0.3	0.5	1	0.9	10	3	10	2	10	30	1	---	145.791	5.79164	16017.3	6760.87	5603.82	1157.06	6760.87
17966	0	33	---	109	0.05	0.55	50	30	12	1	967	5.59124	0.1715	0.008575	0.00815	0.1715	0.163	0.2744	0.2608	1250	1.29266	---	2	1	1	0.9	50	1000	5	0.5	0.3	0.5	1	0.9	10	3	10	2	10	30	1	---	24.2255	2.79976	1386.79	640.572	547.295	93.2774	640.572
15644	0	397	---	109	0.05	0.65	50	30	6	1	4590	7.01654	0.1935	0.009675	0.009675	0.1935	0.1935	0.3096	0.3096	1250	0.272331	---	2	1	1	0.9	50	1000	5	0.5	0.3	0.5	1	0.9	10	3	10	2	10	30	1	---	4.02547	1.35345	120.069	60.6922	53.2701	7.42213	60.6922
16031	0	2	---	109	0.05	0.65	50	30	24	1	204	7.01654	0.1775	0.008875	0.004075	0.1775	0.0815	0.284	0.1304	1250	6.12745	---	2	1	1	0.9	50	1000	5	0.5	0.3	0.5	1	0.9	10	3	10	2	10	30	1	---	145.791	5.79164	16017.3	6760.87	5603.82	1157.06	6760.87
17076	0	5	---	109	0.05	0.65	50	30	24	3	204	7.01654	0.1775	0.041875	0.004775	0.8375	0.0955	1.34	0.1528	1250	6.12745	---	2	1	1	0.9	50	1000	5	0.5	0.3	0.5	1	0.9	10	3	10	2	10	30	1	---	145.791	5.79164	16017.3	6760.87	5603.82	1157.06	6760.87
17906	0	147	---	109	0.05	0.65	50	30	6	3	4590	7.01654	0.1935	0.048275	0.042925	0.9655	0.8585	1.5448	1.3736	1250	0.272331	---	2	1	1	0.9	50	1000	5	0.5	0.3	0.5	1	0.9	10	3	10	2	10	30	1	---	4.02547	1.35345	120.069	60.6922	53.2701	7.42213	60.6922
17908	0	19	---	109	0.05	0.65	50	30	12	1	967	7.01654	0.1895	0.009475	0.00885	0.1895	0.177	0.3032	0.2832	1250	1.29266	---	2	1	1	0.9	50	1000	5	0.5	0.3	0.5	1	0.9	10	3	10	2	10	30	1	---	24.2255	2.79976	1386.79	640.572	547.295	93.2774	640.572
17964	0	28	---	109	0.05	0.65	50	30	12	3	967	7.01654	0.1895	0.0466	0.0185	0.932	0.37	1.4912	0.592	1250	1.29266	---	2	1	1	0.9	50	1000	5	0.5	0.3	0.5	1	0.9	10	3	10	2	10	30	1	---	24.2255	2.79976	1386.79	640.572	547.295	93.2774	640.572
15160	0	32	---	109	0.05	0.75	50	30	12	3	967	7.18867	0.199	0.0475	0.018575	0.95	0.3715	1.52	0.5944	1250	1.29266	---	2	1	1	0.9	50	1000	5	0.5	0.3	0.5	1	0.9	10	3	10	2	10	30	1	---	24.2255	2.79976	1386.79	640.572	547.295	93.2774	640.572
16374	0	352	---	109	0.05	0.75	50	30	6	3	4590	7.18867	0.202	0.04875	0.0432	0.975	0.864	1.56	1.3824	1250	0.272331	---	2	1	1	0.9	50	1000	5	0.5	0.3	0.5	1	0.9	10	3	10	2	10	30	1	---	4.02547	1.35345	120.069	60.6922	53.2701	7.42213	60.6922
16687	0	5	---	109	0.05	0.75	50	30	24	3	204	7.18867	0.19	0.04375	0.004775	0.875	0.0955	1.4	0.1528	1250	6.12745	---	2	1	1	0.9	50	1000	5	0.5	0.3	0.5	1	0.9	10	3	10	2	10	30	1	---	145.791	5.79164	16017.3	6760.87	5603.82	1157.06	6760.87
17254	0	15	---	109	0.05	0.75	50	30	12	1	967	7.18867	0.199	0.00995	0.0091	0.199	0.182	0.3184	0.2912	1250	1.29266	---	2	1	1	0.9	50	1000	5	0.5	0.3	0.5	1	0.9	10	3	10	2	10	30	1	---	24.2255	2.79976	1386.79	640.572	547.295	93.2774	640.572
17689	0	5	---	109	0.05	0.75	50	30	24	1	204	7.18867	0.19	0.0095	0.004025	0.19	0.0805	0.304	0.1288	1250	6.12745	---	2	1	1	0.9	50	1000	5	0.5	0.3	0.5	1	0.9	10	3	10	2	10	30	1	---	145.791	5.79164	16017.3	6760.87	5603.82	1157.06	6760.87
17798	0	156	---	109	0.05	0.75	50	30	6	1	4590	7.18867	0.202	0.0101	0.0101	0.202	0.202	0.3232	0.3232	1250	0.272331	---	2	1	1	0.9	50	1000	5	0.5	0.3	0.5	1	0.9	10	3	10	2	10	30	1	---	4.02547	1.35345	120.069	60.6922	53.2701	7.42213	60.6922
15218	0	5	---	109	0.05	0.85	50	30	24	3	204	7.70162	0.198	0.04375	0.004725	0.875	0.0945	1.4	0.1512	1250	6.12745	---	2	1	1	0.9	50	1000	5	0.5	0.3	0.5	1	0.9	10	3	10	2	10	30	1	---	145.791	5.79164	16017.3	6760.87	5603.82	1157.06	6760.87
15525	0	269	---	109	0.05	0.85	50	30	6	3	4590	7.70162	0.21	0.04875	0.043475	0.975	0.8695	1.56	1.3912	1250	0.272331	---	2	1	1	0.9	50	1000	5	0.5	0.3	0.5	1	0.9	10	3	10	2	10	30	1	---	4.02547	1.35345	120.069	60.6922	53.2701	7.42213	60.6922
16032	0	17	---	109	0.05	0.85	50	30	12	3	967	7.70162	0.207	0.0475	0.018275	0.95	0.3655	1.52	0.5848	1250	1.29266	---	2	1	1	0.9	50	1000	5	0.5	0.3	0.5	1	0.9	10	3	10	2	10	30	1	---	24.2255	2.79976	1386.79	640.572	547.295	93.2774	640.572
16034	0	5	---	109	0.05	0.85	50	30	24	1	204	7.70162	0.198	0.0099	0.00395	0.198	0.079	0.3168	0.1264	1250	6.12745	---	2	1	1	0.9	50	1000	5	0.5	0.3	0.5	1	0.9	10	3	10	2	10	30	1	---	145.791	5.79164	16017.3	6760.87	5603.82	1157.06	6760.87
16522	0	30	---	109	0.05	0.85	50	30	12	1	967	7.70162	0.207	0.01035	0.009325	0.207	0.1865	0.3312	0.2984	1250	1.29266	---	2	1	1	0.9	50	1000	5	0.5	0.3	0.5	1	0.9	10	3	10	2	10	30	1	---	24.2255	2.79976	1386.79	640.572	547.295	93.2774	640.572
17722	0	301	---	109	0.05	0.85	50	30	6	1	4590	7.70162	0.21	0.0105	0.0105	0.21	0.21	0.336	0.336	1250	0.272331	---	2	1	1	0.9	50	1000	5	0.5	0.3	0.5	1	0.9	10	3	10	2	10	30	1	---	4.02547	1.35345	120.069	60.6922	53.2701	7.42213	60.6922
15086	0	286	---	109	0.05	0.95	50	30	6	1	4590	7.70162	0.21	0.0105	0.0105	0.21	0.21	0.336	0.336	1250	0.272331	---	2	1	1	0.9	50	1000	5	0.5	0.3	0.5	1	0.9	10	3	10	2	10	30	1	---	4.02547	1.35345	120.069	60.6922	53.2701	7.42213	60.6922
15574	0	213	---	109	0.05	0.95	50	30	6	3	4590	7.70162	0.21	0.04875	0.043475	0.975	0.8695	1.56	1.3912	1250	0.272331	---	2	1	1	0.9	50	1000	5	0.5	0.3	0.5	1	0.9	10	3	10	2	10	30	1	---	4.02547	1.35345	120.069	60.6922	53.2701	7.42213	60.6922
16124	0	32	---	109	0.05	0.95	50	30	12	3	967	7.70162	0.207	0.0475	0.018275	0.95	0.3655	1.52	0.5848	1250	1.29266	---	2	1	1	0.9	50	1000	5	0.5	0.3	0.5	1	0.9	10	3	10	2	10	30	1	---	24.2255	2.79976	1386.79	640.572	547.295	93.2774	640.572
16140	0	5	---	109	0.05	0.95	50	30	24	3	204	7.70162	0.198	0.04375	0.004725	0.875	0.0945	1.4	0.1512	1250	6.12745	---	2	1	1	0.9	50	1000	5	0.5	0.3	0.5	1	0.9	10	3	10	2	10	30	1	---	145.791	5.79164	16017.3	6760.87	5603.82	1157.06	6760.87
16597	0	30	---	109	0.05	0.95	50	30	12	1	967	7.70162	0.207	0.01035	0.009325	0.207	0.1865	0.3312	0.2984	1250	1.29266	---	2	1	1	0.9	50	1000	5	0.5	0.3	0.5	1	0.9	10	3	10	2	10	30	1	---	24.2255	2.79976	1386.79	640.572	547.295	93.2774	640.572
17178	0	6	---	109	0.05	0.95	50	30	24	1	204	7.70162	0.198	0.0099	0.00395	0.198	0.079	0.3168	0.1264	1250	6.12745	---	2	1	1	0.9	50	1000	5	0.5	0.3	0.5	1	0.9	10	3	10	2	10	30	1	---	145.791	5.79164	16017.3	6760.87	5603.82	1157.06	6760.87
15303	0	26	---	109	0.15	0.05	50	30	24	1	611	9.04945	0.07	0.0105	0.00805	0.07	0.0536667	0.112	0.0858667	3750	6.13748	---	2	1	1	0.9	50	1000	5	0.5	0.3	0.5	1	0.9	10	3	10	2	10	30	1	---	145.791	5.79164	16017.3	6760.87	5603.82	1157.06	6760.87
15688	0	184	---	109	0.15	0.05	50	30	12	1	2900	9.04945	0.076	0.0114	0.011375	0.076	0.0758333	0.1216	0.121333	3750	1.2931	---	2	1	1	0.9	50	1000	5	0.5	0.3	0.5	1	0.9	10	3	10	2	10	30	1	---	24.2255	2.79976	1386.79	640.572	547.295	93.2774	640.572
16708	0	117	---	109	0.15	0.05	50	30	12	3	2900	9.04945	0.076	0.1334	0.05465	0.889333	0.364333	1.42293	0.582933	3750	1.2931	---	2	1	1	0.9	50	1000	5	0.5	0.3	0.5	1	0.9	10	3	10	2	10	30	1	---	24.2255	2.79976	1386.79	640.572	547.295	93.2774	640.572
17487	0	974	---	109	0.15	0.05	50	30	6	3	13770	9.04945	0.078	0.1416	0.126625	0.944	0.844167	1.5104	1.35067	3750	0.272331	---	2	1	1	0.9	50	1000	5	0.5	0.3	0.5	1	0.9	10	3	10	2	10	30	1	---	4.02547	1.35345	120.069	60.6922	53.2701	7.42213	60.6922
17585	0	18	---	109	0.15	0.05	50	30	24	3	611	9.04945	0.07	0.11	0.0143	0.733333	0.0953333	1.17333	0.152533	3750	6.13748	---	2	1	1	0.9	50	1000	5	0.5	0.3	0.5	1	0.9	10	3	10	2	10	30	1	---	145.791	5.79164	16017.3	6760.87	5603.82	1157.06	6760.87
17599	0	810	---	109	0.15	0.05	50	30	6	1	13770	9.04945	0.078	0.0117	0.0117	0.078	0.078	0.1248	0.1248	3750	0.272331	---	2	1	1	0.9	50	1000	5	0.5	0.3	0.5	1	0.9	10	3	10	2	10	30	1	---	4.02547	1.35345	120.069	60.6922	53.2701	7.42213	60.6922
15041	0	147	---	109	0.15	0.15	50	30	12	1	2900	8.48367	0.076	0.0114	0.011325	0.076	0.0755	0.1216	0.1208	3750	1.2931	---	2	1	1	0.9	50	1000	5	0.5	0.3	0.5	1	0.9	10	3	10	2	10	30	1	---	24.2255	2.79976	1386.79	640.572	547.295	93.2774	640.572
15276	0	976	---	109	0.15	0.15	50	30	6	1	13770	8.48367	0.078	0.0117	0.0117	0.078	0.078	0.1248	0.1248	3750	0.272331	---	2	1	1	0.9	50	1000	5	0.5	0.3	0.5	1	0.9	10	3	10	2	10	30	1	---	4.02547	1.35345	120.069	60.6922	53.2701	7.42213	60.6922
15871	0	132	---	109	0.15	0.15	50	30	12	3	2900	8.48367	0.076	0.1344	0.0546	0.896	0.364	1.4336	0.5824	3750	1.2931	---	2	1	1	0.9	50	1000	5	0.5	0.3	0.5	1	0.9	10	3	10	2	10	30	1	---	24.2255	2.79976	1386.79	640.572	547.295	93.2774	640.572
16577	0	796	---	109	0.15	0.15	50	30	6	3	13770	8.48367	0.078	0.1421	0.1275	0.947333	0.85	1.51573	1.36	3750	0.272331	---	2	1	1	0.9	50	1000	5	0.5	0.3	0.5	1	0.9	10	3	10	2	10	30	1	---	4.02547	1.35345	120.069	60.6922	53.2701	7.42213	60.6922
17298	0	9	---	109	0.15	0.15	50	30	24	3	611	8.48367	0.07	0.1125	0.01415	0.75	0.0943333	1.2	0.150933	3750	6.13748	---	2	1	1	0.9	50	1000	5	0.5	0.3	0.5	1	0.9	10	3	10	2	10	30	1	---	145.791	5.79164	16017.3	6760.87	5603.82	1157.06	6760.87
17982	0	23	---	109	0.15	0.15	50	30	24	1	611	8.48367	0.07	0.0105	0.008025	0.07	0.0535	0.112	0.0856	3750	6.13748	---	2	1	1	0.9	50	1000	5	0.5	0.3	0.5	1	0.9	10	3	10	2	10	30	1	---	145.791	5.79164	16017.3	6760.87	5603.82	1157.06	6760.87
15372	0	19	---	109	0.15	0.25	50	30	24	3	611	8.31106	0.0826667	0.11375	0.01415	0.758333	0.0943333	1.21333	0.150933	3750	6.13748	---	2	1	1	0.9	50	1000	5	0.5	0.3	0.5	1	0.9	10	3	10	2	10	30	1	---	145.791	5.79164	16017.3	6760.87	5603.82	1157.06	6760.87
15571	0	146	---	109	0.15	0.25	50	30	12	3	2900	8.31106	0.0896667	0.1349	0.055325	0.899333	0.368833	1.43893	0.590133	3750	1.2931	---	2	1	1	0.9	50	1000	5	0.5	0.3	0.5	1	0.9	10	3	10	2	10	30	1	---	24.2255	2.79976	1386.79	640.572	547.295	93.2774	640.572
16830	0	773	---	109	0.15	0.25	50	30	6	3	13770	8.31106	0.092	0.14235	0.127475	0.949	0.849833	1.5184	1.35973	3750	0.272331	---	2	1	1	0.9	50	1000	5	0.5	0.3	0.5	1	0.9	10	3	10	2	10	30	1	---	4.02547	1.35345	120.069	60.6922	53.2701	7.42213	60.6922
16855	0	893	---	109	0.15	0.25	50	30	6	1	13770	8.31106	0.092	0.0138	0.0138	0.092	0.092	0.1472	0.1472	3750	0.272331	---	2	1	1	0.9	50	1000	5	0.5	0.3	0.5	1	0.9	10	3	10	2	10	30	1	---	4.02547	1.35345	120.069	60.6922	53.2701	7.42213	60.6922
17309	0	141	---	109	0.15	0.25	50	30	12	1	2900	8.31106	0.0896667	0.01345	0.013325	0.0896667	0.0888333	0.143467	0.142133	3750	1.2931	---	2	1	1	0.9	50	1000	5	0.5	0.3	0.5	1	0.9	10	3	10	2	10	30	1	---	24.2255	2.79976	1386.79	640.572	547.295	93.2774	640.572
17720	0	22	---	109	0.15	0.25	50	30	24	1	611	8.31106	0.0826667	0.0124	0.008725	0.0826667	0.0581667	0.132267	0.0930667	3750	6.13748	---	2	1	1	0.9	50	1000	5	0.5	0.3	0.5	1	0.9	10	3	10	2	10	30	1	---	145.791	5.79164	16017.3	6760.87	5603.82	1157.06	6760.87
15202	0	21	---	109	0.15	0.35	50	30	24	1	611	8.83435	0.107333	0.0161	0.01005	0.107333	0.067	0.171733	0.1072	3750	6.13748	---	2	1	1	0.9	50	1000	5	0.5	0.3	0.5	1	0.9	10	3	10	2	10	30	1	---	145.791	5.79164	16017.3	6760.87	5603.82	1157.06	6760.87
16131	0	18	---	109	0.15	0.35	50	30	24	3	611	8.83435	0.107333	0.11625	0.0144	0.775	0.096	1.24	0.1536	3750	6.13748	---	2	1	1	0.9	50	1000	5	0.5	0.3	0.5	1	0.9	10	3	10	2	10	30	1	---	145.791	5.79164	16017.3	6760.87	5603.82	1157.06	6760.87
16256	0	160	---	109	0.15	0.35	50	30	12	1	2900	8.83435	0.116333	0.01745	0.017125	0.116333	0.114167	0.186133	0.182667	3750	1.2931	---	2	1	1	0.9	50	1000	5	0.5	0.3	0.5	1	0.9	10	3	10	2	10	30	1	---	24.2255	2.79976	1386.79	640.572	547.295	93.2774	640.572
16481	0	143	---	109	0.15	0.35	50	30	12	3	2900	8.83435	0.116333	0.1359	0.0547	0.906	0.364667	1.4496	0.583467	3750	1.2931	---	2	1	1	0.9	50	1000	5	0.5	0.3	0.5	1	0.9	10	3	10	2	10	30	1	---	24.2255	2.79976	1386.79	640.572	547.295	93.2774	640.572
16665	0	949	---	109	0.15	0.35	50	30	6	3	13770	8.83435	0.119333	0.14285	0.127925	0.952333	0.852833	1.52373	1.36453	3750	0.272331	---	2	1	1	0.9	50	1000	5	0.5	0.3	0.5	1	0.9	10	3	10	2	10	30	1	---	4.02547	1.35345	120.069	60.6922	53.2701	7.42213	60.6922
17863	0	867	---	109	0.15	0.35	50	30	6	1	13770	8.83435	0.119333	0.0179	0.0179	0.119333	0.119333	0.190933	0.190933	3750	0.272331	---	2	1	1	0.9	50	1000	5	0.5	0.3	0.5	1	0.9	10	3	10	2	10	30	1	---	4.02547	1.35345	120.069	60.6922	53.2701	7.42213	60.6922
15247	0	1069	---	109	0.15	0.45	50	30	6	1	13770	8.20844	0.120667	0.0181	0.0181	0.120667	0.120667	0.193067	0.193067	3750	0.272331	---	2	1	1	0.9	50	1000	5	0.5	0.3	0.5	1	0.9	10	3	10	2	10	30	1	---	4.02547	1.35345	120.069	60.6922	53.2701	7.42213	60.6922
15781	0	134	---	109	0.15	0.45	50	30	12	1	2900	8.20844	0.118333	0.01775	0.017525	0.118333	0.116833	0.189333	0.186933	3750	1.2931	---	2	1	1	0.9	50	1000	5	0.5	0.3	0.5	1	0.9	10	3	10	2	10	30	1	---	24.2255	2.79976	1386.79	640.572	547.295	93.2774	640.572
16037	0	23	---	109	0.15	0.45	50	30	24	1	611	8.20844	0.111333	0.0167	0.0098	0.111333	0.0653333	0.178133	0.104533	3750	6.13748	---	2	1	1	0.9	50	1000	5	0.5	0.3	0.5	1	0.9	10	3	10	2	10	30	1	---	145.791	5.79164	16017.3	6760.87	5603.82	1157.06	6760.87
17014	0	18	---	109	0.15	0.45	50	30	24	3	611	8.20844	0.111333	0.12125	0.014325	0.808333	0.0955	1.29333	0.1528	3750	6.13748	---	2	1	1	0.9	50	1000	5	0.5	0.3	0.5	1	0.9	10	3	10	2	10	30	1	---	145.791	5.79164	16017.3	6760.87	5603.82	1157.06	6760.87
17270	0	78	---	109	0.15	0.45	50	30	12	3	2900	8.20844	0.118333	0.1382	0.0557	0.921333	0.371333	1.47413	0.594133	3750	1.2931	---	2	1	1	0.9	50	1000	5	0.5	0.3	0.5	1	0.9	10	3	10	2	10	30	1	---	24.2255	2.79976	1386.79	640.572	547.295	93.2774	640.572
17757	0	713	---	109	0.15	0.45	50	30	6	3	13770	8.20844	0.120667	0.14405	0.1286	0.960333	0.857333	1.53653	1.37173	3750	0.272331	---	2	1	1	0.9	50	1000	5	0.5	0.3	0.5	1	0.9	10	3	10	2	10	30	1	---	4.02547	1.35345	120.069	60.6922	53.2701	7.42213	60.6922
15606	0	124	---	109	0.15	0.55	50	30	12	3	2900	8.75529	0.127667	0.1382	0.05565	0.921333	0.371	1.47413	0.5936	3750	1.2931	---	2	1	1	0.9	50	1000	5	0.5	0.3	0.5	1	0.9	10	3	10	2	10	30	1	---	24.2255	2.79976	1386.79	640.572	547.295	93.2774	640.572
15684	0	17	---	109	0.15	0.55	50	30	24	1	611	8.75529	0.120667	0.0181	0.01025	0.120667	0.0683333	0.193067	0.109333	3750	6.13748	---	2	1	1	0.9	50	1000	5	0.5	0.3	0.5	1	0.9	10	3	10	2	10	30	1	---	145.791	5.79164	16017.3	6760.87	5603.82	1157.06	6760.87
16763	0	19	---	109	0.15	0.55	50	30	24	3	611	8.75529	0.120667	0.12125	0.0141	0.808333	0.094	1.29333	0.1504	3750	6.13748	---	2	1	1	0.9	50	1000	5	0.5	0.3	0.5	1	0.9	10	3	10	2	10	30	1	---	145.791	5.79164	16017.3	6760.87	5603.82	1157.06	6760.87
16773	0	801	---	109	0.15	0.55	50	30	6	3	13770	8.75529	0.13	0.14405	0.128525	0.960333	0.856833	1.53653	1.37093	3750	0.272331	---	2	1	1	0.9	50	1000	5	0.5	0.3	0.5	1	0.9	10	3	10	2	10	30	1	---	4.02547	1.35345	120.069	60.6922	53.2701	7.42213	60.6922
17624	0	1056	---	109	0.15	0.55	50	30	6	1	13770	8.75529	0.13	0.0195	0.0195	0.13	0.13	0.208	0.208	3750	0.272331	---	2	1	1	0.9	50	1000	5	0.5	0.3	0.5	1	0.9	10	3	10	2	10	30	1	---	4.02547	1.35345	120.069	60.6922	53.2701	7.42213	60.6922
17728	0	146	---	109	0.15	0.55	50	30	12	1	2900	8.75529	0.127667	0.01915	0.018775	0.127667	0.125167	0.204267	0.200267	3750	1.2931	---	2	1	1	0.9	50	1000	5	0.5	0.3	0.5	1	0.9	10	3	10	2	10	30	1	---	24.2255	2.79976	1386.79	640.572	547.295	93.2774	640.572
15150	0	542	---	109	0.15	0.65	50	30	6	1	13770	8.62287	0.147667	0.02215	0.02215	0.147667	0.147667	0.236267	0.236267	3750	0.272331	---	2	1	1	0.9	50	1000	5	0.5	0.3	0.5	1	0.9	10	3	10	2	10	30	1	---	4.02547	1.35345	120.069	60.6922	53.2701	7.42213	60.6922
15261	0	142	---	109	0.15	0.65	50	30	12	3	2900	8.62287	0.144667	0.1377	0.054925	0.918	0.366167	1.4688	0.585867	3750	1.2931	---	2	1	1	0.9	50	1000	5	0.5	0.3	0.5	1	0.9	10	3	10	2	10	30	1	---	24.2255	2.79976	1386.79	640.572	547.295	93.2774	640.572
15670	0	74	---	109	0.15	0.65	50	30	12	1	2900	8.62287	0.144667	0.0217	0.02075	0.144667	0.138333	0.231467	0.221333	3750	1.2931	---	2	1	1	0.9	50	1000	5	0.5	0.3	0.5	1	0.9	10	3	10	2	10	30	1	---	24.2255	2.79976	1386.79	640.572	547.295	93.2774	640.572
15789	0	848	---	109	0.15	0.65	50	30	6	3	13770	8.62287	0.147667	0.1438	0.127625	0.958667	0.850833	1.53387	1.36133	3750	0.272331	---	2	1	1	0.9	50	1000	5	0.5	0.3	0.5	1	0.9	10	3	10	2	10	30	1	---	4.02547	1.35345	120.069	60.6922	53.2701	7.42213	60.6922
17498	0	20	---	109	0.15	0.65	50	30	24	1	611	8.62287	0.135667	0.02035	0.010425	0.135667	0.0695	0.217067	0.1112	3750	6.13748	---	2	1	1	0.9	50	1000	5	0.5	0.3	0.5	1	0.9	10	3	10	2	10	30	1	---	145.791	5.79164	16017.3	6760.87	5603.82	1157.06	6760.87
17640	0	21	---	109	0.15	0.65	50	30	24	3	611	8.62287	0.135667	0.12	0.014225	0.8	0.0948333	1.28	0.151733	3750	6.13748	---	2	1	1	0.9	50	1000	5	0.5	0.3	0.5	1	0.9	10	3	10	2	10	30	1	---	145.791	5.79164	16017.3	6760.87	5603.82	1157.06	6760.87
15443	0	639	---	109	0.15	0.75	50	30	6	1	13770	8.72977	0.180333	0.02705	0.02705	0.180333	0.180333	0.288533	0.288533	3750	0.272331	---	2	1	1	0.9	50	1000	5	0.5	0.3	0.5	1	0.9	10	3	10	2	10	30	1	---	4.02547	1.35345	120.069	60.6922	53.2701	7.42213	60.6922
16229	0	21	---	109	0.15	0.75	50	30	24	3	611	8.72977	0.167	0.12375	0.014275	0.825	0.0951667	1.32	0.152267	3750	6.13748	---	2	1	1	0.9	50	1000	5	0.5	0.3	0.5	1	0.9	10	3	10	2	10	30	1	---	145.791	5.79164	16017.3	6760.87	5603.82	1157.06	6760.87
16282	0	20	---	109	0.15	0.75	50	30	24	1	611	8.72977	0.167	0.02505	0.0113	0.167	0.0753333	0.2672	0.120533	3750	6.13748	---	2	1	1	0.9	50	1000	5	0.5	0.3	0.5	1	0.9	10	3	10	2	10	30	1	---	145.791	5.79164	16017.3	6760.87	5603.82	1157.06	6760.87
16297	0	1030	---	109	0.15	0.75	50	30	6	3	13770	8.72977	0.180333	0.14455	0.128375	0.963667	0.855833	1.54187	1.36933	3750	0.272331	---	2	1	1	0.9	50	1000	5	0.5	0.3	0.5	1	0.9	10	3	10	2	10	30	1	---	4.02547	1.35345	120.069	60.6922	53.2701	7.42213	60.6922
17187	0	83	---	109	0.15	0.75	50	30	12	1	2900	8.72977	0.177	0.02655	0.0248	0.177	0.165333	0.2832	0.264533	3750	1.2931	---	2	1	1	0.9	50	1000	5	0.5	0.3	0.5	1	0.9	10	3	10	2	10	30	1	---	24.2255	2.79976	1386.79	640.572	547.295	93.2774	640.572
17749	0	107	---	109	0.15	0.75	50	30	12	3	2900	8.72977	0.177	0.1392	0.05575	0.928	0.371667	1.4848	0.594667	3750	1.2931	---	2	1	1	0.9	50	1000	5	0.5	0.3	0.5	1	0.9	10	3	10	2	10	30	1	---	24.2255	2.79976	1386.79	640.572	547.295	93.2774	640.572
15132	0	621	---	109	0.15	0.85	50	30	6	3	13770	8.62749	0.190667	0.1448	0.12875	0.965333	0.858333	1.54453	1.37333	3750	0.272331	---	2	1	1	0.9	50	1000	5	0.5	0.3	0.5	1	0.9	10	3	10	2	10	30	1	---	4.02547	1.35345	120.069	60.6922	53.2701	7.42213	60.6922
15293	0	92	---	109	0.15	0.85	50	30	12	3	2900	8.62749	0.187333	0.1397	0.0552	0.931333	0.368	1.49013	0.5888	3750	1.2931	---	2	1	1	0.9	50	1000	5	0.5	0.3	0.5	1	0.9	10	3	10	2	10	30	1	---	24.2255	2.79976	1386.79	640.572	547.295	93.2774	640.572
15458	0	20	---	109	0.15	0.85	50	30	24	1	611	8.62749	0.177333	0.0266	0.01145	0.177333	0.0763333	0.283733	0.122133	3750	6.13748	---	2	1	1	0.9	50	1000	5	0.5	0.3	0.5	1	0.9	10	3	10	2	10	30	1	---	145.791	5.79164	16017.3	6760.87	5603.82	1157.06	6760.87
16976	0	10	---	109	0.15	0.85	50	30	24	3	611	8.62749	0.177333	0.125	0.01435	0.833333	0.0956667	1.33333	0.153067	3750	6.13748	---	2	1	1	0.9	50	1000	5	0.5	0.3	0.5	1	0.9	10	3	10	2	10	30	1	---	145.791	5.79164	16017.3	6760.87	5603.82	1157.06	6760.87
17232	0	1008	---	109	0.15	0.85	50	30	6	1	13770	8.62749	0.190667	0.0286	0.0286	0.190667	0.190667	0.305067	0.305067	3750	0.272331	---	2	1	1	0.9	50	1000	5	0.5	0.3	0.5	1	0.9	10	3	10	2	10	30	1	---	4.02547	1.35345	120.069	60.6922	53.2701	7.42213	60.6922
17843	0	129	---	109	0.15	0.85	50	30	12	1	2900	8.62749	0.187333	0.0281	0.026275	0.187333	0.175167	0.299733	0.280267	3750	1.2931	---	2	1	1	0.9	50	1000	5	0.5	0.3	0.5	1	0.9	10	3	10	2	10	30	1	---	24.2255	2.79976	1386.79	640.572	547.295	93.2774	640.572
15817	0	762	---	109	0.15	0.95	50	30	6	1	13770	8.7574	0.198167	0.029725	0.029725	0.198167	0.198167	0.317067	0.317067	3750	0.272331	---	2	1	1	0.9	50	1000	5	0.5	0.3	0.5	1	0.9	10	3	10	2	10	30	1	---	4.02547	1.35345	120.069	60.6922	53.2701	7.42213	60.6922
16899	0	142	---	109	0.15	0.95	50	30	12	1	2900	8.7574	0.194833	0.029225	0.026975	0.194833	0.179833	0.311733	0.287733	3750	1.2931	---	2	1	1	0.9	50	1000	5	0.5	0.3	0.5	1	0.9	10	3	10	2	10	30	1	---	24.2255	2.79976	1386.79	640.572	547.295	93.2774	640.572
17107	0	22	---	109	0.15	0.95	50	30	24	1	611	8.7574	0.184833	0.027725	0.011825	0.184833	0.0788333	0.295733	0.126133	3750	6.13748	---	2	1	1	0.9	50	1000	5	0.5	0.3	0.5	1	0.9	10	3	10	2	10	30	1	---	145.791	5.79164	16017.3	6760.87	5603.82	1157.06	6760.87
17163	0	746	---	109	0.15	0.95	50	30	6	3	13770	8.7574	0.198167	0.145525	0.12935	0.970167	0.862333	1.55227	1.37973	3750	0.272331	---	2	1	1	0.9	50	1000	5	0.5	0.3	0.5	1	0.9	10	3	10	2	10	30	1	---	4.02547	1.35345	120.069	60.6922	53.2701	7.42213	60.6922
17475	0	130	---	109	0.15	0.95	50	30	12	3	2900	8.7574	0.194833	0.1411	0.05635	0.940667	0.375667	1.50507	0.601067	3750	1.2931	---	2	1	1	0.9	50	1000	5	0.5	0.3	0.5	1	0.9	10	3	10	2	10	30	1	---	24.2255	2.79976	1386.79	640.572	547.295	93.2774	640.572
17847	0	19	---	109	0.15	0.95	50	30	24	3	611	8.7574	0.184833	0.128125	0.014325	0.854167	0.0955	1.36667	0.1528	3750	6.13748	---	2	1	1	0.9	50	1000	5	0.5	0.3	0.5	1	0.9	10	3	10	2	10	30	1	---	145.791	5.79164	16017.3	6760.87	5603.82	1157.06	6760.87
15446	0	42	---	109	0.25	0.05	50	30	24	1	1018	9.07471	0.0554	0.01385	0.0118	0.0554	0.0472	0.08864	0.07552	6250	6.13949	---	2	1	1	0.9	50	1000	5	0.5	0.3	0.5	1	0.9	10	3	10	2	10	30	1	---	145.791	5.79164	16017.3	6760.87	5603.82	1157.06	6760.87
15556	0	1450	---	109	0.25	0.05	50	30	6	1	22950	9.07471	0.0586	0.01465	0.01465	0.0586	0.0586	0.09376	0.09376	6250	0.272331	---	2	1	1	0.9	50	1000	5	0.5	0.3	0.5	1	0.9	10	3	10	2	10	30	1	---	4.02547	1.35345	120.069	60.6922	53.2701	7.42213	60.6922
15989	0	34	---	109	0.25	0.05	50	30	24	3	1018	9.07471	0.0554	0.19875	0.023975	0.795	0.0959	1.272	0.15344	6250	6.13949	---	2	1	1	0.9	50	1000	5	0.5	0.3	0.5	1	0.9	10	3	10	2	10	30	1	---	145.791	5.79164	16017.3	6760.87	5603.82	1157.06	6760.87
16406	0	327	---	109	0.25	0.05	50	30	12	3	4833	9.07471	0.0578	0.2289	0.0939	0.9156	0.3756	1.46496	0.60096	6250	1.29319	---	2	1	1	0.9	50	1000	5	0.5	0.3	0.5	1	0.9	10	3	10	2	10	30	1	---	24.2255	2.79976	1386.79	640.572	547.295	93.2774	640.572
17958	0	231	---	109	0.25	0.05	50	30	12	1	4833	9.07471	0.0578	0.01445	0.014425	0.0578	0.0577	0.09248	0.09232	6250	1.29319	---	2	1	1	0.9	50	1000	5	0.5	0.3	0.5	1	0.9	10	3	10	2	10	30	1	---	24.2255	2.79976	1386.79	640.572	547.295	93.2774	640.572
17985	0	1071	---	109	0.25	0.05	50	30	6	3	22950	9.07471	0.0586	0.23935	0.2135	0.9574	0.854	1.53184	1.3664	6250	0.272331	---	2	1	1	0.9	50	1000	5	0.5	0.3	0.5	1	0.9	10	3	10	2	10	30	1	---	4.02547	1.35345	120.069	60.6922	53.2701	7.42213	60.6922
16198	0	33	---	109	0.25	0.15	50	30	24	3	1018	9.08931	0.0584	0.1975	0.024	0.79	0.096	1.264	0.1536	6250	6.13949	---	2	1	1	0.9	50	1000	5	0.5	0.3	0.5	1	0.9	10	3	10	2	10	30	1	---	145.791	5.79164	16017.3	6760.87	5603.82	1157.06	6760.87
16312	0	1329	---	109	0.25	0.15	50	30	6	1	22950	9.08931	0.0616	0.0154	0.0154	0.0616	0.0616	0.09856	0.09856	6250	0.272331	---	2	1	1	0.9	50	1000	5	0.5	0.3	0.5	1	0.9	10	3	10	2	10	30	1	---	4.02547	1.35345	120.069	60.6922	53.2701	7.42213	60.6922
16372	0	41	---	109	0.25	0.15	50	30	24	1	1018	9.08931	0.0584	0.0146	0.012425	0.0584	0.0497	0.09344	0.07952	6250	6.13949	---	2	1	1	0.9	50	1000	5	0.5	0.3	0.5	1	0.9	10	3	10	2	10	30	1	---	145.791	5.79164	16017.3	6760.87	5603.82	1157.06	6760.87
17530	0	208	---	109	0.25	0.15	50	30	12	3	4833	9.08931	0.0608	0.2284	0.0933	0.9136	0.3732	1.46176	0.59712	6250	1.29319	---	2	1	1	0.9	50	1000	5	0.5	0.3	0.5	1	0.9	10	3	10	2	10	30	1	---	24.2255	2.79976	1386.79	640.572	547.295	93.2774	640.572
17695	0	1189	---	109	0.25	0.15	50	30	6	3	22950	9.08931	0.0616	0.2391	0.21325	0.9564	0.853	1.53024	1.3648	6250	0.272331	---	2	1	1	0.9	50	1000	5	0.5	0.3	0.5	1	0.9	10	3	10	2	10	30	1	---	4.02547	1.35345	120.069	60.6922	53.2701	7.42213	60.6922
17845	0	380	---	109	0.25	0.15	50	30	12	1	4833	9.08931	0.0608	0.0152	0.0152	0.0608	0.0608	0.09728	0.09728	6250	1.29319	---	2	1	1	0.9	50	1000	5	0.5	0.3	0.5	1	0.9	10	3	10	2	10	30	1	---	24.2255	2.79976	1386.79	640.572	547.295	93.2774	640.572
15125	0	406	---	109	0.25	0.25	50	30	12	3	4833	9.24673	0.0664	0.2284	0.0935	0.9136	0.374	1.46176	0.5984	6250	1.29319	---	2	1	1	0.9	50	1000	5	0.5	0.3	0.5	1	0.9	10	3	10	2	10	30	1	---	24.2255	2.79976	1386.79	640.572	547.295	93.2774	640.572
15468	0	35	---	109	0.25	0.25	50	30	24	3	1018	9.24673	0.064	0.1975	0.024075	0.79	0.0963	1.264	0.15408	6250	6.13949	---	2	1	1	0.9	50	1000	5	0.5	0.3	0.5	1	0.9	10	3	10	2	10	30	1	---	145.791	5.79164	16017.3	6760.87	5603.82	1157.06	6760.87
16325	0	1073	---	109	0.25	0.25	50	30	6	3	22950	9.24673	0.0672	0.2391	0.2136	0.9564	0.8544	1.53024	1.36704	6250	0.272331	---	2	1	1	0.9	50	1000	5	0.5	0.3	0.5	1	0.9	10	3	10	2	10	30	1	---	4.02547	1.35345	120.069	60.6922	53.2701	7.42213	60.6922
16584	0	42	---	109	0.25	0.25	50	30	24	1	1018	9.24673	0.064	0.016	0.012875	0.064	0.0515	0.1024	0.0824	6250	6.13949	---	2	1	1	0.9	50	1000	5	0.5	0.3	0.5	1	0.9	10	3	10	2	10	30	1	---	145.791	5.79164	16017.3	6760.87	5603.82	1157.06	6760.87
16986	0	1121	---	109	0.25	0.25	50	30	6	1	22950	9.24673	0.0672	0.0168	0.0168	0.0672	0.0672	0.10752	0.10752	6250	0.272331	---	2	1	1	0.9	50	1000	5	0.5	0.3	0.5	1	0.9	10	3	10	2	10	30	1	---	4.02547	1.35345	120.069	60.6922	53.2701	7.42213	60.6922
17997	0	305	---	109	0.25	0.25	50	30	12	1	4833	9.24673	0.0664	0.0166	0.0166	0.0664	0.0664	0.10624	0.10624	6250	1.29319	---	2	1	1	0.9	50	1000	5	0.5	0.3	0.5	1	0.9	10	3	10	2	10	30	1	---	24.2255	2.79976	1386.79	640.572	547.295	93.2774	640.572
15350	0	1164	---	109	0.25	0.35	50	30	6	1	22950	9.31435	0.0838	0.02095	0.02095	0.0838	0.0838	0.13408	0.13408	6250	0.272331	---	2	1	1	0.9	50	1000	5	0.5	0.3	0.5	1	0.9	10	3	10	2	10	30	1	---	4.02547	1.35345	120.069	60.6922	53.2701	7.42213	60.6922
15705	0	291	---	109	0.25	0.35	50	30	12	3	4833	9.31435	0.0826	0.2279	0.0922	0.9116	0.3688	1.45856	0.59008	6250	1.29319	---	2	1	1	0.9	50	1000	5	0.5	0.3	0.5	1	0.9	10	3	10	2	10	30	1	---	24.2255	2.79976	1386.79	640.572	547.295	93.2774	640.572
16120	0	36	---	109	0.25	0.35	50	30	24	3	1018	9.31435	0.079	0.19625	0.0238	0.785	0.0952	1.256	0.15232	6250	6.13949	---	2	1	1	0.9	50	1000	5	0.5	0.3	0.5	1	0.9	10	3	10	2	10	30	1	---	145.791	5.79164	16017.3	6760.87	5603.82	1157.06	6760.87
16243	0	1306	---	109	0.25	0.35	50	30	6	3	22950	9.31435	0.0838	0.23885	0.21295	0.9554	0.8518	1.52864	1.36288	6250	0.272331	---	2	1	1	0.9	50	1000	5	0.5	0.3	0.5	1	0.9	10	3	10	2	10	30	1	---	4.02547	1.35345	120.069	60.6922	53.2701	7.42213	60.6922
16298	0	40	---	109	0.25	0.35	50	30	24	1	1018	9.31435	0.079	0.01975	0.014475	0.079	0.0579	0.1264	0.09264	6250	6.13949	---	2	1	1	0.9	50	1000	5	0.5	0.3	0.5	1	0.9	10	3	10	2	10	30	1	---	145.791	5.79164	16017.3	6760.87	5603.82	1157.06	6760.87
17342	0	387	---	109	0.25	0.35	50	30	12	1	4833	9.31435	0.0826	0.02065	0.020575	0.0826	0.0823	0.13216	0.13168	6250	1.29319	---	2	1	1	0.9	50	1000	5	0.5	0.3	0.5	1	0.9	10	3	10	2	10	30	1	---	24.2255	2.79976	1386.79	640.572	547.295	93.2774	640.572
15143	0	303	---	109	0.25	0.45	50	30	12	3	4833	9.27227	0.0882	0.2289	0.09195	0.9156	0.3678	1.46496	0.58848	6250	1.29319	---	2	1	1	0.9	50	1000	5	0.5	0.3	0.5	1	0.9	10	3	10	2	10	30	1	---	24.2255	2.79976	1386.79	640.572	547.295	93.2774	640.572
15343	0	1012	---	109	0.25	0.45	50	30	6	3	22950	9.27227	0.0894	0.23935	0.2139	0.9574	0.8556	1.53184	1.36896	6250	0.272331	---	2	1	1	0.9	50	1000	5	0.5	0.3	0.5	1	0.9	10	3	10	2	10	30	1	---	4.02547	1.35345	120.069	60.6922	53.2701	7.42213	60.6922
16477	0	326	---	109	0.25	0.45	50	30	12	1	4833	9.27227	0.0882	0.02205	0.022	0.0882	0.088	0.14112	0.1408	6250	1.29319	---	2	1	1	0.9	50	1000	5	0.5	0.3	0.5	1	0.9	10	3	10	2	10	30	1	---	24.2255	2.79976	1386.79	640.572	547.295	93.2774	640.572
16826	0	16	---	109	0.25	0.45	50	30	24	3	1018	9.27227	0.0846	0.19875	0.0237	0.795	0.0948	1.272	0.15168	6250	6.13949	---	2	1	1	0.9	50	1000	5	0.5	0.3	0.5	1	0.9	10	3	10	2	10	30	1	---	145.791	5.79164	16017.3	6760.87	5603.82	1157.06	6760.87
17570	0	1363	---	109	0.25	0.45	50	30	6	1	22950	9.27227	0.0894	0.02235	0.02235	0.0894	0.0894	0.14304	0.14304	6250	0.272331	---	2	1	1	0.9	50	1000	5	0.5	0.3	0.5	1	0.9	10	3	10	2	10	30	1	---	4.02547	1.35345	120.069	60.6922	53.2701	7.42213	60.6922
17711	0	38	---	109	0.25	0.45	50	30	24	1	1018	9.27227	0.0846	0.02115	0.0149	0.0846	0.0596	0.13536	0.09536	6250	6.13949	---	2	1	1	0.9	50	1000	5	0.5	0.3	0.5	1	0.9	10	3	10	2	10	30	1	---	145.791	5.79164	16017.3	6760.87	5603.82	1157.06	6760.87
15275	0	1258	---	109	0.25	0.55	50	30	6	1	22950	9.52548	0.099	0.02475	0.02475	0.099	0.099	0.1584	0.1584	6250	0.272331	---	2	1	1	0.9	50	1000	5	0.5	0.3	0.5	1	0.9	10	3	10	2	10	30	1	---	4.02547	1.35345	120.069	60.6922	53.2701	7.42213	60.6922
15891	0	319	---	109	0.25	0.55	50	30	12	1	4833	9.52548	0.0976	0.0244	0.02425	0.0976	0.097	0.15616	0.1552	6250	1.29319	---	2	1	1	0.9	50	1000	5	0.5	0.3	0.5	1	0.9	10	3	10	2	10	30	1	---	24.2255	2.79976	1386.79	640.572	547.295	93.2774	640.572
16005	0	36	---	109	0.25	0.55	50	30	24	3	1018	9.52548	0.0934	0.2	0.023825	0.8	0.0953	1.28	0.15248	6250	6.13949	---	2	1	1	0.9	50	1000	5	0.5	0.3	0.5	1	0.9	10	3	10	2	10	30	1	---	145.791	5.79164	16017.3	6760.87	5603.82	1157.06	6760.87
16263	0	332	---	109	0.25	0.55	50	30	12	3	4833	9.52548	0.0976	0.2294	0.09235	0.9176	0.3694	1.46816	0.59104	6250	1.29319	---	2	1	1	0.9	50	1000	5	0.5	0.3	0.5	1	0.9	10	3	10	2	10	30	1	---	24.2255	2.79976	1386.79	640.572	547.295	93.2774	640.572
16786	0	1397	---	109	0.25	0.55	50	30	6	3	22950	9.52548	0.099	0.2396	0.21335	0.9584	0.8534	1.53344	1.36544	6250	0.272331	---	2	1	1	0.9	50	1000	5	0.5	0.3	0.5	1	0.9	10	3	10	2	10	30	1	---	4.02547	1.35345	120.069	60.6922	53.2701	7.42213	60.6922
17544	0	38	---	109	0.25	0.55	50	30	24	1	1018	9.52548	0.0934	0.02335	0.0156	0.0934	0.0624	0.14944	0.09984	6250	6.13949	---	2	1	1	0.9	50	1000	5	0.5	0.3	0.5	1	0.9	10	3	10	2	10	30	1	---	145.791	5.79164	16017.3	6760.87	5603.82	1157.06	6760.87
15512	0	410	---	109	0.25	0.65	50	30	12	1	4833	9.12453	0.107	0.02675	0.026475	0.107	0.1059	0.1712	0.16944	6250	1.29319	---	2	1	1	0.9	50	1000	5	0.5	0.3	0.5	1	0.9	10	3	10	2	10	30	1	---	24.2255	2.79976	1386.79	640.572	547.295	93.2774	640.572
15777	0	1208	---	109	0.25	0.65	50	30	6	3	22950	9.12453	0.1082	0.24105	0.2149	0.9642	0.8596	1.54272	1.37536	6250	0.272331	---	2	1	1	0.9	50	1000	5	0.5	0.3	0.5	1	0.9	10	3	10	2	10	30	1	---	4.02547	1.35345	120.069	60.6922	53.2701	7.42213	60.6922
16078	0	1291	---	109	0.25	0.65	50	30	6	1	22950	9.12453	0.1082	0.02705	0.02705	0.1082	0.1082	0.17312	0.17312	6250	0.272331	---	2	1	1	0.9	50	1000	5	0.5	0.3	0.5	1	0.9	10	3	10	2	10	30	1	---	4.02547	1.35345	120.069	60.6922	53.2701	7.42213	60.6922
16619	0	313	---	109	0.25	0.65	50	30	12	3	4833	9.12453	0.107	0.2322	0.092825	0.9288	0.3713	1.48608	0.59408	6250	1.29319	---	2	1	1	0.9	50	1000	5	0.5	0.3	0.5	1	0.9	10	3	10	2	10	30	1	---	24.2255	2.79976	1386.79	640.572	547.295	93.2774	640.572
17057	0	33	---	109	0.25	0.65	50	30	24	3	1018	9.12453	0.1034	0.20625	0.02385	0.825	0.0954	1.32	0.15264	6250	6.13949	---	2	1	1	0.9	50	1000	5	0.5	0.3	0.5	1	0.9	10	3	10	2	10	30	1	---	145.791	5.79164	16017.3	6760.87	5603.82	1157.06	6760.87
17626	0	39	---	109	0.25	0.65	50	30	24	1	1018	9.12453	0.1034	0.02585	0.016275	0.1034	0.0651	0.16544	0.10416	6250	6.13949	---	2	1	1	0.9	50	1000	5	0.5	0.3	0.5	1	0.9	10	3	10	2	10	30	1	---	145.791	5.79164	16017.3	6760.87	5603.82	1157.06	6760.87
15560	0	1447	---	109	0.25	0.75	50	30	6	1	22950	9.25404	0.1168	0.0292	0.0292	0.1168	0.1168	0.18688	0.18688	6250	0.272331	---	2	1	1	0.9	50	1000	5	0.5	0.3	0.5	1	0.9	10	3	10	2	10	30	1	---	4.02547	1.35345	120.069	60.6922	53.2701	7.42213	60.6922
15839	0	1291	---	109	0.25	0.75	50	30	6	3	22950	9.25404	0.1168	0.2418	0.215875	0.9672	0.8635	1.54752	1.3816	6250	0.272331	---	2	1	1	0.9	50	1000	5	0.5	0.3	0.5	1	0.9	10	3	10	2	10	30	1	---	4.02547	1.35345	120.069	60.6922	53.2701	7.42213	60.6922
15863	0	161	---	109	0.25	0.75	50	30	12	1	4833	9.25404	0.1152	0.0288	0.028625	0.1152	0.1145	0.18432	0.1832	6250	1.29319	---	2	1	1	0.9	50	1000	5	0.5	0.3	0.5	1	0.9	10	3	10	2	10	30	1	---	24.2255	2.79976	1386.79	640.572	547.295	93.2774	640.572
16585	0	235	---	109	0.25	0.75	50	30	12	3	4833	9.25404	0.1152	0.2337	0.093175	0.9348	0.3727	1.49568	0.59632	6250	1.29319	---	2	1	1	0.9	50	1000	5	0.5	0.3	0.5	1	0.9	10	3	10	2	10	30	1	---	24.2255	2.79976	1386.79	640.572	547.295	93.2774	640.572
17134	0	38	---	109	0.25	0.75	50	30	24	1	1018	9.25404	0.1104	0.0276	0.0167	0.1104	0.0668	0.17664	0.10688	6250	6.13949	---	2	1	1	0.9	50	1000	5	0.5	0.3	0.5	1	0.9	10	3	10	2	10	30	1	---	145.791	5.79164	16017.3	6760.87	5603.82	1157.06	6760.87
17726	0	36	---	109	0.25	0.75	50	30	24	3	1018	9.25404	0.1104	0.21	0.0238	0.84	0.0952	1.344	0.15232	6250	6.13949	---	2	1	1	0.9	50	1000	5	0.5	0.3	0.5	1	0.9	10	3	10	2	10	30	1	---	145.791	5.79164	16017.3	6760.87	5603.82	1157.06	6760.87
15433	0	1340	---	109	0.25	0.85	50	30	6	3	22950	9.39863	0.1316	0.24205	0.215675	0.9682	0.8627	1.54912	1.38032	6250	0.272331	---	2	1	1	0.9	50	1000	5	0.5	0.3	0.5	1	0.9	10	3	10	2	10	30	1	---	4.02547	1.35345	120.069	60.6922	53.2701	7.42213	60.6922
15449	0	201	---	109	0.25	0.85	50	30	12	3	4833	9.39863	0.1298	0.2342	0.0931	0.9368	0.3724	1.49888	0.59584	6250	1.29319	---	2	1	1	0.9	50	1000	5	0.5	0.3	0.5	1	0.9	10	3	10	2	10	30	1	---	24.2255	2.79976	1386.79	640.572	547.295	93.2774	640.572
15561	0	34	---	109	0.25	0.85	50	30	24	3	1018	9.39863	0.1244	0.21125	0.0237	0.845	0.0948	1.352	0.15168	6250	6.13949	---	2	1	1	0.9	50	1000	5	0.5	0.3	0.5	1	0.9	10	3	10	2	10	30	1	---	145.791	5.79164	16017.3	6760.87	5603.82	1157.06	6760.87
15815	0	1298	---	109	0.25	0.85	50	30	6	1	22950	9.39863	0.1316	0.0329	0.0329	0.1316	0.1316	0.21056	0.21056	6250	0.272331	---	2	1	1	0.9	50	1000	5	0.5	0.3	0.5	1	0.9	10	3	10	2	10	30	1	---	4.02547	1.35345	120.069	60.6922	53.2701	7.42213	60.6922
15949	0	34	---	109	0.25	0.85	50	30	24	1	1018	9.39863	0.1244	0.0311	0.0174	0.1244	0.0696	0.19904	0.11136	6250	6.13949	---	2	1	1	0.9	50	1000	5	0.5	0.3	0.5	1	0.9	10	3	10	2	10	30	1	---	145.791	5.79164	16017.3	6760.87	5603.82	1157.06	6760.87
17374	0	277	---	109	0.25	0.85	50	30	12	1	4833	9.39863	0.1298	0.03245	0.03185	0.1298	0.1274	0.20768	0.20384	6250	1.29319	---	2	1	1	0.9	50	1000	5	0.5	0.3	0.5	1	0.9	10	3	10	2	10	30	1	---	24.2255	2.79976	1386.79	640.572	547.295	93.2774	640.572
16011	0	360	---	109	0.25	0.95	50	30	12	3	4833	9.36998	0.146	0.2347	0.09395	0.9388	0.3758	1.50208	0.60128	6250	1.29319	---	2	1	1	0.9	50	1000	5	0.5	0.3	0.5	1	0.9	10	3	10	2	10	30	1	---	24.2255	2.79976	1386.79	640.572	547.295	93.2774	640.572
16417	0	1278	---	109	0.25	0.95	50	30	6	1	22950	9.36998	0.1482	0.03705	0.03705	0.1482	0.1482	0.23712	0.23712	6250	0.272331	---	2	1	1	0.9	50	1000	5	0.5	0.3	0.5	1	0.9	10	3	10	2	10	30	1	---	4.02547	1.35345	120.069	60.6922	53.2701	7.42213	60.6922
16634	0	325	---	109	0.25	0.95	50	30	12	1	4833	9.36998	0.146	0.0365	0.034975	0.146	0.1399	0.2336	0.22384	6250	1.29319	---	2	1	1	0.9	50	1000	5	0.5	0.3	0.5	1	0.9	10	3	10	2	10	30	1	---	24.2255	2.79976	1386.79	640.572	547.295	93.2774	640.572
16635	0	37	---	109	0.25	0.95	50	30	24	3	1018	9.36998	0.1394	0.2125	0.023875	0.85	0.0955	1.36	0.1528	6250	6.13949	---	2	1	1	0.9	50	1000	5	0.5	0.3	0.5	1	0.9	10	3	10	2	10	30	1	---	145.791	5.79164	16017.3	6760.87	5603.82	1157.06	6760.87
16835	0	1654	---	109	0.25	0.95	50	30	6	3	22950	9.36998	0.1482	0.2423	0.2164	0.9692	0.8656	1.55072	1.38496	6250	0.272331	---	2	1	1	0.9	50	1000	5	0.5	0.3	0.5	1	0.9	10	3	10	2	10	30	1	---	4.02547	1.35345	120.069	60.6922	53.2701	7.42213	60.6922
17235	0	31	---	109	0.25	0.95	50	30	24	1	1018	9.36998	0.1394	0.03485	0.018075	0.1394	0.0723	0.22304	0.11568	6250	6.13949	---	2	1	1	0.9	50	1000	5	0.5	0.3	0.5	1	0.9	10	3	10	2	10	30	1	---	145.791	5.79164	16017.3	6760.87	5603.82	1157.06	6760.87
15205	0	535	---	109	0.35	0.05	50	30	12	1	6766	9.95422	0.0462857	0.0162	0.0162	0.0462857	0.0462857	0.0740571	0.0740571	8750	1.29323	---	2	1	1	0.9	50	1000	5	0.5	0.3	0.5	1	0.9	10	3	10	2	10	30	1	---	24.2255	2.79976	1386.79	640.572	547.295	93.2774	640.572
15381	0	496	---	109	0.35	0.05	50	30	12	3	6766	9.95422	0.0462857	0.3254	0.1305	0.929714	0.372857	1.48754	0.596571	8750	1.29323	---	2	1	1	0.9	50	1000	5	0.5	0.3	0.5	1	0.9	10	3	10	2	10	30	1	---	24.2255	2.79976	1386.79	640.572	547.295	93.2774	640.572
15594	0	54	---	109	0.35	0.05	50	30	24	3	1425	9.95422	0.0445714	0.29	0.033275	0.828571	0.0950714	1.32571	0.152114	8750	6.14035	---	2	1	1	0.9	50	1000	5	0.5	0.3	0.5	1	0.9	10	3	10	2	10	30	1	---	145.791	5.79164	16017.3	6760.87	5603.82	1157.06	6760.87
16226	0	67	---	109	0.35	0.05	50	30	24	1	1425	9.95422	0.0445714	0.0156	0.0139	0.0445714	0.0397143	0.0713143	0.0635429	8750	6.14035	---	2	1	1	0.9	50	1000	5	0.5	0.3	0.5	1	0.9	10	3	10	2	10	30	1	---	145.791	5.79164	16017.3	6760.87	5603.82	1157.06	6760.87
16574	0	1735	---	109	0.35	0.05	50	30	6	3	32130	9.95422	0.0468571	0.3376	0.300825	0.964571	0.8595	1.54331	1.3752	8750	0.272331	---	2	1	1	0.9	50	1000	5	0.5	0.3	0.5	1	0.9	10	3	10	2	10	30	1	---	4.02547	1.35345	120.069	60.6922	53.2701	7.42213	60.6922
16834	0	1850	---	109	0.35	0.05	50	30	6	1	32130	9.95422	0.0468571	0.0164	0.0164	0.0468571	0.0468571	0.0749714	0.0749714	8750	0.272331	---	2	1	1	0.9	50	1000	5	0.5	0.3	0.5	1	0.9	10	3	10	2	10	30	1	---	4.02547	1.35345	120.069	60.6922	53.2701	7.42213	60.6922
15978	0	68	---	109	0.35	0.15	50	30	24	1	1425	9.82153	0.0481429	0.01685	0.015025	0.0481429	0.0429286	0.0770286	0.0686857	8750	6.14035	---	2	1	1	0.9	50	1000	5	0.5	0.3	0.5	1	0.9	10	3	10	2	10	30	1	---	145.791	5.79164	16017.3	6760.87	5603.82	1157.06	6760.87
16262	0	517	---	109	0.35	0.15	50	30	12	3	6766	9.82153	0.0498571	0.3259	0.1313	0.931143	0.375143	1.48983	0.600229	8750	1.29323	---	2	1	1	0.9	50	1000	5	0.5	0.3	0.5	1	0.9	10	3	10	2	10	30	1	---	24.2255	2.79976	1386.79	640.572	547.295	93.2774	640.572
16441	0	50	---	109	0.35	0.15	50	30	24	3	1425	9.82153	0.0481429	0.29125	0.03305	0.832143	0.0944286	1.33143	0.151086	8750	6.14035	---	2	1	1	0.9	50	1000	5	0.5	0.3	0.5	1	0.9	10	3	10	2	10	30	1	---	145.791	5.79164	16017.3	6760.87	5603.82	1157.06	6760.87
16995	0	1793	---	109	0.35	0.15	50	30	6	1	32130	9.82153	0.0504286	0.01765	0.01765	0.0504286	0.0504286	0.0806857	0.0806857	8750	0.272331	---	2	1	1	0.9	50	1000	5	0.5	0.3	0.5	1	0.9	10	3	10	2	10	30	1	---	4.02547	1.35345	120.069	60.6922	53.2701	7.42213	60.6922
17222	0	581	---	109	0.35	0.15	50	30	12	1	6766	9.82153	0.0498571	0.01745	0.01745	0.0498571	0.0498571	0.0797714	0.0797714	8750	1.29323	---	2	1	1	0.9	50	1000	5	0.5	0.3	0.5	1	0.9	10	3	10	2	10	30	1	---	24.2255	2.79976	1386.79	640.572	547.295	93.2774	640.572
17245	0	1814	---	109	0.35	0.15	50	30	6	3	32130	9.82153	0.0504286	0.33785	0.301375	0.965286	0.861071	1.54446	1.37771	8750	0.272331	---	2	1	1	0.9	50	1000	5	0.5	0.3	0.5	1	0.9	10	3	10	2	10	30	1	---	4.02547	1.35345	120.069	60.6922	53.2701	7.42213	60.6922
15593	0	2007	---	109	0.35	0.25	50	30	6	3	32130	9.50737	0.0554286	0.3381	0.30215	0.966	0.863286	1.5456	1.38126	8750	0.272331	---	2	1	1	0.9	50	1000	5	0.5	0.3	0.5	1	0.9	10	3	10	2	10	30	1	---	4.02547	1.35345	120.069	60.6922	53.2701	7.42213	60.6922
15636	0	277	---	109	0.35	0.25	50	30	12	3	6766	9.50737	0.0548571	0.3264	0.131475	0.932571	0.375643	1.49211	0.601029	8750	1.29323	---	2	1	1	0.9	50	1000	5	0.5	0.3	0.5	1	0.9	10	3	10	2	10	30	1	---	24.2255	2.79976	1386.79	640.572	547.295	93.2774	640.572
16077	0	51	---	109	0.35	0.25	50	30	24	3	1425	9.50737	0.0531429	0.2925	0.033325	0.835714	0.0952143	1.33714	0.152343	8750	6.14035	---	2	1	1	0.9	50	1000	5	0.5	0.3	0.5	1	0.9	10	3	10	2	10	30	1	---	145.791	5.79164	16017.3	6760.87	5603.82	1157.06	6760.87
16412	0	70	---	109	0.35	0.25	50	30	24	1	1425	9.50737	0.0531429	0.0186	0.0162	0.0531429	0.0462857	0.0850286	0.0740571	8750	6.14035	---	2	1	1	0.9	50	1000	5	0.5	0.3	0.5	1	0.9	10	3	10	2	10	30	1	---	145.791	5.79164	16017.3	6760.87	5603.82	1157.06	6760.87
16534	0	422	---	109	0.35	0.25	50	30	12	1	6766	9.50737	0.0548571	0.0192	0.0192	0.0548571	0.0548571	0.0877714	0.0877714	8750	1.29323	---	2	1	1	0.9	50	1000	5	0.5	0.3	0.5	1	0.9	10	3	10	2	10	30	1	---	24.2255	2.79976	1386.79	640.572	547.295	93.2774	640.572
17764	0	2277	---	109	0.35	0.25	50	30	6	1	32130	9.50737	0.0554286	0.0194	0.0194	0.0554286	0.0554286	0.0886857	0.0886857	8750	0.272331	---	2	1	1	0.9	50	1000	5	0.5	0.3	0.5	1	0.9	10	3	10	2	10	30	1	---	4.02547	1.35345	120.069	60.6922	53.2701	7.42213	60.6922
15803	0	502	---	109	0.35	0.35	50	30	12	3	6766	9.31523	0.058	0.3264	0.130925	0.932571	0.374071	1.49211	0.598514	8750	1.29323	---	2	1	1	0.9	50	1000	5	0.5	0.3	0.5	1	0.9	10	3	10	2	10	30	1	---	24.2255	2.79976	1386.79	640.572	547.295	93.2774	640.572
16314	0	1964	---	109	0.35	0.35	50	30	6	1	32130	9.31523	0.0585714	0.0205	0.0205	0.0585714	0.0585714	0.0937143	0.0937143	8750	0.272331	---	2	1	1	0.9	50	1000	5	0.5	0.3	0.5	1	0.9	10	3	10	2	10	30	1	---	4.02547	1.35345	120.069	60.6922	53.2701	7.42213	60.6922
16387	0	64	---	109	0.35	0.35	50	30	24	1	1425	9.31523	0.0562857	0.0197	0.01655	0.0562857	0.0472857	0.0900571	0.0756571	8750	6.14035	---	2	1	1	0.9	50	1000	5	0.5	0.3	0.5	1	0.9	10	3	10	2	10	30	1	---	145.791	5.79164	16017.3	6760.87	5603.82	1157.06	6760.87
16403	0	550	---	109	0.35	0.35	50	30	12	1	6766	9.31523	0.058	0.0203	0.0203	0.058	0.058	0.0928	0.0928	8750	1.29323	---	2	1	1	0.9	50	1000	5	0.5	0.3	0.5	1	0.9	10	3	10	2	10	30	1	---	24.2255	2.79976	1386.79	640.572	547.295	93.2774	640.572
17334	0	2286	---	109	0.35	0.35	50	30	6	3	32130	9.31523	0.0585714	0.3381	0.30195	0.966	0.862714	1.5456	1.38034	8750	0.272331	---	2	1	1	0.9	50	1000	5	0.5	0.3	0.5	1	0.9	10	3	10	2	10	30	1	---	4.02547	1.35345	120.069	60.6922	53.2701	7.42213	60.6922
17662	0	51	---	109	0.35	0.35	50	30	24	3	1425	9.31523	0.0562857	0.2925	0.03345	0.835714	0.0955714	1.33714	0.152914	8750	6.14035	---	2	1	1	0.9	50	1000	5	0.5	0.3	0.5	1	0.9	10	3	10	2	10	30	1	---	145.791	5.79164	16017.3	6760.87	5603.82	1157.06	6760.87
15232	0	342	---	109	0.35	0.45	50	30	12	1	6766	9.28399	0.0638571	0.02235	0.02235	0.0638571	0.0638571	0.102171	0.102171	8750	1.29323	---	2	1	1	0.9	50	1000	5	0.5	0.3	0.5	1	0.9	10	3	10	2	10	30	1	---	24.2255	2.79976	1386.79	640.572	547.295	93.2774	640.572
15242	0	429	---	109	0.35	0.45	50	30	12	3	6766	9.28399	0.0638571	0.3269	0.130975	0.934	0.374214	1.4944	0.598743	8750	1.29323	---	2	1	1	0.9	50	1000	5	0.5	0.3	0.5	1	0.9	10	3	10	2	10	30	1	---	24.2255	2.79976	1386.79	640.572	547.295	93.2774	640.572
16059	0	50	---	109	0.35	0.45	50	30	24	3	1425	9.28399	0.0617143	0.29375	0.033725	0.839286	0.0963571	1.34286	0.154171	8750	6.14035	---	2	1	1	0.9	50	1000	5	0.5	0.3	0.5	1	0.9	10	3	10	2	10	30	1	---	145.791	5.79164	16017.3	6760.87	5603.82	1157.06	6760.87
16135	0	64	---	109	0.35	0.45	50	30	24	1	1425	9.28399	0.0617143	0.0216	0.017425	0.0617143	0.0497857	0.0987429	0.0796571	8750	6.14035	---	2	1	1	0.9	50	1000	5	0.5	0.3	0.5	1	0.9	10	3	10	2	10	30	1	---	145.791	5.79164	16017.3	6760.87	5603.82	1157.06	6760.87
16319	0	2006	---	109	0.35	0.45	50	30	6	1	32130	9.28399	0.0645714	0.0226	0.0226	0.0645714	0.0645714	0.103314	0.103314	8750	0.272331	---	2	1	1	0.9	50	1000	5	0.5	0.3	0.5	1	0.9	10	3	10	2	10	30	1	---	4.02547	1.35345	120.069	60.6922	53.2701	7.42213	60.6922
17675	0	1853	---	109	0.35	0.45	50	30	6	3	32130	9.28399	0.0645714	0.33835	0.3009	0.966714	0.859714	1.54674	1.37554	8750	0.272331	---	2	1	1	0.9	50	1000	5	0.5	0.3	0.5	1	0.9	10	3	10	2	10	30	1	---	4.02547	1.35345	120.069	60.6922	53.2701	7.42213	60.6922
16919	0	436	---	109	0.35	0.55	50	30	12	1	6766	9.31886	0.0761429	0.02665	0.026575	0.0761429	0.0759286	0.121829	0.121486	8750	1.29323	---	2	1	1	0.9	50	1000	5	0.5	0.3	0.5	1	0.9	10	3	10	2	10	30	1	---	24.2255	2.79976	1386.79	640.572	547.295	93.2774	640.572
17050	0	431	---	109	0.35	0.55	50	30	12	3	6766	9.31886	0.0761429	0.3269	0.1303	0.934	0.372286	1.4944	0.595657	8750	1.29323	---	2	1	1	0.9	50	1000	5	0.5	0.3	0.5	1	0.9	10	3	10	2	10	30	1	---	24.2255	2.79976	1386.79	640.572	547.295	93.2774	640.572
17100	0	64	---	109	0.35	0.55	50	30	24	1	1425	9.31886	0.074	0.0259	0.018925	0.074	0.0540714	0.1184	0.0865143	8750	6.14035	---	2	1	1	0.9	50	1000	5	0.5	0.3	0.5	1	0.9	10	3	10	2	10	30	1	---	145.791	5.79164	16017.3	6760.87	5603.82	1157.06	6760.87
17166	0	26	---	109	0.35	0.55	50	30	24	3	1425	9.31886	0.074	0.29375	0.033625	0.839286	0.0960714	1.34286	0.153714	8750	6.14035	---	2	1	1	0.9	50	1000	5	0.5	0.3	0.5	1	0.9	10	3	10	2	10	30	1	---	145.791	5.79164	16017.3	6760.87	5603.82	1157.06	6760.87
17698	0	1806	---	109	0.35	0.55	50	30	6	1	32130	9.31886	0.0768571	0.0269	0.0269	0.0768571	0.0768571	0.122971	0.122971	8750	0.272331	---	2	1	1	0.9	50	1000	5	0.5	0.3	0.5	1	0.9	10	3	10	2	10	30	1	---	4.02547	1.35345	120.069	60.6922	53.2701	7.42213	60.6922
17924	0	1615	---	109	0.35	0.55	50	30	6	3	32130	9.31886	0.0768571	0.33835	0.30165	0.966714	0.861857	1.54674	1.37897	8750	0.272331	---	2	1	1	0.9	50	1000	5	0.5	0.3	0.5	1	0.9	10	3	10	2	10	30	1	---	4.02547	1.35345	120.069	60.6922	53.2701	7.42213	60.6922
15549	0	512	---	109	0.35	0.65	50	30	12	1	6766	9.4386	0.0907143	0.03175	0.031625	0.0907143	0.0903571	0.145143	0.144571	8750	1.29323	---	2	1	1	0.9	50	1000	5	0.5	0.3	0.5	1	0.9	10	3	10	2	10	30	1	---	24.2255	2.79976	1386.79	640.572	547.295	93.2774	640.572
16084	0	75	---	109	0.35	0.65	50	30	24	1	1425	9.4386	0.0881429	0.03085	0.021075	0.0881429	0.0602143	0.141029	0.0963429	8750	6.14035	---	2	1	1	0.9	50	1000	5	0.5	0.3	0.5	1	0.9	10	3	10	2	10	30	1	---	145.791	5.79164	16017.3	6760.87	5603.82	1157.06	6760.87
16468	0	1608	---	109	0.35	0.65	50	30	6	1	32130	9.4386	0.0915714	0.03205	0.03205	0.0915714	0.0915714	0.146514	0.146514	8750	0.272331	---	2	1	1	0.9	50	1000	5	0.5	0.3	0.5	1	0.9	10	3	10	2	10	30	1	---	4.02547	1.35345	120.069	60.6922	53.2701	7.42213	60.6922
17027	0	42	---	109	0.35	0.65	50	30	24	3	1425	9.4386	0.0881429	0.29625	0.033375	0.846429	0.0953571	1.35429	0.152571	8750	6.14035	---	2	1	1	0.9	50	1000	5	0.5	0.3	0.5	1	0.9	10	3	10	2	10	30	1	---	145.791	5.79164	16017.3	6760.87	5603.82	1157.06	6760.87
17427	0	532	---	109	0.35	0.65	50	30	12	3	6766	9.4386	0.0907143	0.3279	0.13085	0.936857	0.373857	1.49897	0.598171	8750	1.29323	---	2	1	1	0.9	50	1000	5	0.5	0.3	0.5	1	0.9	10	3	10	2	10	30	1	---	24.2255	2.79976	1386.79	640.572	547.295	93.2774	640.572
17828	0	1796	---	109	0.35	0.65	50	30	6	3	32130	9.4386	0.0915714	0.33885	0.303175	0.968143	0.866214	1.54903	1.38594	8750	0.272331	---	2	1	1	0.9	50	1000	5	0.5	0.3	0.5	1	0.9	10	3	10	2	10	30	1	---	4.02547	1.35345	120.069	60.6922	53.2701	7.42213	60.6922
15194	0	1573	---	109	0.35	0.75	50	30	6	3	32130	9.44655	0.0993571	0.339575	0.302675	0.970214	0.864786	1.55234	1.38366	8750	0.272331	---	2	1	1	0.9	50	1000	5	0.5	0.3	0.5	1	0.9	10	3	10	2	10	30	1	---	4.02547	1.35345	120.069	60.6922	53.2701	7.42213	60.6922
15579	0	55	---	109	0.35	0.75	50	30	24	3	1425	9.44655	0.0959286	0.299375	0.033425	0.855357	0.0955	1.36857	0.1528	8750	6.14035	---	2	1	1	0.9	50	1000	5	0.5	0.3	0.5	1	0.9	10	3	10	2	10	30	1	---	145.791	5.79164	16017.3	6760.87	5603.82	1157.06	6760.87
16838	0	63	---	109	0.35	0.75	50	30	24	1	1425	9.44655	0.0959286	0.033575	0.022225	0.0959286	0.0635	0.153486	0.1016	8750	6.14035	---	2	1	1	0.9	50	1000	5	0.5	0.3	0.5	1	0.9	10	3	10	2	10	30	1	---	145.791	5.79164	16017.3	6760.87	5603.82	1157.06	6760.87
17135	0	447	---	109	0.35	0.75	50	30	12	3	6766	9.44655	0.0985	0.3293	0.13105	0.940857	0.374429	1.50537	0.599086	8750	1.29323	---	2	1	1	0.9	50	1000	5	0.5	0.3	0.5	1	0.9	10	3	10	2	10	30	1	---	24.2255	2.79976	1386.79	640.572	547.295	93.2774	640.572
17248	0	1944	---	109	0.35	0.75	50	30	6	1	32130	9.44655	0.0993571	0.034775	0.034775	0.0993571	0.0993571	0.158971	0.158971	8750	0.272331	---	2	1	1	0.9	50	1000	5	0.5	0.3	0.5	1	0.9	10	3	10	2	10	30	1	---	4.02547	1.35345	120.069	60.6922	53.2701	7.42213	60.6922
17786	0	361	---	109	0.35	0.75	50	30	12	1	6766	9.44655	0.0985	0.034475	0.034175	0.0985	0.0976429	0.1576	0.156229	8750	1.29323	---	2	1	1	0.9	50	1000	5	0.5	0.3	0.5	1	0.9	10	3	10	2	10	30	1	---	24.2255	2.79976	1386.79	640.572	547.295	93.2774	640.572
15934	0	1885	---	109	0.35	0.85	50	30	6	1	32130	9.61709	0.110643	0.038725	0.038725	0.110643	0.110643	0.177029	0.177029	8750	0.272331	---	2	1	1	0.9	50	1000	5	0.5	0.3	0.5	1	0.9	10	3	10	2	10	30	1	---	4.02547	1.35345	120.069	60.6922	53.2701	7.42213	60.6922
16547	0	1871	---	109	0.35	0.85	50	30	6	3	32130	9.61709	0.110643	0.339575	0.30265	0.970214	0.864714	1.55234	1.38354	8750	0.272331	---	2	1	1	0.9	50	1000	5	0.5	0.3	0.5	1	0.9	10	3	10	2	10	30	1	---	4.02547	1.35345	120.069	60.6922	53.2701	7.42213	60.6922
16912	0	475	---	109	0.35	0.85	50	30	12	1	6766	9.61709	0.109643	0.038375	0.0378	0.109643	0.108	0.175429	0.1728	8750	1.29323	---	2	1	1	0.9	50	1000	5	0.5	0.3	0.5	1	0.9	10	3	10	2	10	30	1	---	24.2255	2.79976	1386.79	640.572	547.295	93.2774	640.572
17200	0	69	---	109	0.35	0.85	50	30	24	1	1425	9.61709	0.106643	0.037325	0.022625	0.106643	0.0646429	0.170629	0.103429	8750	6.14035	---	2	1	1	0.9	50	1000	5	0.5	0.3	0.5	1	0.9	10	3	10	2	10	30	1	---	145.791	5.79164	16017.3	6760.87	5603.82	1157.06	6760.87
17394	0	50	---	109	0.35	0.85	50	30	24	3	1425	9.61709	0.106643	0.299375	0.033925	0.855357	0.0969286	1.36857	0.155086	8750	6.14035	---	2	1	1	0.9	50	1000	5	0.5	0.3	0.5	1	0.9	10	3	10	2	10	30	1	---	145.791	5.79164	16017.3	6760.87	5603.82	1157.06	6760.87
17929	0	373	---	109	0.35	0.85	50	30	12	3	6766	9.61709	0.109643	0.3293	0.132225	0.940857	0.377786	1.50537	0.604457	8750	1.29323	---	2	1	1	0.9	50	1000	5	0.5	0.3	0.5	1	0.9	10	3	10	2	10	30	1	---	24.2255	2.79976	1386.79	640.572	547.295	93.2774	640.572
16463	0	50	---	109	0.35	0.95	50	30	24	3	1425	9.78437	0.115429	0.3025	0.0337	0.864286	0.0962857	1.38286	0.154057	8750	6.14035	---	2	1	1	0.9	50	1000	5	0.5	0.3	0.5	1	0.9	10	3	10	2	10	30	1	---	145.791	5.79164	16017.3	6760.87	5603.82	1157.06	6760.87
16932	0	667	---	109	0.35	0.95	50	30	12	3	6766	9.78437	0.118857	0.3307	0.13145	0.944857	0.375571	1.51177	0.600914	8750	1.29323	---	2	1	1	0.9	50	1000	5	0.5	0.3	0.5	1	0.9	10	3	10	2	10	30	1	---	24.2255	2.79976	1386.79	640.572	547.295	93.2774	640.572
17002	0	34	---	109	0.35	0.95	50	30	24	1	1425	9.78437	0.115429	0.0404	0.02355	0.115429	0.0672857	0.184686	0.107657	8750	6.14035	---	2	1	1	0.9	50	1000	5	0.5	0.3	0.5	1	0.9	10	3	10	2	10	30	1	---	145.791	5.79164	16017.3	6760.87	5603.82	1157.06	6760.87
17452	0	1899	---	109	0.35	0.95	50	30	6	3	32130	9.78437	0.12	0.3403	0.3025	0.972286	0.864286	1.55566	1.38286	8750	0.272331	---	2	1	1	0.9	50	1000	5	0.5	0.3	0.5	1	0.9	10	3	10	2	10	30	1	---	4.02547	1.35345	120.069	60.6922	53.2701	7.42213	60.6922
17855	0	342	---	109	0.35	0.95	50	30	12	1	6766	9.78437	0.118857	0.0416	0.040975	0.118857	0.117071	0.190171	0.187314	8750	1.29323	---	2	1	1	0.9	50	1000	5	0.5	0.3	0.5	1	0.9	10	3	10	2	10	30	1	---	24.2255	2.79976	1386.79	640.572	547.295	93.2774	640.572
17933	0	1979	---	109	0.35	0.95	50	30	6	1	32130	9.78437	0.12	0.042	0.042	0.12	0.12	0.192	0.192	8750	0.272331	---	2	1	1	0.9	50	1000	5	0.5	0.3	0.5	1	0.9	10	3	10	2	10	30	1	---	4.02547	1.35345	120.069	60.6922	53.2701	7.42213	60.6922
15681	0	928	---	109	0.45	0.05	50	30	12	1	8699	10.3989	0.0441111	0.01985	0.01985	0.0441111	0.0441111	0.0705778	0.0705778	11250	1.29325	---	2	1	1	0.9	50	1000	5	0.5	0.3	0.5	1	0.9	10	3	10	2	10	30	1	---	24.2255	2.79976	1386.79	640.572	547.295	93.2774	640.572
16588	0	112	---	109	0.45	0.05	50	30	24	1	1832	10.3989	0.0427778	0.01925	0.01745	0.0427778	0.0387778	0.0684444	0.0620444	11250	6.14083	---	2	1	1	0.9	50	1000	5	0.5	0.3	0.5	1	0.9	10	3	10	2	10	30	1	---	145.791	5.79164	16017.3	6760.87	5603.82	1157.06	6760.87
17310	0	399	---	109	0.45	0.05	50	30	12	3	8699	10.3989	0.0441111	0.4229	0.167425	0.939778	0.372056	1.50364	0.595289	11250	1.29325	---	2	1	1	0.9	50	1000	5	0.5	0.3	0.5	1	0.9	10	3	10	2	10	30	1	---	24.2255	2.79976	1386.79	640.572	547.295	93.2774	640.572
17320	0	39	---	109	0.45	0.05	50	30	24	3	1832	10.3989	0.0427778	0.38375	0.043075	0.852778	0.0957222	1.36444	0.153156	11250	6.14083	---	2	1	1	0.9	50	1000	5	0.5	0.3	0.5	1	0.9	10	3	10	2	10	30	1	---	145.791	5.79164	16017.3	6760.87	5603.82	1157.06	6760.87
17542	0	2850	---	109	0.45	0.05	50	30	6	1	41310	10.3989	0.0445556	0.02005	0.02005	0.0445556	0.0445556	0.0712889	0.0712889	11250	0.272331	---	2	1	1	0.9	50	1000	5	0.5	0.3	0.5	1	0.9	10	3	10	2	10	30	1	---	4.02547	1.35345	120.069	60.6922	53.2701	7.42213	60.6922
17939	0	2631	---	109	0.45	0.05	50	30	6	3	41310	10.3989	0.0445556	0.43635	0.38905	0.969667	0.864556	1.55147	1.38329	11250	0.272331	---	2	1	1	0.9	50	1000	5	0.5	0.3	0.5	1	0.9	10	3	10	2	10	30	1	---	4.02547	1.35345	120.069	60.6922	53.2701	7.42213	60.6922
15067	0	397	---	109	0.45	0.15	50	30	12	3	8699	10.2979	0.0437778	0.4224	0.1672	0.938667	0.371556	1.50187	0.594489	11250	1.29325	---	2	1	1	0.9	50	1000	5	0.5	0.3	0.5	1	0.9	10	3	10	2	10	30	1	---	24.2255	2.79976	1386.79	640.572	547.295	93.2774	640.572
15256	0	680	---	109	0.45	0.15	50	30	12	1	8699	10.2979	0.0437778	0.0197	0.0197	0.0437778	0.0437778	0.0700444	0.0700444	11250	1.29325	---	2	1	1	0.9	50	1000	5	0.5	0.3	0.5	1	0.9	10	3	10	2	10	30	1	---	24.2255	2.79976	1386.79	640.572	547.295	93.2774	640.572
15416	0	72	---	109	0.45	0.15	50	30	24	3	1832	10.2979	0.0424444	0.3825	0.04315	0.85	0.0958889	1.36	0.153422	11250	6.14083	---	2	1	1	0.9	50	1000	5	0.5	0.3	0.5	1	0.9	10	3	10	2	10	30	1	---	145.791	5.79164	16017.3	6760.87	5603.82	1157.06	6760.87
15942	0	2478	---	109	0.45	0.15	50	30	6	3	41310	10.2979	0.0442222	0.4361	0.3889	0.969111	0.864222	1.55058	1.38276	11250	0.272331	---	2	1	1	0.9	50	1000	5	0.5	0.3	0.5	1	0.9	10	3	10	2	10	30	1	---	4.02547	1.35345	120.069	60.6922	53.2701	7.42213	60.6922
16688	0	101	---	109	0.45	0.15	50	30	24	1	1832	10.2979	0.0424444	0.0191	0.017275	0.0424444	0.0383889	0.0679111	0.0614222	11250	6.14083	---	2	1	1	0.9	50	1000	5	0.5	0.3	0.5	1	0.9	10	3	10	2	10	30	1	---	145.791	5.79164	16017.3	6760.87	5603.82	1157.06	6760.87
17590	0	2789	---	109	0.45	0.15	50	30	6	1	41310	10.2979	0.0442222	0.0199	0.0199	0.0442222	0.0442222	0.0707556	0.0707556	11250	0.272331	---	2	1	1	0.9	50	1000	5	0.5	0.3	0.5	1	0.9	10	3	10	2	10	30	1	---	4.02547	1.35345	120.069	60.6922	53.2701	7.42213	60.6922
16000	0	3501	---	109	0.45	0.25	50	30	6	3	41310	10.2796	0.0484444	0.4361	0.389775	0.969111	0.866167	1.55058	1.38587	11250	0.272331	---	2	1	1	0.9	50	1000	5	0.5	0.3	0.5	1	0.9	10	3	10	2	10	30	1	---	4.02547	1.35345	120.069	60.6922	53.2701	7.42213	60.6922
16001	0	502	---	109	0.45	0.25	50	30	12	3	8699	10.2796	0.048	0.4224	0.1683	0.938667	0.374	1.50187	0.5984	11250	1.29325	---	2	1	1	0.9	50	1000	5	0.5	0.3	0.5	1	0.9	10	3	10	2	10	30	1	---	24.2255	2.79976	1386.79	640.572	547.295	93.2774	640.572
16150	0	58	---	109	0.45	0.25	50	30	24	1	1832	10.2796	0.0466667	0.021	0.0187	0.0466667	0.0415556	0.0746667	0.0664889	11250	6.14083	---	2	1	1	0.9	50	1000	5	0.5	0.3	0.5	1	0.9	10	3	10	2	10	30	1	---	145.791	5.79164	16017.3	6760.87	5603.82	1157.06	6760.87
16599	0	72	---	109	0.45	0.25	50	30	24	3	1832	10.2796	0.0466667	0.3825	0.043325	0.85	0.0962778	1.36	0.154044	11250	6.14083	---	2	1	1	0.9	50	1000	5	0.5	0.3	0.5	1	0.9	10	3	10	2	10	30	1	---	145.791	5.79164	16017.3	6760.87	5603.82	1157.06	6760.87
17473	0	929	---	109	0.45	0.25	50	30	12	1	8699	10.2796	0.048	0.0216	0.0216	0.048	0.048	0.0768	0.0768	11250	1.29325	---	2	1	1	0.9	50	1000	5	0.5	0.3	0.5	1	0.9	10	3	10	2	10	30	1	---	24.2255	2.79976	1386.79	640.572	547.295	93.2774	640.572
17555	0	2559	---	109	0.45	0.25	50	30	6	1	41310	10.2796	0.0484444	0.0218	0.0218	0.0484444	0.0484444	0.0775111	0.0775111	11250	0.272331	---	2	1	1	0.9	50	1000	5	0.5	0.3	0.5	1	0.9	10	3	10	2	10	30	1	---	4.02547	1.35345	120.069	60.6922	53.2701	7.42213	60.6922
15843	0	110	---	109	0.45	0.35	50	30	24	1	1832	10.0616	0.0565556	0.02545	0.02135	0.0565556	0.0474444	0.0904889	0.0759111	11250	6.14083	---	2	1	1	0.9	50	1000	5	0.5	0.3	0.5	1	0.9	10	3	10	2	10	30	1	---	145.791	5.79164	16017.3	6760.87	5603.82	1157.06	6760.87
16273	0	430	---	109	0.45	0.35	50	30	12	3	8699	10.0616	0.0582222	0.4234	0.16915	0.940889	0.375889	1.50542	0.601422	11250	1.29325	---	2	1	1	0.9	50	1000	5	0.5	0.3	0.5	1	0.9	10	3	10	2	10	30	1	---	24.2255	2.79976	1386.79	640.572	547.295	93.2774	640.572
16338	0	70	---	109	0.45	0.35	50	30	24	3	1832	10.0616	0.0565556	0.385	0.043225	0.855556	0.0960556	1.36889	0.153689	11250	6.14083	---	2	1	1	0.9	50	1000	5	0.5	0.3	0.5	1	0.9	10	3	10	2	10	30	1	---	145.791	5.79164	16017.3	6760.87	5603.82	1157.06	6760.87
16754	0	605	---	109	0.45	0.35	50	30	12	1	8699	10.0616	0.0582222	0.0262	0.0262	0.0582222	0.0582222	0.0931556	0.0931556	11250	1.29325	---	2	1	1	0.9	50	1000	5	0.5	0.3	0.5	1	0.9	10	3	10	2	10	30	1	---	24.2255	2.79976	1386.79	640.572	547.295	93.2774	640.572
17239	0	3633	---	109	0.45	0.35	50	30	6	1	41310	10.0616	0.0587778	0.02645	0.02645	0.0587778	0.0587778	0.0940444	0.0940444	11250	0.272331	---	2	1	1	0.9	50	1000	5	0.5	0.3	0.5	1	0.9	10	3	10	2	10	30	1	---	4.02547	1.35345	120.069	60.6922	53.2701	7.42213	60.6922
17663	0	2735	---	109	0.45	0.35	50	30	6	3	41310	10.0616	0.0587778	0.4366	0.38985	0.970222	0.866333	1.55236	1.38613	11250	0.272331	---	2	1	1	0.9	50	1000	5	0.5	0.3	0.5	1	0.9	10	3	10	2	10	30	1	---	4.02547	1.35345	120.069	60.6922	53.2701	7.42213	60.6922
15085	0	452	---	109	0.45	0.45	50	30	12	1	8699	9.93042	0.0604444	0.0272	0.0272	0.0604444	0.0604444	0.0967111	0.0967111	11250	1.29325	---	2	1	1	0.9	50	1000	5	0.5	0.3	0.5	1	0.9	10	3	10	2	10	30	1	---	24.2255	2.79976	1386.79	640.572	547.295	93.2774	640.572
15477	0	2472	---	109	0.45	0.45	50	30	6	3	41310	9.93042	0.061	0.4366	0.38945	0.970222	0.865444	1.55236	1.38471	11250	0.272331	---	2	1	1	0.9	50	1000	5	0.5	0.3	0.5	1	0.9	10	3	10	2	10	30	1	---	4.02547	1.35345	120.069	60.6922	53.2701	7.42213	60.6922
16484	0	2750	---	109	0.45	0.45	50	30	6	1	41310	9.93042	0.061	0.02745	0.02745	0.061	0.061	0.0976	0.0976	11250	0.272331	---	2	1	1	0.9	50	1000	5	0.5	0.3	0.5	1	0.9	10	3	10	2	10	30	1	---	4.02547	1.35345	120.069	60.6922	53.2701	7.42213	60.6922
16508	0	70	---	109	0.45	0.45	50	30	24	3	1832	9.93042	0.0587778	0.385	0.043275	0.855556	0.0961667	1.36889	0.153867	11250	6.14083	---	2	1	1	0.9	50	1000	5	0.5	0.3	0.5	1	0.9	10	3	10	2	10	30	1	---	145.791	5.79164	16017.3	6760.87	5603.82	1157.06	6760.87
16567	0	113	---	109	0.45	0.45	50	30	24	1	1832	9.93042	0.0587778	0.02645	0.02185	0.0587778	0.0485556	0.0940444	0.0776889	11250	6.14083	---	2	1	1	0.9	50	1000	5	0.5	0.3	0.5	1	0.9	10	3	10	2	10	30	1	---	145.791	5.79164	16017.3	6760.87	5603.82	1157.06	6760.87
17108	0	784	---	109	0.45	0.45	50	30	12	3	8699	9.93042	0.0604444	0.4234	0.168975	0.940889	0.3755	1.50542	0.6008	11250	1.29325	---	2	1	1	0.9	50	1000	5	0.5	0.3	0.5	1	0.9	10	3	10	2	10	30	1	---	24.2255	2.79976	1386.79	640.572	547.295	93.2774	640.572
15111	0	74	---	109	0.45	0.55	50	30	24	3	1832	9.73904	0.061	0.3875	0.0433	0.861111	0.0962222	1.37778	0.153956	11250	6.14083	---	2	1	1	0.9	50	1000	5	0.5	0.3	0.5	1	0.9	10	3	10	2	10	30	1	---	145.791	5.79164	16017.3	6760.87	5603.82	1157.06	6760.87
15403	0	98	---	109	0.45	0.55	50	30	24	1	1832	9.73904	0.061	0.02745	0.0226	0.061	0.0502222	0.0976	0.0803556	11250	6.14083	---	2	1	1	0.9	50	1000	5	0.5	0.3	0.5	1	0.9	10	3	10	2	10	30	1	---	145.791	5.79164	16017.3	6760.87	5603.82	1157.06	6760.87
15411	0	988	---	109	0.45	0.55	50	30	12	3	8699	9.73904	0.0633333	0.4244	0.168825	0.943111	0.375167	1.50898	0.600267	11250	1.29325	---	2	1	1	0.9	50	1000	5	0.5	0.3	0.5	1	0.9	10	3	10	2	10	30	1	---	24.2255	2.79976	1386.79	640.572	547.295	93.2774	640.572
16010	0	2655	---	109	0.45	0.55	50	30	6	1	41310	9.73904	0.0641111	0.02885	0.02885	0.0641111	0.0641111	0.102578	0.102578	11250	0.272331	---	2	1	1	0.9	50	1000	5	0.5	0.3	0.5	1	0.9	10	3	10	2	10	30	1	---	4.02547	1.35345	120.069	60.6922	53.2701	7.42213	60.6922
16105	0	2881	---	109	0.45	0.55	50	30	6	3	41310	9.73904	0.0641111	0.4371	0.3903	0.971333	0.867333	1.55413	1.38773	11250	0.272331	---	2	1	1	0.9	50	1000	5	0.5	0.3	0.5	1	0.9	10	3	10	2	10	30	1	---	4.02547	1.35345	120.069	60.6922	53.2701	7.42213	60.6922
16921	0	507	---	109	0.45	0.55	50	30	12	1	8699	9.73904	0.0633333	0.0285	0.0285	0.0633333	0.0633333	0.101333	0.101333	11250	1.29325	---	2	1	1	0.9	50	1000	5	0.5	0.3	0.5	1	0.9	10	3	10	2	10	30	1	---	24.2255	2.79976	1386.79	640.572	547.295	93.2774	640.572
15181	0	515	---	109	0.45	0.65	50	30	12	1	8699	9.75873	0.0727778	0.03275	0.0327	0.0727778	0.0726667	0.116444	0.116267	11250	1.29325	---	2	1	1	0.9	50	1000	5	0.5	0.3	0.5	1	0.9	10	3	10	2	10	30	1	---	24.2255	2.79976	1386.79	640.572	547.295	93.2774	640.572
15189	0	2823	---	109	0.45	0.65	50	30	6	3	41310	9.75873	0.0735556	0.43685	0.38995	0.970778	0.866556	1.55324	1.38649	11250	0.272331	---	2	1	1	0.9	50	1000	5	0.5	0.3	0.5	1	0.9	10	3	10	2	10	30	1	---	4.02547	1.35345	120.069	60.6922	53.2701	7.42213	60.6922
16068	0	62	---	109	0.45	0.65	50	30	24	3	1832	9.75873	0.0704444	0.38625	0.043125	0.858333	0.0958333	1.37333	0.153333	11250	6.14083	---	2	1	1	0.9	50	1000	5	0.5	0.3	0.5	1	0.9	10	3	10	2	10	30	1	---	145.791	5.79164	16017.3	6760.87	5603.82	1157.06	6760.87
16951	0	2792	---	109	0.45	0.65	50	30	6	1	41310	9.75873	0.0735556	0.0331	0.0331	0.0735556	0.0735556	0.117689	0.117689	11250	0.272331	---	2	1	1	0.9	50	1000	5	0.5	0.3	0.5	1	0.9	10	3	10	2	10	30	1	---	4.02547	1.35345	120.069	60.6922	53.2701	7.42213	60.6922
17124	0	713	---	109	0.45	0.65	50	30	12	3	8699	9.75873	0.0727778	0.4239	0.168825	0.942	0.375167	1.5072	0.600267	11250	1.29325	---	2	1	1	0.9	50	1000	5	0.5	0.3	0.5	1	0.9	10	3	10	2	10	30	1	---	24.2255	2.79976	1386.79	640.572	547.295	93.2774	640.572
17533	0	65	---	109	0.45	0.65	50	30	24	1	1832	9.75873	0.0704444	0.0317	0.02415	0.0704444	0.0536667	0.112711	0.0858667	11250	6.14083	---	2	1	1	0.9	50	1000	5	0.5	0.3	0.5	1	0.9	10	3	10	2	10	30	1	---	145.791	5.79164	16017.3	6760.87	5603.82	1157.06	6760.87
15155	0	2165	---	109	0.45	0.75	50	30	6	3	41310	9.8941	0.0802222	0.43635	0.3885	0.969667	0.863333	1.55147	1.38133	11250	0.272331	---	2	1	1	0.9	50	1000	5	0.5	0.3	0.5	1	0.9	10	3	10	2	10	30	1	---	4.02547	1.35345	120.069	60.6922	53.2701	7.42213	60.6922
15666	0	75	---	109	0.45	0.75	50	30	24	3	1832	9.8941	0.0771111	0.38375	0.04325	0.852778	0.0961111	1.36444	0.153778	11250	6.14083	---	2	1	1	0.9	50	1000	5	0.5	0.3	0.5	1	0.9	10	3	10	2	10	30	1	---	145.791	5.79164	16017.3	6760.87	5603.82	1157.06	6760.87
15729	0	476	---	109	0.45	0.75	50	30	12	3	8699	9.8941	0.0794444	0.4229	0.16825	0.939778	0.373889	1.50364	0.598222	11250	1.29325	---	2	1	1	0.9	50	1000	5	0.5	0.3	0.5	1	0.9	10	3	10	2	10	30	1	---	24.2255	2.79976	1386.79	640.572	547.295	93.2774	640.572
16334	0	843	---	109	0.45	0.75	50	30	12	1	8699	9.8941	0.0794444	0.03575	0.0356	0.0794444	0.0791111	0.127111	0.126578	11250	1.29325	---	2	1	1	0.9	50	1000	5	0.5	0.3	0.5	1	0.9	10	3	10	2	10	30	1	---	24.2255	2.79976	1386.79	640.572	547.295	93.2774	640.572
16636	0	90	---	109	0.45	0.75	50	30	24	1	1832	9.8941	0.0771111	0.0347	0.025175	0.0771111	0.0559444	0.123378	0.0895111	11250	6.14083	---	2	1	1	0.9	50	1000	5	0.5	0.3	0.5	1	0.9	10	3	10	2	10	30	1	---	145.791	5.79164	16017.3	6760.87	5603.82	1157.06	6760.87
16768	0	3447	---	109	0.45	0.75	50	30	6	1	41310	9.8941	0.0802222	0.0361	0.0361	0.0802222	0.0802222	0.128356	0.128356	11250	0.272331	---	2	1	1	0.9	50	1000	5	0.5	0.3	0.5	1	0.9	10	3	10	2	10	30	1	---	4.02547	1.35345	120.069	60.6922	53.2701	7.42213	60.6922
15198	0	40	---	109	0.45	0.85	50	30	24	3	1832	9.88758	0.0912778	0.386875	0.0433	0.859722	0.0962222	1.37556	0.153956	11250	6.14083	---	2	1	1	0.9	50	1000	5	0.5	0.3	0.5	1	0.9	10	3	10	2	10	30	1	---	145.791	5.79164	16017.3	6760.87	5603.82	1157.06	6760.87
16099	0	592	---	109	0.45	0.85	50	30	12	1	8699	9.88758	0.0939444	0.042275	0.04205	0.0939444	0.0934444	0.150311	0.149511	11250	1.29325	---	2	1	1	0.9	50	1000	5	0.5	0.3	0.5	1	0.9	10	3	10	2	10	30	1	---	24.2255	2.79976	1386.79	640.572	547.295	93.2774	640.572
16305	0	2744	---	109	0.45	0.85	50	30	6	3	41310	9.88758	0.0948333	0.437075	0.38875	0.971278	0.863889	1.55404	1.38222	11250	0.272331	---	2	1	1	0.9	50	1000	5	0.5	0.3	0.5	1	0.9	10	3	10	2	10	30	1	---	4.02547	1.35345	120.069	60.6922	53.2701	7.42213	60.6922
16526	0	732	---	109	0.45	0.85	50	30	12	3	8699	9.88758	0.0939444	0.4243	0.16845	0.942889	0.374333	1.50862	0.598933	11250	1.29325	---	2	1	1	0.9	50	1000	5	0.5	0.3	0.5	1	0.9	10	3	10	2	10	30	1	---	24.2255	2.79976	1386.79	640.572	547.295	93.2774	640.572
17707	0	2467	---	109	0.45	0.85	50	30	6	1	41310	9.88758	0.0948333	0.042675	0.042675	0.0948333	0.0948333	0.151733	0.151733	11250	0.272331	---	2	1	1	0.9	50	1000	5	0.5	0.3	0.5	1	0.9	10	3	10	2	10	30	1	---	4.02547	1.35345	120.069	60.6922	53.2701	7.42213	60.6922
17754	0	89	---	109	0.45	0.85	50	30	24	1	1832	9.88758	0.0912778	0.041075	0.027525	0.0912778	0.0611667	0.146044	0.0978667	11250	6.14083	---	2	1	1	0.9	50	1000	5	0.5	0.3	0.5	1	0.9	10	3	10	2	10	30	1	---	145.791	5.79164	16017.3	6760.87	5603.82	1157.06	6760.87
15737	0	2831	---	109	0.45	0.95	50	30	6	3	41310	9.89822	0.105611	0.437325	0.390225	0.971833	0.867167	1.55493	1.38747	11250	0.272331	---	2	1	1	0.9	50	1000	5	0.5	0.3	0.5	1	0.9	10	3	10	2	10	30	1	---	4.02547	1.35345	120.069	60.6922	53.2701	7.42213	60.6922
15958	0	2894	---	109	0.45	0.95	50	30	6	1	41310	9.89822	0.105611	0.047525	0.047525	0.105611	0.105611	0.168978	0.168978	11250	0.272331	---	2	1	1	0.9	50	1000	5	0.5	0.3	0.5	1	0.9	10	3	10	2	10	30	1	---	4.02547	1.35345	120.069	60.6922	53.2701	7.42213	60.6922
16047	0	72	---	109	0.45	0.95	50	30	24	3	1832	9.89822	0.102056	0.388125	0.0434	0.8625	0.0964444	1.38	0.154311	11250	6.14083	---	2	1	1	0.9	50	1000	5	0.5	0.3	0.5	1	0.9	10	3	10	2	10	30	1	---	145.791	5.79164	16017.3	6760.87	5603.82	1157.06	6760.87
16091	0	536	---	109	0.45	0.95	50	30	12	1	8699	9.89822	0.104722	0.047125	0.04655	0.104722	0.103444	0.167556	0.165511	11250	1.29325	---	2	1	1	0.9	50	1000	5	0.5	0.3	0.5	1	0.9	10	3	10	2	10	30	1	---	24.2255	2.79976	1386.79	640.572	547.295	93.2774	640.572
17072	0	83	---	109	0.45	0.95	50	30	24	1	1832	9.89822	0.102056	0.045925	0.02905	0.102056	0.0645556	0.163289	0.103289	11250	6.14083	---	2	1	1	0.9	50	1000	5	0.5	0.3	0.5	1	0.9	10	3	10	2	10	30	1	---	145.791	5.79164	16017.3	6760.87	5603.82	1157.06	6760.87
17295	0	691	---	109	0.45	0.95	50	30	12	3	8699	9.89822	0.104722	0.4248	0.16855	0.944	0.374556	1.5104	0.599289	11250	1.29325	---	2	1	1	0.9	50	1000	5	0.5	0.3	0.5	1	0.9	10	3	10	2	10	30	1	---	24.2255	2.79976	1386.79	640.572	547.295	93.2774	640.572
15099	0	2658	---	109	0.55	0.05	50	30	6	3	50489	10.7924	0.037	0.53435	0.4758	0.971545	0.865091	1.55447	1.38415	13750	0.272337	---	2	1	1	0.9	50	1000	5	0.5	0.3	0.5	1	0.9	10	3	10	2	10	30	1	---	4.02547	1.35345	120.069	60.6922	53.2701	7.42213	60.6922
15109	0	97	---	109	0.55	0.05	50	30	24	3	2239	10.7924	0.0355455	0.47375	0.052875	0.861364	0.0961364	1.37818	0.153818	13750	6.14113	---	2	1	1	0.9	50	1000	5	0.5	0.3	0.5	1	0.9	10	3	10	2	10	30	1	---	145.791	5.79164	16017.3	6760.87	5603.82	1157.06	6760.87
15147	0	670	---	109	0.55	0.05	50	30	12	1	10632	10.7924	0.0366364	0.02015	0.02015	0.0366364	0.0366364	0.0586182	0.0586182	13750	1.29327	---	2	1	1	0.9	50	1000	5	0.5	0.3	0.5	1	0.9	10	3	10	2	10	30	1	---	24.2255	2.79976	1386.79	640.572	547.295	93.2774	640.572
15716	0	136	---	109	0.55	0.05	50	30	24	1	2239	10.7924	0.0355455	0.01955	0.018425	0.0355455	0.0335	0.0568727	0.0536	13750	6.14113	---	2	1	1	0.9	50	1000	5	0.5	0.3	0.5	1	0.9	10	3	10	2	10	30	1	---	145.791	5.79164	16017.3	6760.87	5603.82	1157.06	6760.87
16955	0	628	---	109	0.55	0.05	50	30	12	3	10632	10.7924	0.0366364	0.5189	0.2038	0.943455	0.370545	1.50953	0.592873	13750	1.29327	---	2	1	1	0.9	50	1000	5	0.5	0.3	0.5	1	0.9	10	3	10	2	10	30	1	---	24.2255	2.79976	1386.79	640.572	547.295	93.2774	640.572
17741	0	5834	---	109	0.55	0.05	50	30	6	1	50489	10.7924	0.037	0.02035	0.02035	0.037	0.037	0.0592	0.0592	13750	0.272337	---	2	1	1	0.9	50	1000	5	0.5	0.3	0.5	1	0.9	10	3	10	2	10	30	1	---	4.02547	1.35345	120.069	60.6922	53.2701	7.42213	60.6922
15505	0	141	---	109	0.55	0.15	50	30	24	1	2239	10.6424	0.0406364	0.02235	0.0204	0.0406364	0.0370909	0.0650182	0.0593455	13750	6.14113	---	2	1	1	0.9	50	1000	5	0.5	0.3	0.5	1	0.9	10	3	10	2	10	30	1	---	145.791	5.79164	16017.3	6760.87	5603.82	1157.06	6760.87
16069	0	783	---	109	0.55	0.15	50	30	12	3	10632	10.6424	0.0417273	0.5189	0.2036	0.943455	0.370182	1.50953	0.592291	13750	1.29327	---	2	1	1	0.9	50	1000	5	0.5	0.3	0.5	1	0.9	10	3	10	2	10	30	1	---	24.2255	2.79976	1386.79	640.572	547.295	93.2774	640.572
16677	0	100	---	109	0.55	0.15	50	30	24	3	2239	10.6424	0.0406364	0.47375	0.0527	0.861364	0.0958182	1.37818	0.153309	13750	6.14113	---	2	1	1	0.9	50	1000	5	0.5	0.3	0.5	1	0.9	10	3	10	2	10	30	1	---	145.791	5.79164	16017.3	6760.87	5603.82	1157.06	6760.87
17044	0	3633	---	109	0.55	0.15	50	30	6	1	50489	10.6424	0.0420909	0.02315	0.02315	0.0420909	0.0420909	0.0673455	0.0673455	13750	0.272337	---	2	1	1	0.9	50	1000	5	0.5	0.3	0.5	1	0.9	10	3	10	2	10	30	1	---	4.02547	1.35345	120.069	60.6922	53.2701	7.42213	60.6922
17568	0	565	---	109	0.55	0.15	50	30	12	1	10632	10.6424	0.0417273	0.02295	0.022925	0.0417273	0.0416818	0.0667636	0.0666909	13750	1.29327	---	2	1	1	0.9	50	1000	5	0.5	0.3	0.5	1	0.9	10	3	10	2	10	30	1	---	24.2255	2.79976	1386.79	640.572	547.295	93.2774	640.572
17954	0	2723	---	109	0.55	0.15	50	30	6	3	50489	10.6424	0.0420909	0.53435	0.476125	0.971545	0.865682	1.55447	1.38509	13750	0.272337	---	2	1	1	0.9	50	1000	5	0.5	0.3	0.5	1	0.9	10	3	10	2	10	30	1	---	4.02547	1.35345	120.069	60.6922	53.2701	7.42213	60.6922
15784	0	109	---	109	0.55	0.25	50	30	24	3	2239	10.639	0.0436364	0.47375	0.05255	0.861364	0.0955455	1.37818	0.152873	13750	6.14113	---	2	1	1	0.9	50	1000	5	0.5	0.3	0.5	1	0.9	10	3	10	2	10	30	1	---	145.791	5.79164	16017.3	6760.87	5603.82	1157.06	6760.87
15998	0	99	---	109	0.55	0.25	50	30	24	1	2239	10.639	0.0436364	0.024	0.0214	0.0436364	0.0389091	0.0698182	0.0622545	13750	6.14113	---	2	1	1	0.9	50	1000	5	0.5	0.3	0.5	1	0.9	10	3	10	2	10	30	1	---	145.791	5.79164	16017.3	6760.87	5603.82	1157.06	6760.87
16180	0	3419	---	109	0.55	0.25	50	30	6	1	50489	10.639	0.0454545	0.025	0.025	0.0454545	0.0454545	0.0727273	0.0727273	13750	0.272337	---	2	1	1	0.9	50	1000	5	0.5	0.3	0.5	1	0.9	10	3	10	2	10	30	1	---	4.02547	1.35345	120.069	60.6922	53.2701	7.42213	60.6922
16546	0	950	---	109	0.55	0.25	50	30	12	1	10632	10.639	0.045	0.02475	0.02475	0.045	0.045	0.072	0.072	13750	1.29327	---	2	1	1	0.9	50	1000	5	0.5	0.3	0.5	1	0.9	10	3	10	2	10	30	1	---	24.2255	2.79976	1386.79	640.572	547.295	93.2774	640.572
16602	0	4113	---	109	0.55	0.25	50	30	6	3	50489	10.639	0.0454545	0.53435	0.4756	0.971545	0.864727	1.55447	1.38356	13750	0.272337	---	2	1	1	0.9	50	1000	5	0.5	0.3	0.5	1	0.9	10	3	10	2	10	30	1	---	4.02547	1.35345	120.069	60.6922	53.2701	7.42213	60.6922
16805	0	1106	---	109	0.55	0.25	50	30	12	3	10632	10.639	0.045	0.5189	0.203425	0.943455	0.369864	1.50953	0.591782	13750	1.29327	---	2	1	1	0.9	50	1000	5	0.5	0.3	0.5	1	0.9	10	3	10	2	10	30	1	---	24.2255	2.79976	1386.79	640.572	547.295	93.2774	640.572
16783	0	642	---	109	0.55	0.35	50	30	12	1	10632	10.4738	0.0467273	0.0257	0.0257	0.0467273	0.0467273	0.0747636	0.0747636	13750	1.29327	---	2	1	1	0.9	50	1000	5	0.5	0.3	0.5	1	0.9	10	3	10	2	10	30	1	---	24.2255	2.79976	1386.79	640.572	547.295	93.2774	640.572
16843	0	4713	---	109	0.55	0.35	50	30	6	1	50489	10.4738	0.0471818	0.02595	0.02595	0.0471818	0.0471818	0.0754909	0.0754909	13750	0.272337	---	2	1	1	0.9	50	1000	5	0.5	0.3	0.5	1	0.9	10	3	10	2	10	30	1	---	4.02547	1.35345	120.069	60.6922	53.2701	7.42213	60.6922
16850	0	91	---	109	0.55	0.35	50	30	24	1	2239	10.4738	0.0453636	0.02495	0.02215	0.0453636	0.0402727	0.0725818	0.0644364	13750	6.14113	---	2	1	1	0.9	50	1000	5	0.5	0.3	0.5	1	0.9	10	3	10	2	10	30	1	---	145.791	5.79164	16017.3	6760.87	5603.82	1157.06	6760.87
17121	0	69	---	109	0.55	0.35	50	30	24	3	2239	10.4738	0.0453636	0.475	0.052925	0.863636	0.0962273	1.38182	0.153964	13750	6.14113	---	2	1	1	0.9	50	1000	5	0.5	0.3	0.5	1	0.9	10	3	10	2	10	30	1	---	145.791	5.79164	16017.3	6760.87	5603.82	1157.06	6760.87
17611	0	3351	---	109	0.55	0.35	50	30	6	3	50489	10.4738	0.0471818	0.5346	0.47585	0.972	0.865182	1.5552	1.38429	13750	0.272337	---	2	1	1	0.9	50	1000	5	0.5	0.3	0.5	1	0.9	10	3	10	2	10	30	1	---	4.02547	1.35345	120.069	60.6922	53.2701	7.42213	60.6922
17887	0	786	---	109	0.55	0.35	50	30	12	3	10632	10.4738	0.0467273	0.5194	0.2039	0.944364	0.370727	1.51098	0.593164	13750	1.29327	---	2	1	1	0.9	50	1000	5	0.5	0.3	0.5	1	0.9	10	3	10	2	10	30	1	---	24.2255	2.79976	1386.79	640.572	547.295	93.2774	640.572
15244	0	114	---	109	0.55	0.45	50	30	24	3	2239	10.3248	0.0494545	0.475	0.053225	0.863636	0.0967727	1.38182	0.154836	13750	6.14113	---	2	1	1	0.9	50	1000	5	0.5	0.3	0.5	1	0.9	10	3	10	2	10	30	1	---	145.791	5.79164	16017.3	6760.87	5603.82	1157.06	6760.87
15462	0	561	---	109	0.55	0.45	50	30	12	1	10632	10.3248	0.0510909	0.0281	0.0281	0.0510909	0.0510909	0.0817455	0.0817455	13750	1.29327	---	2	1	1	0.9	50	1000	5	0.5	0.3	0.5	1	0.9	10	3	10	2	10	30	1	---	24.2255	2.79976	1386.79	640.572	547.295	93.2774	640.572
16067	0	3425	---	109	0.55	0.45	50	30	6	3	50489	10.3248	0.0516364	0.5346	0.475675	0.972	0.864864	1.5552	1.38378	13750	0.272337	---	2	1	1	0.9	50	1000	5	0.5	0.3	0.5	1	0.9	10	3	10	2	10	30	1	---	4.02547	1.35345	120.069	60.6922	53.2701	7.42213	60.6922
16479	0	149	---	109	0.55	0.45	50	30	24	1	2239	10.3248	0.0494545	0.0272	0.02345	0.0494545	0.0426364	0.0791273	0.0682182	13750	6.14113	---	2	1	1	0.9	50	1000	5	0.5	0.3	0.5	1	0.9	10	3	10	2	10	30	1	---	145.791	5.79164	16017.3	6760.87	5603.82	1157.06	6760.87
16931	0	4337	---	109	0.55	0.45	50	30	6	1	50489	10.3248	0.0516364	0.0284	0.0284	0.0516364	0.0516364	0.0826182	0.0826182	13750	0.272337	---	2	1	1	0.9	50	1000	5	0.5	0.3	0.5	1	0.9	10	3	10	2	10	30	1	---	4.02547	1.35345	120.069	60.6922	53.2701	7.42213	60.6922
17739	0	695	---	109	0.55	0.45	50	30	12	3	10632	10.3248	0.0510909	0.5194	0.2061	0.944364	0.374727	1.51098	0.599564	13750	1.29327	---	2	1	1	0.9	50	1000	5	0.5	0.3	0.5	1	0.9	10	3	10	2	10	30	1	---	24.2255	2.79976	1386.79	640.572	547.295	93.2774	640.572
15035	0	53	---	109	0.55	0.55	50	30	24	3	2239	10.1356	0.0562727	0.475	0.05305	0.863636	0.0964545	1.38182	0.154327	13750	6.14113	---	2	1	1	0.9	50	1000	5	0.5	0.3	0.5	1	0.9	10	3	10	2	10	30	1	---	145.791	5.79164	16017.3	6760.87	5603.82	1157.06	6760.87
15545	0	3503	---	109	0.55	0.55	50	30	6	3	50489	10.1356	0.0588182	0.5346	0.47525	0.972	0.864091	1.5552	1.38255	13750	0.272337	---	2	1	1	0.9	50	1000	5	0.5	0.3	0.5	1	0.9	10	3	10	2	10	30	1	---	4.02547	1.35345	120.069	60.6922	53.2701	7.42213	60.6922
15733	0	651	---	109	0.55	0.55	50	30	12	1	10632	10.1356	0.0581818	0.032	0.031975	0.0581818	0.0581364	0.0930909	0.0930182	13750	1.29327	---	2	1	1	0.9	50	1000	5	0.5	0.3	0.5	1	0.9	10	3	10	2	10	30	1	---	24.2255	2.79976	1386.79	640.572	547.295	93.2774	640.572
15853	0	3463	---	109	0.55	0.55	50	30	6	1	50489	10.1356	0.0588182	0.03235	0.03235	0.0588182	0.0588182	0.0941091	0.0941091	13750	0.272337	---	2	1	1	0.9	50	1000	5	0.5	0.3	0.5	1	0.9	10	3	10	2	10	30	1	---	4.02547	1.35345	120.069	60.6922	53.2701	7.42213	60.6922
16478	0	630	---	109	0.55	0.55	50	30	12	3	10632	10.1356	0.0581818	0.5194	0.204475	0.944364	0.371773	1.51098	0.594836	13750	1.29327	---	2	1	1	0.9	50	1000	5	0.5	0.3	0.5	1	0.9	10	3	10	2	10	30	1	---	24.2255	2.79976	1386.79	640.572	547.295	93.2774	640.572
16823	0	127	---	109	0.55	0.55	50	30	24	1	2239	10.1356	0.0562727	0.03095	0.02595	0.0562727	0.0471818	0.0900364	0.0754909	13750	6.14113	---	2	1	1	0.9	50	1000	5	0.5	0.3	0.5	1	0.9	10	3	10	2	10	30	1	---	145.791	5.79164	16017.3	6760.87	5603.82	1157.06	6760.87
15043	0	101	---	109	0.55	0.65	50	30	24	3	2239	10.0569	0.0605455	0.4775	0.05255	0.868182	0.0955455	1.38909	0.152873	13750	6.14113	---	2	1	1	0.9	50	1000	5	0.5	0.3	0.5	1	0.9	10	3	10	2	10	30	1	---	145.791	5.79164	16017.3	6760.87	5603.82	1157.06	6760.87
15728	0	568	---	109	0.55	0.65	50	30	12	3	10632	10.0569	0.0627273	0.5204	0.204975	0.946182	0.372682	1.51389	0.596291	13750	1.29327	---	2	1	1	0.9	50	1000	5	0.5	0.3	0.5	1	0.9	10	3	10	2	10	30	1	---	24.2255	2.79976	1386.79	640.572	547.295	93.2774	640.572
16591	0	3901	---	109	0.55	0.65	50	30	6	1	50489	10.0569	0.0634545	0.0349	0.0349	0.0634545	0.0634545	0.101527	0.101527	13750	0.272337	---	2	1	1	0.9	50	1000	5	0.5	0.3	0.5	1	0.9	10	3	10	2	10	30	1	---	4.02547	1.35345	120.069	60.6922	53.2701	7.42213	60.6922
16840	0	153	---	109	0.55	0.65	50	30	24	1	2239	10.0569	0.0605455	0.0333	0.02755	0.0605455	0.0500909	0.0968727	0.0801455	13750	6.14113	---	2	1	1	0.9	50	1000	5	0.5	0.3	0.5	1	0.9	10	3	10	2	10	30	1	---	145.791	5.79164	16017.3	6760.87	5603.82	1157.06	6760.87
17592	0	741	---	109	0.55	0.65	50	30	12	1	10632	10.0569	0.0627273	0.0345	0.034475	0.0627273	0.0626818	0.100364	0.100291	13750	1.29327	---	2	1	1	0.9	50	1000	5	0.5	0.3	0.5	1	0.9	10	3	10	2	10	30	1	---	24.2255	2.79976	1386.79	640.572	547.295	93.2774	640.572
17719	0	2669	---	109	0.55	0.65	50	30	6	3	50489	10.0569	0.0634545	0.5351	0.4763	0.972909	0.866	1.55665	1.3856	13750	0.272337	---	2	1	1	0.9	50	1000	5	0.5	0.3	0.5	1	0.9	10	3	10	2	10	30	1	---	4.02547	1.35345	120.069	60.6922	53.2701	7.42213	60.6922
15563	0	558	---	109	0.55	0.75	50	30	12	1	10632	10.029	0.0664545	0.03655	0.03655	0.0664545	0.0664545	0.106327	0.106327	13750	1.29327	---	2	1	1	0.9	50	1000	5	0.5	0.3	0.5	1	0.9	10	3	10	2	10	30	1	---	24.2255	2.79976	1386.79	640.572	547.295	93.2774	640.572
15712	0	750	---	109	0.55	0.75	50	30	12	3	10632	10.029	0.0664545	0.5209	0.2052	0.947091	0.373091	1.51535	0.596945	13750	1.29327	---	2	1	1	0.9	50	1000	5	0.5	0.3	0.5	1	0.9	10	3	10	2	10	30	1	---	24.2255	2.79976	1386.79	640.572	547.295	93.2774	640.572
16913	0	125	---	109	0.55	0.75	50	30	24	1	2239	10.029	0.064	0.0352	0.02845	0.064	0.0517273	0.1024	0.0827636	13750	6.14113	---	2	1	1	0.9	50	1000	5	0.5	0.3	0.5	1	0.9	10	3	10	2	10	30	1	---	145.791	5.79164	16017.3	6760.87	5603.82	1157.06	6760.87
17423	0	3009	---	109	0.55	0.75	50	30	6	3	50489	10.029	0.0672727	0.53535	0.47515	0.973364	0.863909	1.55738	1.38225	13750	0.272337	---	2	1	1	0.9	50	1000	5	0.5	0.3	0.5	1	0.9	10	3	10	2	10	30	1	---	4.02547	1.35345	120.069	60.6922	53.2701	7.42213	60.6922
17683	0	112	---	109	0.55	0.75	50	30	24	3	2239	10.029	0.064	0.47875	0.052975	0.870455	0.0963182	1.39273	0.154109	13750	6.14113	---	2	1	1	0.9	50	1000	5	0.5	0.3	0.5	1	0.9	10	3	10	2	10	30	1	---	145.791	5.79164	16017.3	6760.87	5603.82	1157.06	6760.87
17926	0	2766	---	109	0.55	0.75	50	30	6	1	50489	10.029	0.0672727	0.037	0.037	0.0672727	0.0672727	0.107636	0.107636	13750	0.272337	---	2	1	1	0.9	50	1000	5	0.5	0.3	0.5	1	0.9	10	3	10	2	10	30	1	---	4.02547	1.35345	120.069	60.6922	53.2701	7.42213	60.6922
16016	0	463	---	109	0.55	0.85	50	30	12	3	10632	10.1556	0.0775455	0.5199	0.204225	0.945273	0.371318	1.51244	0.594109	13750	1.29327	---	2	1	1	0.9	50	1000	5	0.5	0.3	0.5	1	0.9	10	3	10	2	10	30	1	---	24.2255	2.79976	1386.79	640.572	547.295	93.2774	640.572
16357	0	2874	---	109	0.55	0.85	50	30	6	3	50489	10.1556	0.0784545	0.53485	0.47565	0.972455	0.864818	1.55593	1.38371	13750	0.272337	---	2	1	1	0.9	50	1000	5	0.5	0.3	0.5	1	0.9	10	3	10	2	10	30	1	---	4.02547	1.35345	120.069	60.6922	53.2701	7.42213	60.6922
16569	0	82	---	109	0.55	0.85	50	30	24	1	2239	10.1556	0.0748182	0.04115	0.030975	0.0748182	0.0563182	0.119709	0.0901091	13750	6.14113	---	2	1	1	0.9	50	1000	5	0.5	0.3	0.5	1	0.9	10	3	10	2	10	30	1	---	145.791	5.79164	16017.3	6760.87	5603.82	1157.06	6760.87
16576	0	3304	---	109	0.55	0.85	50	30	6	1	50489	10.1556	0.0784545	0.04315	0.04315	0.0784545	0.0784545	0.125527	0.125527	13750	0.272337	---	2	1	1	0.9	50	1000	5	0.5	0.3	0.5	1	0.9	10	3	10	2	10	30	1	---	4.02547	1.35345	120.069	60.6922	53.2701	7.42213	60.6922
17209	0	978	---	109	0.55	0.85	50	30	12	1	10632	10.1556	0.0775455	0.04265	0.04255	0.0775455	0.0773636	0.124073	0.123782	13750	1.29327	---	2	1	1	0.9	50	1000	5	0.5	0.3	0.5	1	0.9	10	3	10	2	10	30	1	---	24.2255	2.79976	1386.79	640.572	547.295	93.2774	640.572
17817	0	98	---	109	0.55	0.85	50	30	24	3	2239	10.1556	0.0748182	0.47625	0.052525	0.865909	0.0955	1.38545	0.1528	13750	6.14113	---	2	1	1	0.9	50	1000	5	0.5	0.3	0.5	1	0.9	10	3	10	2	10	30	1	---	145.791	5.79164	16017.3	6760.87	5603.82	1157.06	6760.87
15595	0	821	---	109	0.55	0.95	50	30	12	3	10632	10.121	0.0831818	0.5209	0.205075	0.947091	0.372864	1.51535	0.596582	13750	1.29327	---	2	1	1	0.9	50	1000	5	0.5	0.3	0.5	1	0.9	10	3	10	2	10	30	1	---	24.2255	2.79976	1386.79	640.572	547.295	93.2774	640.572
16491	0	107	---	109	0.55	0.95	50	30	24	3	2239	10.121	0.0804545	0.47875	0.052325	0.870455	0.0951364	1.39273	0.152218	13750	6.14113	---	2	1	1	0.9	50	1000	5	0.5	0.3	0.5	1	0.9	10	3	10	2	10	30	1	---	145.791	5.79164	16017.3	6760.87	5603.82	1157.06	6760.87
16721	0	3711	---	109	0.55	0.95	50	30	6	3	50489	10.121	0.0840909	0.53535	0.475275	0.973364	0.864136	1.55738	1.38262	13750	0.272337	---	2	1	1	0.9	50	1000	5	0.5	0.3	0.5	1	0.9	10	3	10	2	10	30	1	---	4.02547	1.35345	120.069	60.6922	53.2701	7.42213	60.6922
17453	0	65	---	109	0.55	0.95	50	30	24	1	2239	10.121	0.0804545	0.04425	0.031825	0.0804545	0.0578636	0.128727	0.0925818	13750	6.14113	---	2	1	1	0.9	50	1000	5	0.5	0.3	0.5	1	0.9	10	3	10	2	10	30	1	---	145.791	5.79164	16017.3	6760.87	5603.82	1157.06	6760.87
17891	0	3319	---	109	0.55	0.95	50	30	6	1	50489	10.121	0.0840909	0.04625	0.04625	0.0840909	0.0840909	0.134545	0.134545	13750	0.272337	---	2	1	1	0.9	50	1000	5	0.5	0.3	0.5	1	0.9	10	3	10	2	10	30	1	---	4.02547	1.35345	120.069	60.6922	53.2701	7.42213	60.6922
17992	0	519	---	109	0.55	0.95	50	30	12	1	10632	10.121	0.0831818	0.04575	0.04555	0.0831818	0.0828182	0.133091	0.132509	13750	1.29327	---	2	1	1	0.9	50	1000	5	0.5	0.3	0.5	1	0.9	10	3	10	2	10	30	1	---	24.2255	2.79976	1386.79	640.572	547.295	93.2774	640.572
15171	0	787	---	109	0.65	0.05	50	30	12	1	12566	10.7302	0.0321538	0.0209	0.0209	0.0321538	0.0321538	0.0514462	0.0514462	16250	1.29317	---	2	1	1	0.9	50	1000	5	0.5	0.3	0.5	1	0.9	10	3	10	2	10	30	1	---	24.2255	2.79976	1386.79	640.572	547.295	93.2774	640.572
15221	0	747	---	109	0.65	0.05	50	30	12	3	12566	10.7302	0.0321538	0.6164	0.24205	0.948308	0.372385	1.51729	0.595815	16250	1.29317	---	2	1	1	0.9	50	1000	5	0.5	0.3	0.5	1	0.9	10	3	10	2	10	30	1	---	24.2255	2.79976	1386.79	640.572	547.295	93.2774	640.572
15460	0	4300	---	109	0.65	0.05	50	30	6	3	59669	10.7302	0.0324615	0.6331	0.5639	0.974	0.867538	1.5584	1.38806	16250	0.272336	---	2	1	1	0.9	50	1000	5	0.5	0.3	0.5	1	0.9	10	3	10	2	10	30	1	---	4.02547	1.35345	120.069	60.6922	53.2701	7.42213	60.6922
15616	0	4347	---	109	0.65	0.05	50	30	6	1	59669	10.7302	0.0324615	0.0211	0.0211	0.0324615	0.0324615	0.0519385	0.0519385	16250	0.272336	---	2	1	1	0.9	50	1000	5	0.5	0.3	0.5	1	0.9	10	3	10	2	10	30	1	---	4.02547	1.35345	120.069	60.6922	53.2701	7.42213	60.6922
16657	0	63	---	109	0.65	0.05	50	30	24	3	2646	10.7302	0.0312308	0.5675	0.0624	0.873077	0.096	1.39692	0.1536	16250	6.14135	---	2	1	1	0.9	50	1000	5	0.5	0.3	0.5	1	0.9	10	3	10	2	10	30	1	---	145.791	5.79164	16017.3	6760.87	5603.82	1157.06	6760.87
17864	0	204	---	109	0.65	0.05	50	30	24	1	2646	10.7302	0.0312308	0.0203	0.019375	0.0312308	0.0298077	0.0499692	0.0476923	16250	6.14135	---	2	1	1	0.9	50	1000	5	0.5	0.3	0.5	1	0.9	10	3	10	2	10	30	1	---	145.791	5.79164	16017.3	6760.87	5603.82	1157.06	6760.87
15056	0	605	---	109	0.65	0.15	50	30	12	3	12566	10.7029	0.0344615	0.6164	0.24165	0.948308	0.371769	1.51729	0.594831	16250	1.29317	---	2	1	1	0.9	50	1000	5	0.5	0.3	0.5	1	0.9	10	3	10	2	10	30	1	---	24.2255	2.79976	1386.79	640.572	547.295	93.2774	640.572
15587	0	159	---	109	0.65	0.15	50	30	24	3	2646	10.7029	0.0333077	0.5675	0.062075	0.873077	0.0955	1.39692	0.1528	16250	6.14135	---	2	1	1	0.9	50	1000	5	0.5	0.3	0.5	1	0.9	10	3	10	2	10	30	1	---	145.791	5.79164	16017.3	6760.87	5603.82	1157.06	6760.87
15598	0	3774	---	109	0.65	0.15	50	30	6	3	59669	10.7029	0.0348462	0.6331	0.5619	0.974	0.864462	1.5584	1.38314	16250	0.272336	---	2	1	1	0.9	50	1000	5	0.5	0.3	0.5	1	0.9	10	3	10	2	10	30	1	---	4.02547	1.35345	120.069	60.6922	53.2701	7.42213	60.6922
16459	0	3830	---	109	0.65	0.15	50	30	6	1	59669	10.7029	0.0348462	0.02265	0.02265	0.0348462	0.0348462	0.0557538	0.0557538	16250	0.272336	---	2	1	1	0.9	50	1000	5	0.5	0.3	0.5	1	0.9	10	3	10	2	10	30	1	---	4.02547	1.35345	120.069	60.6922	53.2701	7.42213	60.6922
16857	0	174	---	109	0.65	0.15	50	30	24	1	2646	10.7029	0.0333077	0.02165	0.0206	0.0333077	0.0316923	0.0532923	0.0507077	16250	6.14135	---	2	1	1	0.9	50	1000	5	0.5	0.3	0.5	1	0.9	10	3	10	2	10	30	1	---	145.791	5.79164	16017.3	6760.87	5603.82	1157.06	6760.87
17450	0	609	---	109	0.65	0.15	50	30	12	1	12566	10.7029	0.0344615	0.0224	0.0224	0.0344615	0.0344615	0.0551385	0.0551385	16250	1.29317	---	2	1	1	0.9	50	1000	5	0.5	0.3	0.5	1	0.9	10	3	10	2	10	30	1	---	24.2255	2.79976	1386.79	640.572	547.295	93.2774	640.572
15471	0	1021	---	109	0.65	0.25	50	30	12	3	12566	10.6315	0.0369231	0.6164	0.2413	0.948308	0.371231	1.51729	0.593969	16250	1.29317	---	2	1	1	0.9	50	1000	5	0.5	0.3	0.5	1	0.9	10	3	10	2	10	30	1	---	24.2255	2.79976	1386.79	640.572	547.295	93.2774	640.572
15519	0	1009	---	109	0.65	0.25	50	30	12	1	12566	10.6315	0.0369231	0.024	0.024	0.0369231	0.0369231	0.0590769	0.0590769	16250	1.29317	---	2	1	1	0.9	50	1000	5	0.5	0.3	0.5	1	0.9	10	3	10	2	10	30	1	---	24.2255	2.79976	1386.79	640.572	547.295	93.2774	640.572
15628	0	131	---	109	0.65	0.25	50	30	24	3	2646	10.6315	0.0357692	0.5675	0.0621	0.873077	0.0955385	1.39692	0.152862	16250	6.14135	---	2	1	1	0.9	50	1000	5	0.5	0.3	0.5	1	0.9	10	3	10	2	10	30	1	---	145.791	5.79164	16017.3	6760.87	5603.82	1157.06	6760.87
15956	0	4193	---	109	0.65	0.25	50	30	6	3	59669	10.6315	0.0373077	0.6331	0.562575	0.974	0.8655	1.5584	1.3848	16250	0.272336	---	2	1	1	0.9	50	1000	5	0.5	0.3	0.5	1	0.9	10	3	10	2	10	30	1	---	4.02547	1.35345	120.069	60.6922	53.2701	7.42213	60.6922
16109	0	4335	---	109	0.65	0.25	50	30	6	1	59669	10.6315	0.0373077	0.02425	0.02425	0.0373077	0.0373077	0.0596923	0.0596923	16250	0.272336	---	2	1	1	0.9	50	1000	5	0.5	0.3	0.5	1	0.9	10	3	10	2	10	30	1	---	4.02547	1.35345	120.069	60.6922	53.2701	7.42213	60.6922
17714	0	118	---	109	0.65	0.25	50	30	24	1	2646	10.6315	0.0357692	0.02325	0.021775	0.0357692	0.0335	0.0572308	0.0536	16250	6.14135	---	2	1	1	0.9	50	1000	5	0.5	0.3	0.5	1	0.9	10	3	10	2	10	30	1	---	145.791	5.79164	16017.3	6760.87	5603.82	1157.06	6760.87
15134	0	4229	---	109	0.65	0.35	50	30	6	1	59669	10.6334	0.0403077	0.0262	0.0262	0.0403077	0.0403077	0.0644923	0.0644923	16250	0.272336	---	2	1	1	0.9	50	1000	5	0.5	0.3	0.5	1	0.9	10	3	10	2	10	30	1	---	4.02547	1.35345	120.069	60.6922	53.2701	7.42213	60.6922
15139	0	880	---	109	0.65	0.35	50	30	12	1	12566	10.6334	0.0398462	0.0259	0.0259	0.0398462	0.0398462	0.0637538	0.0637538	16250	1.29317	---	2	1	1	0.9	50	1000	5	0.5	0.3	0.5	1	0.9	10	3	10	2	10	30	1	---	24.2255	2.79976	1386.79	640.572	547.295	93.2774	640.572
16169	0	3766	---	109	0.65	0.35	50	30	6	3	59669	10.6334	0.0403077	0.6336	0.564075	0.974769	0.867808	1.55963	1.38849	16250	0.272336	---	2	1	1	0.9	50	1000	5	0.5	0.3	0.5	1	0.9	10	3	10	2	10	30	1	---	4.02547	1.35345	120.069	60.6922	53.2701	7.42213	60.6922
16236	0	96	---	109	0.65	0.35	50	30	24	1	2646	10.6334	0.0384615	0.025	0.02305	0.0384615	0.0354615	0.0615385	0.0567385	16250	6.14135	---	2	1	1	0.9	50	1000	5	0.5	0.3	0.5	1	0.9	10	3	10	2	10	30	1	---	145.791	5.79164	16017.3	6760.87	5603.82	1157.06	6760.87
16323	0	858	---	109	0.65	0.35	50	30	12	3	12566	10.6334	0.0398462	0.6174	0.24145	0.949846	0.371462	1.51975	0.594338	16250	1.29317	---	2	1	1	0.9	50	1000	5	0.5	0.3	0.5	1	0.9	10	3	10	2	10	30	1	---	24.2255	2.79976	1386.79	640.572	547.295	93.2774	640.572
16896	0	70	---	109	0.65	0.35	50	30	24	3	2646	10.6334	0.0384615	0.57	0.062125	0.876923	0.0955769	1.40308	0.152923	16250	6.14135	---	2	1	1	0.9	50	1000	5	0.5	0.3	0.5	1	0.9	10	3	10	2	10	30	1	---	145.791	5.79164	16017.3	6760.87	5603.82	1157.06	6760.87
15182	0	126	---	109	0.65	0.45	50	30	24	3	2646	10.4993	0.0365385	0.56875	0.061775	0.875	0.0950385	1.4	0.152062	16250	6.14135	---	2	1	1	0.9	50	1000	5	0.5	0.3	0.5	1	0.9	10	3	10	2	10	30	1	---	145.791	5.79164	16017.3	6760.87	5603.82	1157.06	6760.87
15714	0	4103	---	109	0.65	0.45	50	30	6	3	59669	10.4993	0.0383846	0.63335	0.563475	0.974385	0.866885	1.55902	1.38702	16250	0.272336	---	2	1	1	0.9	50	1000	5	0.5	0.3	0.5	1	0.9	10	3	10	2	10	30	1	---	4.02547	1.35345	120.069	60.6922	53.2701	7.42213	60.6922
16443	0	722	---	109	0.65	0.45	50	30	12	3	12566	10.4993	0.0379231	0.6169	0.242875	0.949077	0.373654	1.51852	0.597846	16250	1.29317	---	2	1	1	0.9	50	1000	5	0.5	0.3	0.5	1	0.9	10	3	10	2	10	30	1	---	24.2255	2.79976	1386.79	640.572	547.295	93.2774	640.572
16938	0	215	---	109	0.65	0.45	50	30	24	1	2646	10.4993	0.0365385	0.02375	0.02215	0.0365385	0.0340769	0.0584615	0.0545231	16250	6.14135	---	2	1	1	0.9	50	1000	5	0.5	0.3	0.5	1	0.9	10	3	10	2	10	30	1	---	145.791	5.79164	16017.3	6760.87	5603.82	1157.06	6760.87
17351	0	4197	---	109	0.65	0.45	50	30	6	1	59669	10.4993	0.0383846	0.02495	0.02495	0.0383846	0.0383846	0.0614154	0.0614154	16250	0.272336	---	2	1	1	0.9	50	1000	5	0.5	0.3	0.5	1	0.9	10	3	10	2	10	30	1	---	4.02547	1.35345	120.069	60.6922	53.2701	7.42213	60.6922
17539	0	845	---	109	0.65	0.45	50	30	12	1	12566	10.4993	0.0379231	0.02465	0.02465	0.0379231	0.0379231	0.0606769	0.0606769	16250	1.29317	---	2	1	1	0.9	50	1000	5	0.5	0.3	0.5	1	0.9	10	3	10	2	10	30	1	---	24.2255	2.79976	1386.79	640.572	547.295	93.2774	640.572
15165	0	112	---	109	0.65	0.55	50	30	24	3	2646	10.4569	0.0407692	0.56625	0.062125	0.871154	0.0955769	1.39385	0.152923	16250	6.14135	---	2	1	1	0.9	50	1000	5	0.5	0.3	0.5	1	0.9	10	3	10	2	10	30	1	---	145.791	5.79164	16017.3	6760.87	5603.82	1157.06	6760.87
15495	0	874	---	109	0.65	0.55	50	30	12	1	12566	10.4569	0.0423846	0.02755	0.02755	0.0423846	0.0423846	0.0678154	0.0678154	16250	1.29317	---	2	1	1	0.9	50	1000	5	0.5	0.3	0.5	1	0.9	10	3	10	2	10	30	1	---	24.2255	2.79976	1386.79	640.572	547.295	93.2774	640.572
15674	0	4330	---	109	0.65	0.55	50	30	6	1	59669	10.4569	0.0429231	0.0279	0.0279	0.0429231	0.0429231	0.0686769	0.0686769	16250	0.272336	---	2	1	1	0.9	50	1000	5	0.5	0.3	0.5	1	0.9	10	3	10	2	10	30	1	---	4.02547	1.35345	120.069	60.6922	53.2701	7.42213	60.6922
16799	0	742	---	109	0.65	0.55	50	30	12	3	12566	10.4569	0.0423846	0.6159	0.241725	0.947538	0.371885	1.51606	0.595015	16250	1.29317	---	2	1	1	0.9	50	1000	5	0.5	0.3	0.5	1	0.9	10	3	10	2	10	30	1	---	24.2255	2.79976	1386.79	640.572	547.295	93.2774	640.572
17288	0	3331	---	109	0.65	0.55	50	30	6	3	59669	10.4569	0.0429231	0.63285	0.562175	0.973615	0.864885	1.55778	1.38382	16250	0.272336	---	2	1	1	0.9	50	1000	5	0.5	0.3	0.5	1	0.9	10	3	10	2	10	30	1	---	4.02547	1.35345	120.069	60.6922	53.2701	7.42213	60.6922
17731	0	161	---	109	0.65	0.55	50	30	24	1	2646	10.4569	0.0407692	0.0265	0.02405	0.0407692	0.037	0.0652308	0.0592	16250	6.14135	---	2	1	1	0.9	50	1000	5	0.5	0.3	0.5	1	0.9	10	3	10	2	10	30	1	---	145.791	5.79164	16017.3	6760.87	5603.82	1157.06	6760.87
15117	0	1018	---	109	0.65	0.65	50	30	12	1	12566	10.3147	0.0474615	0.03085	0.03085	0.0474615	0.0474615	0.0759385	0.0759385	16250	1.29317	---	2	1	1	0.9	50	1000	5	0.5	0.3	0.5	1	0.9	10	3	10	2	10	30	1	---	24.2255	2.79976	1386.79	640.572	547.295	93.2774	640.572
15166	0	3471	---	109	0.65	0.65	50	30	6	1	59669	10.3147	0.0480769	0.03125	0.03125	0.0480769	0.0480769	0.0769231	0.0769231	16250	0.272336	---	2	1	1	0.9	50	1000	5	0.5	0.3	0.5	1	0.9	10	3	10	2	10	30	1	---	4.02547	1.35345	120.069	60.6922	53.2701	7.42213	60.6922
17778	0	167	---	109	0.65	0.65	50	30	24	1	2646	10.3147	0.0456154	0.02965	0.0266	0.0456154	0.0409231	0.0729846	0.0654769	16250	6.14135	---	2	1	1	0.9	50	1000	5	0.5	0.3	0.5	1	0.9	10	3	10	2	10	30	1	---	145.791	5.79164	16017.3	6760.87	5603.82	1157.06	6760.87
17790	0	925	---	109	0.65	0.65	50	30	12	3	12566	10.3147	0.0474615	0.6159	0.24235	0.947538	0.372846	1.51606	0.596554	16250	1.29317	---	2	1	1	0.9	50	1000	5	0.5	0.3	0.5	1	0.9	10	3	10	2	10	30	1	---	24.2255	2.79976	1386.79	640.572	547.295	93.2774	640.572
17898	0	3682	---	109	0.65	0.65	50	30	6	3	59669	10.3147	0.0480769	0.63285	0.56265	0.973615	0.865615	1.55778	1.38498	16250	0.272336	---	2	1	1	0.9	50	1000	5	0.5	0.3	0.5	1	0.9	10	3	10	2	10	30	1	---	4.02547	1.35345	120.069	60.6922	53.2701	7.42213	60.6922
17936	0	87	---	109	0.65	0.65	50	30	24	3	2646	10.3147	0.0456154	0.56625	0.0618	0.871154	0.0950769	1.39385	0.152123	16250	6.14135	---	2	1	1	0.9	50	1000	5	0.5	0.3	0.5	1	0.9	10	3	10	2	10	30	1	---	145.791	5.79164	16017.3	6760.87	5603.82	1157.06	6760.87
15215	0	74	---	109	0.65	0.75	50	30	24	3	2646	10.3571	0.0502308	0.5675	0.061725	0.873077	0.0949615	1.39692	0.151938	16250	6.14135	---	2	1	1	0.9	50	1000	5	0.5	0.3	0.5	1	0.9	10	3	10	2	10	30	1	---	145.791	5.79164	16017.3	6760.87	5603.82	1157.06	6760.87
15720	0	4016	---	109	0.65	0.75	50	30	6	1	59669	10.3571	0.053	0.03445	0.03445	0.053	0.053	0.0848	0.0848	16250	0.272336	---	2	1	1	0.9	50	1000	5	0.5	0.3	0.5	1	0.9	10	3	10	2	10	30	1	---	4.02547	1.35345	120.069	60.6922	53.2701	7.42213	60.6922
15976	0	151	---	109	0.65	0.75	50	30	24	1	2646	10.3571	0.0502308	0.03265	0.028375	0.0502308	0.0436538	0.0803692	0.0698462	16250	6.14135	---	2	1	1	0.9	50	1000	5	0.5	0.3	0.5	1	0.9	10	3	10	2	10	30	1	---	145.791	5.79164	16017.3	6760.87	5603.82	1157.06	6760.87
16366	0	653	---	109	0.65	0.75	50	30	12	3	12566	10.3571	0.0523077	0.6164	0.24205	0.948308	0.372385	1.51729	0.595815	16250	1.29317	---	2	1	1	0.9	50	1000	5	0.5	0.3	0.5	1	0.9	10	3	10	2	10	30	1	---	24.2255	2.79976	1386.79	640.572	547.295	93.2774	640.572
17261	0	947	---	109	0.65	0.75	50	30	12	1	12566	10.3571	0.0523077	0.034	0.034	0.0523077	0.0523077	0.0836923	0.0836923	16250	1.29317	---	2	1	1	0.9	50	1000	5	0.5	0.3	0.5	1	0.9	10	3	10	2	10	30	1	---	24.2255	2.79976	1386.79	640.572	547.295	93.2774	640.572
17648	0	3833	---	109	0.65	0.75	50	30	6	3	59669	10.3571	0.053	0.6331	0.5634	0.974	0.866769	1.5584	1.38683	16250	0.272336	---	2	1	1	0.9	50	1000	5	0.5	0.3	0.5	1	0.9	10	3	10	2	10	30	1	---	4.02547	1.35345	120.069	60.6922	53.2701	7.42213	60.6922
15717	0	93	---	109	0.65	0.85	50	30	24	3	2646	10.3387	0.0536923	0.56875	0.06185	0.875	0.0951538	1.4	0.152246	16250	6.14135	---	2	1	1	0.9	50	1000	5	0.5	0.3	0.5	1	0.9	10	3	10	2	10	30	1	---	145.791	5.79164	16017.3	6760.87	5603.82	1157.06	6760.87
16121	0	947	---	109	0.65	0.85	50	30	12	3	12566	10.3387	0.0557692	0.6169	0.242	0.949077	0.372308	1.51852	0.595692	16250	1.29317	---	2	1	1	0.9	50	1000	5	0.5	0.3	0.5	1	0.9	10	3	10	2	10	30	1	---	24.2255	2.79976	1386.79	640.572	547.295	93.2774	640.572
16253	0	144	---	109	0.65	0.85	50	30	24	1	2646	10.3387	0.0536923	0.0349	0.029825	0.0536923	0.0458846	0.0859077	0.0734154	16250	6.14135	---	2	1	1	0.9	50	1000	5	0.5	0.3	0.5	1	0.9	10	3	10	2	10	30	1	---	145.791	5.79164	16017.3	6760.87	5603.82	1157.06	6760.87
16388	0	540	---	109	0.65	0.85	50	30	12	1	12566	10.3387	0.0557692	0.03625	0.03625	0.0557692	0.0557692	0.0892308	0.0892308	16250	1.29317	---	2	1	1	0.9	50	1000	5	0.5	0.3	0.5	1	0.9	10	3	10	2	10	30	1	---	24.2255	2.79976	1386.79	640.572	547.295	93.2774	640.572
17614	0	4330	---	109	0.65	0.85	50	30	6	3	59669	10.3387	0.0564615	0.63335	0.562375	0.974385	0.865192	1.55902	1.38431	16250	0.272336	---	2	1	1	0.9	50	1000	5	0.5	0.3	0.5	1	0.9	10	3	10	2	10	30	1	---	4.02547	1.35345	120.069	60.6922	53.2701	7.42213	60.6922
17678	0	3855	---	109	0.65	0.85	50	30	6	1	59669	10.3387	0.0564615	0.0367	0.0367	0.0564615	0.0564615	0.0903385	0.0903385	16250	0.272336	---	2	1	1	0.9	50	1000	5	0.5	0.3	0.5	1	0.9	10	3	10	2	10	30	1	---	4.02547	1.35345	120.069	60.6922	53.2701	7.42213	60.6922
15407	0	808	---	109	0.65	0.95	50	30	12	1	12566	10.3432	0.0611538	0.03975	0.039675	0.0611538	0.0610385	0.0978462	0.0976615	16250	1.29317	---	2	1	1	0.9	50	1000	5	0.5	0.3	0.5	1	0.9	10	3	10	2	10	30	1	---	24.2255	2.79976	1386.79	640.572	547.295	93.2774	640.572
15769	0	913	---	109	0.65	0.95	50	30	12	3	12566	10.3432	0.0611538	0.6159	0.2422	0.947538	0.372615	1.51606	0.596185	16250	1.29317	---	2	1	1	0.9	50	1000	5	0.5	0.3	0.5	1	0.9	10	3	10	2	10	30	1	---	24.2255	2.79976	1386.79	640.572	547.295	93.2774	640.572
16392	0	4502	---	109	0.65	0.95	50	30	6	1	59669	10.3432	0.0617692	0.04015	0.04015	0.0617692	0.0617692	0.0988308	0.0988308	16250	0.272336	---	2	1	1	0.9	50	1000	5	0.5	0.3	0.5	1	0.9	10	3	10	2	10	30	1	---	4.02547	1.35345	120.069	60.6922	53.2701	7.42213	60.6922
16637	0	176	---	109	0.65	0.95	50	30	24	1	2646	10.3432	0.0593077	0.03855	0.031575	0.0593077	0.0485769	0.0948923	0.0777231	16250	6.14135	---	2	1	1	0.9	50	1000	5	0.5	0.3	0.5	1	0.9	10	3	10	2	10	30	1	---	145.791	5.79164	16017.3	6760.87	5603.82	1157.06	6760.87
17133	0	3481	---	109	0.65	0.95	50	30	6	3	59669	10.3432	0.0617692	0.63285	0.56425	0.973615	0.868077	1.55778	1.38892	16250	0.272336	---	2	1	1	0.9	50	1000	5	0.5	0.3	0.5	1	0.9	10	3	10	2	10	30	1	---	4.02547	1.35345	120.069	60.6922	53.2701	7.42213	60.6922
17436	0	135	---	109	0.65	0.95	50	30	24	3	2646	10.3432	0.0593077	0.56625	0.062075	0.871154	0.0955	1.39385	0.1528	16250	6.14135	---	2	1	1	0.9	50	1000	5	0.5	0.3	0.5	1	0.9	10	3	10	2	10	30	1	---	145.791	5.79164	16017.3	6760.87	5603.82	1157.06	6760.87
16018	0	858	---	109	0.75	0.05	50	30	12	3	14499	10.7876	0.0236667	0.7129	0.2794	0.950533	0.372533	1.52085	0.596053	18750	1.29319	---	2	1	1	0.9	50	1000	5	0.5	0.3	0.5	1	0.9	10	3	10	2	10	30	1	---	24.2255	2.79976	1386.79	640.572	547.295	93.2774	640.572
16596	0	5508	---	109	0.75	0.05	50	30	6	1	68849	10.7876	0.0239333	0.01795	0.01795	0.0239333	0.0239333	0.0382933	0.0382933	18750	0.272335	---	2	1	1	0.9	50	1000	5	0.5	0.3	0.5	1	0.9	10	3	10	2	10	30	1	---	4.02547	1.35345	120.069	60.6922	53.2701	7.42213	60.6922
16860	0	216	---	109	0.75	0.05	50	30	24	1	3053	10.7876	0.0228667	0.01715	0.016975	0.0228667	0.0226333	0.0365867	0.0362133	18750	6.1415	---	2	1	1	0.9	50	1000	5	0.5	0.3	0.5	1	0.9	10	3	10	2	10	30	1	---	145.791	5.79164	16017.3	6760.87	5603.82	1157.06	6760.87
17269	0	206	---	109	0.75	0.05	50	30	24	3	3053	10.7876	0.0228667	0.65875	0.072225	0.878333	0.0963	1.40533	0.15408	18750	6.1415	---	2	1	1	0.9	50	1000	5	0.5	0.3	0.5	1	0.9	10	3	10	2	10	30	1	---	145.791	5.79164	16017.3	6760.87	5603.82	1157.06	6760.87
17519	0	908	---	109	0.75	0.05	50	30	12	1	14499	10.7876	0.0236667	0.01775	0.01775	0.0236667	0.0236667	0.0378667	0.0378667	18750	1.29319	---	2	1	1	0.9	50	1000	5	0.5	0.3	0.5	1	0.9	10	3	10	2	10	30	1	---	24.2255	2.79976	1386.79	640.572	547.295	93.2774	640.572
17730	0	5015	---	109	0.75	0.05	50	30	6	3	68849	10.7876	0.0239333	0.73135	0.652325	0.975133	0.869767	1.56021	1.39163	18750	0.272335	---	2	1	1	0.9	50	1000	5	0.5	0.3	0.5	1	0.9	10	3	10	2	10	30	1	---	4.02547	1.35345	120.069	60.6922	53.2701	7.42213	60.6922
15177	0	140	---	109	0.75	0.15	50	30	24	1	3053	10.7356	0.0218667	0.0164	0.016275	0.0218667	0.0217	0.0349867	0.03472	18750	6.1415	---	2	1	1	0.9	50	1000	5	0.5	0.3	0.5	1	0.9	10	3	10	2	10	30	1	---	145.791	5.79164	16017.3	6760.87	5603.82	1157.06	6760.87
15557	0	5336	---	109	0.75	0.15	50	30	6	3	68849	10.7356	0.0229333	0.7311	0.651825	0.9748	0.8691	1.55968	1.39056	18750	0.272335	---	2	1	1	0.9	50	1000	5	0.5	0.3	0.5	1	0.9	10	3	10	2	10	30	1	---	4.02547	1.35345	120.069	60.6922	53.2701	7.42213	60.6922
16083	0	865	---	109	0.75	0.15	50	30	12	3	14499	10.7356	0.0226667	0.7124	0.277075	0.949867	0.369433	1.51979	0.591093	18750	1.29319	---	2	1	1	0.9	50	1000	5	0.5	0.3	0.5	1	0.9	10	3	10	2	10	30	1	---	24.2255	2.79976	1386.79	640.572	547.295	93.2774	640.572
16999	0	946	---	109	0.75	0.15	50	30	12	1	14499	10.7356	0.0226667	0.017	0.017	0.0226667	0.0226667	0.0362667	0.0362667	18750	1.29319	---	2	1	1	0.9	50	1000	5	0.5	0.3	0.5	1	0.9	10	3	10	2	10	30	1	---	24.2255	2.79976	1386.79	640.572	547.295	93.2774	640.572
17169	0	5631	---	109	0.75	0.15	50	30	6	1	68849	10.7356	0.0229333	0.0172	0.0172	0.0229333	0.0229333	0.0366933	0.0366933	18750	0.272335	---	2	1	1	0.9	50	1000	5	0.5	0.3	0.5	1	0.9	10	3	10	2	10	30	1	---	4.02547	1.35345	120.069	60.6922	53.2701	7.42213	60.6922
17545	0	169	---	109	0.75	0.15	50	30	24	3	3053	10.7356	0.0218667	0.6575	0.0719	0.876667	0.0958667	1.40267	0.153387	18750	6.1415	---	2	1	1	0.9	50	1000	5	0.5	0.3	0.5	1	0.9	10	3	10	2	10	30	1	---	145.791	5.79164	16017.3	6760.87	5603.82	1157.06	6760.87
15399	0	5217	---	109	0.75	0.25	50	30	6	1	68849	10.7454	0.0242667	0.0182	0.0182	0.0242667	0.0242667	0.0388267	0.0388267	18750	0.272335	---	2	1	1	0.9	50	1000	5	0.5	0.3	0.5	1	0.9	10	3	10	2	10	30	1	---	4.02547	1.35345	120.069	60.6922	53.2701	7.42213	60.6922
15454	0	4971	---	109	0.75	0.25	50	30	6	3	68849	10.7454	0.0242667	0.7311	0.649525	0.9748	0.866033	1.55968	1.38565	18750	0.272335	---	2	1	1	0.9	50	1000	5	0.5	0.3	0.5	1	0.9	10	3	10	2	10	30	1	---	4.02547	1.35345	120.069	60.6922	53.2701	7.42213	60.6922
15704	0	799	---	109	0.75	0.25	50	30	12	1	14499	10.7454	0.024	0.018	0.018	0.024	0.024	0.0384	0.0384	18750	1.29319	---	2	1	1	0.9	50	1000	5	0.5	0.3	0.5	1	0.9	10	3	10	2	10	30	1	---	24.2255	2.79976	1386.79	640.572	547.295	93.2774	640.572
17138	0	240	---	109	0.75	0.25	50	30	24	1	3053	10.7454	0.0232	0.0174	0.01715	0.0232	0.0228667	0.03712	0.0365867	18750	6.1415	---	2	1	1	0.9	50	1000	5	0.5	0.3	0.5	1	0.9	10	3	10	2	10	30	1	---	145.791	5.79164	16017.3	6760.87	5603.82	1157.06	6760.87
17525	0	949	---	109	0.75	0.25	50	30	12	3	14499	10.7454	0.024	0.7124	0.280225	0.949867	0.373633	1.51979	0.597813	18750	1.29319	---	2	1	1	0.9	50	1000	5	0.5	0.3	0.5	1	0.9	10	3	10	2	10	30	1	---	24.2255	2.79976	1386.79	640.572	547.295	93.2774	640.572
17957	0	91	---	109	0.75	0.25	50	30	24	3	3053	10.7454	0.0232	0.6575	0.0718	0.876667	0.0957333	1.40267	0.153173	18750	6.1415	---	2	1	1	0.9	50	1000	5	0.5	0.3	0.5	1	0.9	10	3	10	2	10	30	1	---	145.791	5.79164	16017.3	6760.87	5603.82	1157.06	6760.87
16278	0	4379	---	109	0.75	0.35	50	30	6	3	68849	10.741	0.0233333	0.73085	0.64985	0.974467	0.866467	1.55915	1.38635	18750	0.272335	---	2	1	1	0.9	50	1000	5	0.5	0.3	0.5	1	0.9	10	3	10	2	10	30	1	---	4.02547	1.35345	120.069	60.6922	53.2701	7.42213	60.6922
16487	0	179	---	109	0.75	0.35	50	30	24	3	3053	10.741	0.0225333	0.65625	0.072025	0.875	0.0960333	1.4	0.153653	18750	6.1415	---	2	1	1	0.9	50	1000	5	0.5	0.3	0.5	1	0.9	10	3	10	2	10	30	1	---	145.791	5.79164	16017.3	6760.87	5603.82	1157.06	6760.87
16520	0	1113	---	109	0.75	0.35	50	30	12	3	14499	10.741	0.0231333	0.7119	0.278275	0.9492	0.371033	1.51872	0.593653	18750	1.29319	---	2	1	1	0.9	50	1000	5	0.5	0.3	0.5	1	0.9	10	3	10	2	10	30	1	---	24.2255	2.79976	1386.79	640.572	547.295	93.2774	640.572
16785	0	195	---	109	0.75	0.35	50	30	24	1	3053	10.741	0.0225333	0.0169	0.01675	0.0225333	0.0223333	0.0360533	0.0357333	18750	6.1415	---	2	1	1	0.9	50	1000	5	0.5	0.3	0.5	1	0.9	10	3	10	2	10	30	1	---	145.791	5.79164	16017.3	6760.87	5603.82	1157.06	6760.87
16952	0	979	---	109	0.75	0.35	50	30	12	1	14499	10.741	0.0231333	0.01735	0.01735	0.0231333	0.0231333	0.0370133	0.0370133	18750	1.29319	---	2	1	1	0.9	50	1000	5	0.5	0.3	0.5	1	0.9	10	3	10	2	10	30	1	---	24.2255	2.79976	1386.79	640.572	547.295	93.2774	640.572
17637	0	6221	---	109	0.75	0.35	50	30	6	1	68849	10.741	0.0233333	0.0175	0.0175	0.0233333	0.0233333	0.0373333	0.0373333	18750	0.272335	---	2	1	1	0.9	50	1000	5	0.5	0.3	0.5	1	0.9	10	3	10	2	10	30	1	---	4.02547	1.35345	120.069	60.6922	53.2701	7.42213	60.6922
15164	0	1080	---	109	0.75	0.45	50	30	12	3	14499	10.7504	0.0272667	0.7119	0.278925	0.9492	0.3719	1.51872	0.59504	18750	1.29319	---	2	1	1	0.9	50	1000	5	0.5	0.3	0.5	1	0.9	10	3	10	2	10	30	1	---	24.2255	2.79976	1386.79	640.572	547.295	93.2774	640.572
15424	0	4152	---	109	0.75	0.45	50	30	6	3	68849	10.7504	0.0274667	0.73085	0.65185	0.974467	0.869133	1.55915	1.39061	18750	0.272335	---	2	1	1	0.9	50	1000	5	0.5	0.3	0.5	1	0.9	10	3	10	2	10	30	1	---	4.02547	1.35345	120.069	60.6922	53.2701	7.42213	60.6922
15954	0	156	---	109	0.75	0.45	50	30	24	1	3053	10.7504	0.0266667	0.02	0.019625	0.0266667	0.0261667	0.0426667	0.0418667	18750	6.1415	---	2	1	1	0.9	50	1000	5	0.5	0.3	0.5	1	0.9	10	3	10	2	10	30	1	---	145.791	5.79164	16017.3	6760.87	5603.82	1157.06	6760.87
17039	0	163	---	109	0.75	0.45	50	30	24	3	3053	10.7504	0.0266667	0.65625	0.071975	0.875	0.0959667	1.4	0.153547	18750	6.1415	---	2	1	1	0.9	50	1000	5	0.5	0.3	0.5	1	0.9	10	3	10	2	10	30	1	---	145.791	5.79164	16017.3	6760.87	5603.82	1157.06	6760.87
17355	0	6610	---	109	0.75	0.45	50	30	6	1	68849	10.7504	0.0274667	0.0206	0.0206	0.0274667	0.0274667	0.0439467	0.0439467	18750	0.272335	---	2	1	1	0.9	50	1000	5	0.5	0.3	0.5	1	0.9	10	3	10	2	10	30	1	---	4.02547	1.35345	120.069	60.6922	53.2701	7.42213	60.6922
17927	0	748	---	109	0.75	0.45	50	30	12	1	14499	10.7504	0.0272667	0.02045	0.02045	0.0272667	0.0272667	0.0436267	0.0436267	18750	1.29319	---	2	1	1	0.9	50	1000	5	0.5	0.3	0.5	1	0.9	10	3	10	2	10	30	1	---	24.2255	2.79976	1386.79	640.572	547.295	93.2774	640.572
15618	0	5808	---	109	0.75	0.55	50	30	6	1	68849	10.7299	0.0285333	0.0214	0.0214	0.0285333	0.0285333	0.0456533	0.0456533	18750	0.272335	---	2	1	1	0.9	50	1000	5	0.5	0.3	0.5	1	0.9	10	3	10	2	10	30	1	---	4.02547	1.35345	120.069	60.6922	53.2701	7.42213	60.6922
16641	0	1126	---	109	0.75	0.55	50	30	12	3	14499	10.7299	0.0283333	0.7119	0.276525	0.9492	0.3687	1.51872	0.58992	18750	1.29319	---	2	1	1	0.9	50	1000	5	0.5	0.3	0.5	1	0.9	10	3	10	2	10	30	1	---	24.2255	2.79976	1386.79	640.572	547.295	93.2774	640.572
16761	0	4324	---	109	0.75	0.55	50	30	6	3	68849	10.7299	0.0285333	0.73085	0.652075	0.974467	0.869433	1.55915	1.39109	18750	0.272335	---	2	1	1	0.9	50	1000	5	0.5	0.3	0.5	1	0.9	10	3	10	2	10	30	1	---	4.02547	1.35345	120.069	60.6922	53.2701	7.42213	60.6922
16879	0	207	---	109	0.75	0.55	50	30	24	1	3053	10.7299	0.0277333	0.0208	0.02045	0.0277333	0.0272667	0.0443733	0.0436267	18750	6.1415	---	2	1	1	0.9	50	1000	5	0.5	0.3	0.5	1	0.9	10	3	10	2	10	30	1	---	145.791	5.79164	16017.3	6760.87	5603.82	1157.06	6760.87
17337	0	1055	---	109	0.75	0.55	50	30	12	1	14499	10.7299	0.0283333	0.02125	0.02125	0.0283333	0.0283333	0.0453333	0.0453333	18750	1.29319	---	2	1	1	0.9	50	1000	5	0.5	0.3	0.5	1	0.9	10	3	10	2	10	30	1	---	24.2255	2.79976	1386.79	640.572	547.295	93.2774	640.572
17341	0	89	---	109	0.75	0.55	50	30	24	3	3053	10.7299	0.0277333	0.65625	0.071575	0.875	0.0954333	1.4	0.152693	18750	6.1415	---	2	1	1	0.9	50	1000	5	0.5	0.3	0.5	1	0.9	10	3	10	2	10	30	1	---	145.791	5.79164	16017.3	6760.87	5603.82	1157.06	6760.87
15137	0	155	---	109	0.75	0.65	50	30	24	3	3053	10.7432	0.0293333	0.65625	0.07205	0.875	0.0960667	1.4	0.153707	18750	6.1415	---	2	1	1	0.9	50	1000	5	0.5	0.3	0.5	1	0.9	10	3	10	2	10	30	1	---	145.791	5.79164	16017.3	6760.87	5603.82	1157.06	6760.87
15187	0	708	---	109	0.75	0.65	50	30	12	3	14499	10.7432	0.0299333	0.7119	0.277525	0.9492	0.370033	1.51872	0.592053	18750	1.29319	---	2	1	1	0.9	50	1000	5	0.5	0.3	0.5	1	0.9	10	3	10	2	10	30	1	---	24.2255	2.79976	1386.79	640.572	547.295	93.2774	640.572
16204	0	4956	---	109	0.75	0.65	50	30	6	3	68849	10.7432	0.0301333	0.73085	0.651025	0.974467	0.868033	1.55915	1.38885	18750	0.272335	---	2	1	1	0.9	50	1000	5	0.5	0.3	0.5	1	0.9	10	3	10	2	10	30	1	---	4.02547	1.35345	120.069	60.6922	53.2701	7.42213	60.6922
16347	0	5612	---	109	0.75	0.65	50	30	6	1	68849	10.7432	0.0301333	0.0226	0.0226	0.0301333	0.0301333	0.0482133	0.0482133	18750	0.272335	---	2	1	1	0.9	50	1000	5	0.5	0.3	0.5	1	0.9	10	3	10	2	10	30	1	---	4.02547	1.35345	120.069	60.6922	53.2701	7.42213	60.6922
17267	0	121	---	109	0.75	0.65	50	30	24	1	3053	10.7432	0.0293333	0.022	0.02155	0.0293333	0.0287333	0.0469333	0.0459733	18750	6.1415	---	2	1	1	0.9	50	1000	5	0.5	0.3	0.5	1	0.9	10	3	10	2	10	30	1	---	145.791	5.79164	16017.3	6760.87	5603.82	1157.06	6760.87
17574	0	1132	---	109	0.75	0.65	50	30	12	1	14499	10.7432	0.0299333	0.02245	0.02245	0.0299333	0.0299333	0.0478933	0.0478933	18750	1.29319	---	2	1	1	0.9	50	1000	5	0.5	0.3	0.5	1	0.9	10	3	10	2	10	30	1	---	24.2255	2.79976	1386.79	640.572	547.295	93.2774	640.572
15184	0	173	---	109	0.75	0.75	50	30	24	1	3053	10.7045	0.0361333	0.0271	0.025575	0.0361333	0.0341	0.0578133	0.05456	18750	6.1415	---	2	1	1	0.9	50	1000	5	0.5	0.3	0.5	1	0.9	10	3	10	2	10	30	1	---	145.791	5.79164	16017.3	6760.87	5603.82	1157.06	6760.87
16272	0	5017	---	109	0.75	0.75	50	30	6	3	68849	10.7045	0.0372	0.7311	0.652725	0.9748	0.8703	1.55968	1.39248	18750	0.272335	---	2	1	1	0.9	50	1000	5	0.5	0.3	0.5	1	0.9	10	3	10	2	10	30	1	---	4.02547	1.35345	120.069	60.6922	53.2701	7.42213	60.6922
16410	0	4970	---	109	0.75	0.75	50	30	6	1	68849	10.7045	0.0372	0.0279	0.0279	0.0372	0.0372	0.05952	0.05952	18750	0.272335	---	2	1	1	0.9	50	1000	5	0.5	0.3	0.5	1	0.9	10	3	10	2	10	30	1	---	4.02547	1.35345	120.069	60.6922	53.2701	7.42213	60.6922
16537	0	837	---	109	0.75	0.75	50	30	12	3	14499	10.7045	0.0369333	0.7124	0.27955	0.949867	0.372733	1.51979	0.596373	18750	1.29319	---	2	1	1	0.9	50	1000	5	0.5	0.3	0.5	1	0.9	10	3	10	2	10	30	1	---	24.2255	2.79976	1386.79	640.572	547.295	93.2774	640.572
16904	0	780	---	109	0.75	0.75	50	30	12	1	14499	10.7045	0.0369333	0.0277	0.0277	0.0369333	0.0369333	0.0590933	0.0590933	18750	1.29319	---	2	1	1	0.9	50	1000	5	0.5	0.3	0.5	1	0.9	10	3	10	2	10	30	1	---	24.2255	2.79976	1386.79	640.572	547.295	93.2774	640.572
17660	0	155	---	109	0.75	0.75	50	30	24	3	3053	10.7045	0.0361333	0.6575	0.071725	0.876667	0.0956333	1.40267	0.153013	18750	6.1415	---	2	1	1	0.9	50	1000	5	0.5	0.3	0.5	1	0.9	10	3	10	2	10	30	1	---	145.791	5.79164	16017.3	6760.87	5603.82	1157.06	6760.87
15268	0	138	---	109	0.75	0.85	50	30	24	3	3053	10.6955	0.0402667	0.65875	0.07185	0.878333	0.0958	1.40533	0.15328	18750	6.1415	---	2	1	1	0.9	50	1000	5	0.5	0.3	0.5	1	0.9	10	3	10	2	10	30	1	---	145.791	5.79164	16017.3	6760.87	5603.82	1157.06	6760.87
15329	0	981	---	109	0.75	0.85	50	30	12	1	14499	10.6955	0.0412667	0.03095	0.03095	0.0412667	0.0412667	0.0660267	0.0660267	18750	1.29319	---	2	1	1	0.9	50	1000	5	0.5	0.3	0.5	1	0.9	10	3	10	2	10	30	1	---	24.2255	2.79976	1386.79	640.572	547.295	93.2774	640.572
15935	0	6064	---	109	0.75	0.85	50	30	6	1	68849	10.6955	0.0416	0.0312	0.0312	0.0416	0.0416	0.06656	0.06656	18750	0.272335	---	2	1	1	0.9	50	1000	5	0.5	0.3	0.5	1	0.9	10	3	10	2	10	30	1	---	4.02547	1.35345	120.069	60.6922	53.2701	7.42213	60.6922
16852	0	252	---	109	0.75	0.85	50	30	24	1	3053	10.6955	0.0402667	0.0302	0.027725	0.0402667	0.0369667	0.0644267	0.0591467	18750	6.1415	---	2	1	1	0.9	50	1000	5	0.5	0.3	0.5	1	0.9	10	3	10	2	10	30	1	---	145.791	5.79164	16017.3	6760.87	5603.82	1157.06	6760.87
17339	0	991	---	109	0.75	0.85	50	30	12	3	14499	10.6955	0.0412667	0.7129	0.278075	0.950533	0.370767	1.52085	0.593227	18750	1.29319	---	2	1	1	0.9	50	1000	5	0.5	0.3	0.5	1	0.9	10	3	10	2	10	30	1	---	24.2255	2.79976	1386.79	640.572	547.295	93.2774	640.572
17691	0	4060	---	109	0.75	0.85	50	30	6	3	68849	10.6955	0.0416	0.73135	0.652675	0.975133	0.870233	1.56021	1.39237	18750	0.272335	---	2	1	1	0.9	50	1000	5	0.5	0.3	0.5	1	0.9	10	3	10	2	10	30	1	---	4.02547	1.35345	120.069	60.6922	53.2701	7.42213	60.6922
15306	0	571	---	109	0.75	0.95	50	30	12	3	14499	10.6623	0.0418	0.7129	0.278275	0.950533	0.371033	1.52085	0.593653	18750	1.29319	---	2	1	1	0.9	50	1000	5	0.5	0.3	0.5	1	0.9	10	3	10	2	10	30	1	---	24.2255	2.79976	1386.79	640.572	547.295	93.2774	640.572
15961	0	214	---	109	0.75	0.95	50	30	24	1	3053	10.6623	0.0408	0.0306	0.02855	0.0408	0.0380667	0.06528	0.0609067	18750	6.1415	---	2	1	1	0.9	50	1000	5	0.5	0.3	0.5	1	0.9	10	3	10	2	10	30	1	---	145.791	5.79164	16017.3	6760.87	5603.82	1157.06	6760.87
16281	0	5065	---	109	0.75	0.95	50	30	6	1	68849	10.6623	0.0421333	0.0316	0.0316	0.0421333	0.0421333	0.0674133	0.0674133	18750	0.272335	---	2	1	1	0.9	50	1000	5	0.5	0.3	0.5	1	0.9	10	3	10	2	10	30	1	---	4.02547	1.35345	120.069	60.6922	53.2701	7.42213	60.6922
16542	0	186	---	109	0.75	0.95	50	30	24	3	3053	10.6623	0.0408	0.65875	0.072325	0.878333	0.0964333	1.40533	0.154293	18750	6.1415	---	2	1	1	0.9	50	1000	5	0.5	0.3	0.5	1	0.9	10	3	10	2	10	30	1	---	145.791	5.79164	16017.3	6760.87	5603.82	1157.06	6760.87
16668	0	840	---	109	0.75	0.95	50	30	12	1	14499	10.6623	0.0418	0.03135	0.03135	0.0418	0.0418	0.06688	0.06688	18750	1.29319	---	2	1	1	0.9	50	1000	5	0.5	0.3	0.5	1	0.9	10	3	10	2	10	30	1	---	24.2255	2.79976	1386.79	640.572	547.295	93.2774	640.572
17097	0	5329	---	109	0.75	0.95	50	30	6	3	68849	10.6623	0.0421333	0.73135	0.65245	0.975133	0.869933	1.56021	1.39189	18750	0.272335	---	2	1	1	0.9	50	1000	5	0.5	0.3	0.5	1	0.9	10	3	10	2	10	30	1	---	4.02547	1.35345	120.069	60.6922	53.2701	7.42213	60.6922
16170	0	1431	---	109	0.85	0.05	50	30	12	3	16432	10.7672	0.0124706	0.8104	0.317975	0.953412	0.374088	1.52546	0.598541	21250	1.29321	---	2	1	1	0.9	50	1000	5	0.5	0.3	0.5	1	0.9	10	3	10	2	10	30	1	---	24.2255	2.79976	1386.79	640.572	547.295	93.2774	640.572
16663	0	5659	---	109	0.85	0.05	50	30	6	1	78029	10.7672	0.0124706	0.0106	0.0106	0.0124706	0.0124706	0.0199529	0.0199529	21250	0.272335	---	2	1	1	0.9	50	1000	5	0.5	0.3	0.5	1	0.9	10	3	10	2	10	30	1	---	4.02547	1.35345	120.069	60.6922	53.2701	7.42213	60.6922
16890	0	217	---	109	0.85	0.05	50	30	24	1	3460	10.7672	0.0124706	0.0106	0.010575	0.0124706	0.0124412	0.0199529	0.0199059	21250	6.14162	---	2	1	1	0.9	50	1000	5	0.5	0.3	0.5	1	0.9	10	3	10	2	10	30	1	---	145.791	5.79164	16017.3	6760.87	5603.82	1157.06	6760.87
17099	0	7322	---	109	0.85	0.05	50	30	6	3	78029	10.7672	0.0124706	0.8301	0.7396	0.976588	0.870118	1.56254	1.39219	21250	0.272335	---	2	1	1	0.9	50	1000	5	0.5	0.3	0.5	1	0.9	10	3	10	2	10	30	1	---	4.02547	1.35345	120.069	60.6922	53.2701	7.42213	60.6922
17231	0	220	---	109	0.85	0.05	50	30	24	3	3460	10.7672	0.0124706	0.7525	0.0818	0.885294	0.0962353	1.41647	0.153976	21250	6.14162	---	2	1	1	0.9	50	1000	5	0.5	0.3	0.5	1	0.9	10	3	10	2	10	30	1	---	145.791	5.79164	16017.3	6760.87	5603.82	1157.06	6760.87
17740	0	1015	---	109	0.85	0.05	50	30	12	1	16432	10.7672	0.0124706	0.0106	0.0106	0.0124706	0.0124706	0.0199529	0.0199529	21250	1.29321	---	2	1	1	0.9	50	1000	5	0.5	0.3	0.5	1	0.9	10	3	10	2	10	30	1	---	24.2255	2.79976	1386.79	640.572	547.295	93.2774	640.572
15098	0	4882	---	109	0.85	0.15	50	30	6	3	78029	10.7706	0.0137647	0.8301	0.73935	0.976588	0.869824	1.56254	1.39172	21250	0.272335	---	2	1	1	0.9	50	1000	5	0.5	0.3	0.5	1	0.9	10	3	10	2	10	30	1	---	4.02547	1.35345	120.069	60.6922	53.2701	7.42213	60.6922
15285	0	203	---	109	0.85	0.15	50	30	24	3	3460	10.7706	0.0137647	0.7525	0.08195	0.885294	0.0964118	1.41647	0.154259	21250	6.14162	---	2	1	1	0.9	50	1000	5	0.5	0.3	0.5	1	0.9	10	3	10	2	10	30	1	---	145.791	5.79164	16017.3	6760.87	5603.82	1157.06	6760.87
15313	0	5237	---	109	0.85	0.15	50	30	6	1	78029	10.7706	0.0137647	0.0117	0.0117	0.0137647	0.0137647	0.0220235	0.0220235	21250	0.272335	---	2	1	1	0.9	50	1000	5	0.5	0.3	0.5	1	0.9	10	3	10	2	10	30	1	---	4.02547	1.35345	120.069	60.6922	53.2701	7.42213	60.6922
16233	0	961	---	109	0.85	0.15	50	30	12	3	16432	10.7706	0.0137647	0.8104	0.315825	0.953412	0.371559	1.52546	0.594494	21250	1.29321	---	2	1	1	0.9	50	1000	5	0.5	0.3	0.5	1	0.9	10	3	10	2	10	30	1	---	24.2255	2.79976	1386.79	640.572	547.295	93.2774	640.572
17333	0	1194	---	109	0.85	0.15	50	30	12	1	16432	10.7706	0.0137647	0.0117	0.0117	0.0137647	0.0137647	0.0220235	0.0220235	21250	1.29321	---	2	1	1	0.9	50	1000	5	0.5	0.3	0.5	1	0.9	10	3	10	2	10	30	1	---	24.2255	2.79976	1386.79	640.572	547.295	93.2774	640.572
17686	0	249	---	109	0.85	0.15	50	30	24	1	3460	10.7706	0.0137647	0.0117	0.011675	0.0137647	0.0137353	0.0220235	0.0219765	21250	6.14162	---	2	1	1	0.9	50	1000	5	0.5	0.3	0.5	1	0.9	10	3	10	2	10	30	1	---	145.791	5.79164	16017.3	6760.87	5603.82	1157.06	6760.87
15347	0	6584	---	109	0.85	0.25	50	30	6	1	78029	10.7394	0.0124706	0.0106	0.0106	0.0124706	0.0124706	0.0199529	0.0199529	21250	0.272335	---	2	1	1	0.9	50	1000	5	0.5	0.3	0.5	1	0.9	10	3	10	2	10	30	1	---	4.02547	1.35345	120.069	60.6922	53.2701	7.42213	60.6922
16433	0	297	---	109	0.85	0.25	50	30	24	1	3460	10.7394	0.0124706	0.0106	0.0106	0.0124706	0.0124706	0.0199529	0.0199529	21250	6.14162	---	2	1	1	0.9	50	1000	5	0.5	0.3	0.5	1	0.9	10	3	10	2	10	30	1	---	145.791	5.79164	16017.3	6760.87	5603.82	1157.06	6760.87
17294	0	10656	---	109	0.85	0.25	50	30	6	3	78029	10.7394	0.0124706	0.8301	0.738725	0.976588	0.869088	1.56254	1.39054	21250	0.272335	---	2	1	1	0.9	50	1000	5	0.5	0.3	0.5	1	0.9	10	3	10	2	10	30	1	---	4.02547	1.35345	120.069	60.6922	53.2701	7.42213	60.6922
17420	0	185	---	109	0.85	0.25	50	30	24	3	3460	10.7394	0.0124706	0.7525	0.08165	0.885294	0.0960588	1.41647	0.153694	21250	6.14162	---	2	1	1	0.9	50	1000	5	0.5	0.3	0.5	1	0.9	10	3	10	2	10	30	1	---	145.791	5.79164	16017.3	6760.87	5603.82	1157.06	6760.87
17526	0	966	---	109	0.85	0.25	50	30	12	3	16432	10.7394	0.0124706	0.8104	0.3178	0.953412	0.373882	1.52546	0.598212	21250	1.29321	---	2	1	1	0.9	50	1000	5	0.5	0.3	0.5	1	0.9	10	3	10	2	10	30	1	---	24.2255	2.79976	1386.79	640.572	547.295	93.2774	640.572
17944	0	983	---	109	0.85	0.25	50	30	12	1	16432	10.7394	0.0124706	0.0106	0.0106	0.0124706	0.0124706	0.0199529	0.0199529	21250	1.29321	---	2	1	1	0.9	50	1000	5	0.5	0.3	0.5	1	0.9	10	3	10	2	10	30	1	---	24.2255	2.79976	1386.79	640.572	547.295	93.2774	640.572
15353	0	855	---	109	0.85	0.35	50	30	12	3	16432	10.7231	0.0165882	0.8104	0.31695	0.953412	0.372882	1.52546	0.596612	21250	1.29321	---	2	1	1	0.9	50	1000	5	0.5	0.3	0.5	1	0.9	10	3	10	2	10	30	1	---	24.2255	2.79976	1386.79	640.572	547.295	93.2774	640.572
15436	0	384	---	109	0.85	0.35	50	30	24	1	3460	10.7231	0.0165882	0.0141	0.01405	0.0165882	0.0165294	0.0265412	0.0264471	21250	6.14162	---	2	1	1	0.9	50	1000	5	0.5	0.3	0.5	1	0.9	10	3	10	2	10	30	1	---	145.791	5.79164	16017.3	6760.87	5603.82	1157.06	6760.87
15551	0	180	---	109	0.85	0.35	50	30	24	3	3460	10.7231	0.0165882	0.7525	0.08155	0.885294	0.0959412	1.41647	0.153506	21250	6.14162	---	2	1	1	0.9	50	1000	5	0.5	0.3	0.5	1	0.9	10	3	10	2	10	30	1	---	145.791	5.79164	16017.3	6760.87	5603.82	1157.06	6760.87
16294	0	7574	---	109	0.85	0.35	50	30	6	1	78029	10.7231	0.0165882	0.0141	0.0141	0.0165882	0.0165882	0.0265412	0.0265412	21250	0.272335	---	2	1	1	0.9	50	1000	5	0.5	0.3	0.5	1	0.9	10	3	10	2	10	30	1	---	4.02547	1.35345	120.069	60.6922	53.2701	7.42213	60.6922
16313	0	1099	---	109	0.85	0.35	50	30	12	1	16432	10.7231	0.0165882	0.0141	0.0141	0.0165882	0.0165882	0.0265412	0.0265412	21250	1.29321	---	2	1	1	0.9	50	1000	5	0.5	0.3	0.5	1	0.9	10	3	10	2	10	30	1	---	24.2255	2.79976	1386.79	640.572	547.295	93.2774	640.572
16543	0	5556	---	109	0.85	0.35	50	30	6	3	78029	10.7231	0.0165882	0.8301	0.7372	0.976588	0.867294	1.56254	1.38767	21250	0.272335	---	2	1	1	0.9	50	1000	5	0.5	0.3	0.5	1	0.9	10	3	10	2	10	30	1	---	4.02547	1.35345	120.069	60.6922	53.2701	7.42213	60.6922
15453	0	4783	---	109	0.85	0.45	50	30	6	3	78029	10.7348	0.0177647	0.8301	0.7381	0.976588	0.868353	1.56254	1.38936	21250	0.272335	---	2	1	1	0.9	50	1000	5	0.5	0.3	0.5	1	0.9	10	3	10	2	10	30	1	---	4.02547	1.35345	120.069	60.6922	53.2701	7.42213	60.6922
15928	0	120	---	109	0.85	0.45	50	30	24	3	3460	10.7348	0.0177647	0.7525	0.081275	0.885294	0.0956176	1.41647	0.152988	21250	6.14162	---	2	1	1	0.9	50	1000	5	0.5	0.3	0.5	1	0.9	10	3	10	2	10	30	1	---	145.791	5.79164	16017.3	6760.87	5603.82	1157.06	6760.87
16081	0	1130	---	109	0.85	0.45	50	30	12	1	16432	10.7348	0.0177647	0.0151	0.0151	0.0177647	0.0177647	0.0284235	0.0284235	21250	1.29321	---	2	1	1	0.9	50	1000	5	0.5	0.3	0.5	1	0.9	10	3	10	2	10	30	1	---	24.2255	2.79976	1386.79	640.572	547.295	93.2774	640.572
16250	0	963	---	109	0.85	0.45	50	30	12	3	16432	10.7348	0.0177647	0.8104	0.31635	0.953412	0.372176	1.52546	0.595482	21250	1.29321	---	2	1	1	0.9	50	1000	5	0.5	0.3	0.5	1	0.9	10	3	10	2	10	30	1	---	24.2255	2.79976	1386.79	640.572	547.295	93.2774	640.572
16837	0	288	---	109	0.85	0.45	50	30	24	1	3460	10.7348	0.0177647	0.0151	0.015075	0.0177647	0.0177353	0.0284235	0.0283765	21250	6.14162	---	2	1	1	0.9	50	1000	5	0.5	0.3	0.5	1	0.9	10	3	10	2	10	30	1	---	145.791	5.79164	16017.3	6760.87	5603.82	1157.06	6760.87
16992	0	6485	---	109	0.85	0.45	50	30	6	1	78029	10.7348	0.0177647	0.0151	0.0151	0.0177647	0.0177647	0.0284235	0.0284235	21250	0.272335	---	2	1	1	0.9	50	1000	5	0.5	0.3	0.5	1	0.9	10	3	10	2	10	30	1	---	4.02547	1.35345	120.069	60.6922	53.2701	7.42213	60.6922
15115	0	6186	---	109	0.85	0.55	50	30	6	3	78029	10.7365	0.0177647	0.8301	0.737625	0.976588	0.867794	1.56254	1.38847	21250	0.272335	---	2	1	1	0.9	50	1000	5	0.5	0.3	0.5	1	0.9	10	3	10	2	10	30	1	---	4.02547	1.35345	120.069	60.6922	53.2701	7.42213	60.6922
15228	0	195	---	109	0.85	0.55	50	30	24	1	3460	10.7365	0.0177647	0.0151	0.015	0.0177647	0.0176471	0.0284235	0.0282353	21250	6.14162	---	2	1	1	0.9	50	1000	5	0.5	0.3	0.5	1	0.9	10	3	10	2	10	30	1	---	145.791	5.79164	16017.3	6760.87	5603.82	1157.06	6760.87
15279	0	1030	---	109	0.85	0.55	50	30	12	1	16432	10.7365	0.0177647	0.0151	0.0151	0.0177647	0.0177647	0.0284235	0.0284235	21250	1.29321	---	2	1	1	0.9	50	1000	5	0.5	0.3	0.5	1	0.9	10	3	10	2	10	30	1	---	24.2255	2.79976	1386.79	640.572	547.295	93.2774	640.572
15646	0	5173	---	109	0.85	0.55	50	30	6	1	78029	10.7365	0.0177647	0.0151	0.0151	0.0177647	0.0177647	0.0284235	0.0284235	21250	0.272335	---	2	1	1	0.9	50	1000	5	0.5	0.3	0.5	1	0.9	10	3	10	2	10	30	1	---	4.02547	1.35345	120.069	60.6922	53.2701	7.42213	60.6922
15721	0	1029	---	109	0.85	0.55	50	30	12	3	16432	10.7365	0.0177647	0.8104	0.3155	0.953412	0.371176	1.52546	0.593882	21250	1.29321	---	2	1	1	0.9	50	1000	5	0.5	0.3	0.5	1	0.9	10	3	10	2	10	30	1	---	24.2255	2.79976	1386.79	640.572	547.295	93.2774	640.572
16732	0	132	---	109	0.85	0.55	50	30	24	3	3460	10.7365	0.0177647	0.7525	0.0815	0.885294	0.0958824	1.41647	0.153412	21250	6.14162	---	2	1	1	0.9	50	1000	5	0.5	0.3	0.5	1	0.9	10	3	10	2	10	30	1	---	145.791	5.79164	16017.3	6760.87	5603.82	1157.06	6760.87
15162	0	848	---	109	0.85	0.65	50	30	12	3	16432	10.7399	0.0183529	0.8104	0.31445	0.953412	0.369941	1.52546	0.591906	21250	1.29321	---	2	1	1	0.9	50	1000	5	0.5	0.3	0.5	1	0.9	10	3	10	2	10	30	1	---	24.2255	2.79976	1386.79	640.572	547.295	93.2774	640.572
15193	0	6089	---	109	0.85	0.65	50	30	6	3	78029	10.7399	0.0183529	0.8301	0.737725	0.976588	0.867912	1.56254	1.38866	21250	0.272335	---	2	1	1	0.9	50	1000	5	0.5	0.3	0.5	1	0.9	10	3	10	2	10	30	1	---	4.02547	1.35345	120.069	60.6922	53.2701	7.42213	60.6922
16977	0	236	---	109	0.85	0.65	50	30	24	3	3460	10.7399	0.0183529	0.7525	0.08145	0.885294	0.0958235	1.41647	0.153318	21250	6.14162	---	2	1	1	0.9	50	1000	5	0.5	0.3	0.5	1	0.9	10	3	10	2	10	30	1	---	145.791	5.79164	16017.3	6760.87	5603.82	1157.06	6760.87
17172	0	4813	---	109	0.85	0.65	50	30	6	1	78029	10.7399	0.0183529	0.0156	0.0156	0.0183529	0.0183529	0.0293647	0.0293647	21250	0.272335	---	2	1	1	0.9	50	1000	5	0.5	0.3	0.5	1	0.9	10	3	10	2	10	30	1	---	4.02547	1.35345	120.069	60.6922	53.2701	7.42213	60.6922
17223	0	292	---	109	0.85	0.65	50	30	24	1	3460	10.7399	0.0183529	0.0156	0.015525	0.0183529	0.0182647	0.0293647	0.0292235	21250	6.14162	---	2	1	1	0.9	50	1000	5	0.5	0.3	0.5	1	0.9	10	3	10	2	10	30	1	---	145.791	5.79164	16017.3	6760.87	5603.82	1157.06	6760.87
17638	0	1024	---	109	0.85	0.65	50	30	12	1	16432	10.7399	0.0183529	0.0156	0.0156	0.0183529	0.0183529	0.0293647	0.0293647	21250	1.29321	---	2	1	1	0.9	50	1000	5	0.5	0.3	0.5	1	0.9	10	3	10	2	10	30	1	---	24.2255	2.79976	1386.79	640.572	547.295	93.2774	640.572
15267	0	940	---	109	0.85	0.75	50	30	12	1	16432	10.6981	0.0212353	0.01805	0.01805	0.0212353	0.0212353	0.0339765	0.0339765	21250	1.29321	---	2	1	1	0.9	50	1000	5	0.5	0.3	0.5	1	0.9	10	3	10	2	10	30	1	---	24.2255	2.79976	1386.79	640.572	547.295	93.2774	640.572
16038	0	5481	---	109	0.85	0.75	50	30	6	1	78029	10.6981	0.0212941	0.0181	0.0181	0.0212941	0.0212941	0.0340706	0.0340706	21250	0.272335	---	2	1	1	0.9	50	1000	5	0.5	0.3	0.5	1	0.9	10	3	10	2	10	30	1	---	4.02547	1.35345	120.069	60.6922	53.2701	7.42213	60.6922
16345	0	224	---	109	0.85	0.75	50	30	24	3	3460	10.6981	0.0210588	0.75375	0.081975	0.886765	0.0964412	1.41882	0.154306	21250	6.14162	---	2	1	1	0.9	50	1000	5	0.5	0.3	0.5	1	0.9	10	3	10	2	10	30	1	---	145.791	5.79164	16017.3	6760.87	5603.82	1157.06	6760.87
16968	0	1063	---	109	0.85	0.75	50	30	12	3	16432	10.6981	0.0212353	0.8109	0.3163	0.954	0.372118	1.5264	0.595388	21250	1.29321	---	2	1	1	0.9	50	1000	5	0.5	0.3	0.5	1	0.9	10	3	10	2	10	30	1	---	24.2255	2.79976	1386.79	640.572	547.295	93.2774	640.572
17205	0	150	---	109	0.85	0.75	50	30	24	1	3460	10.6981	0.0210588	0.0179	0.017775	0.0210588	0.0209118	0.0336941	0.0334588	21250	6.14162	---	2	1	1	0.9	50	1000	5	0.5	0.3	0.5	1	0.9	10	3	10	2	10	30	1	---	145.791	5.79164	16017.3	6760.87	5603.82	1157.06	6760.87
17952	0	4442	---	109	0.85	0.75	50	30	6	3	78029	10.6981	0.0212941	0.83035	0.74015	0.976882	0.870765	1.56301	1.39322	21250	0.272335	---	2	1	1	0.9	50	1000	5	0.5	0.3	0.5	1	0.9	10	3	10	2	10	30	1	---	4.02547	1.35345	120.069	60.6922	53.2701	7.42213	60.6922
15474	0	1165	---	109	0.85	0.85	50	30	12	1	16432	10.6916	0.0234706	0.01995	0.01995	0.0234706	0.0234706	0.0375529	0.0375529	21250	1.29321	---	2	1	1	0.9	50	1000	5	0.5	0.3	0.5	1	0.9	10	3	10	2	10	30	1	---	24.2255	2.79976	1386.79	640.572	547.295	93.2774	640.572
15547	0	1034	---	109	0.85	0.85	50	30	12	3	16432	10.6916	0.0234706	0.8109	0.316875	0.954	0.372794	1.5264	0.596471	21250	1.29321	---	2	1	1	0.9	50	1000	5	0.5	0.3	0.5	1	0.9	10	3	10	2	10	30	1	---	24.2255	2.79976	1386.79	640.572	547.295	93.2774	640.572
16667	0	4769	---	109	0.85	0.85	50	30	6	3	78029	10.6916	0.0235294	0.83035	0.7386	0.976882	0.868941	1.56301	1.39031	21250	0.272335	---	2	1	1	0.9	50	1000	5	0.5	0.3	0.5	1	0.9	10	3	10	2	10	30	1	---	4.02547	1.35345	120.069	60.6922	53.2701	7.42213	60.6922
16743	0	323	---	109	0.85	0.85	50	30	24	1	3460	10.6916	0.0232941	0.0198	0.019575	0.0232941	0.0230294	0.0372706	0.0368471	21250	6.14162	---	2	1	1	0.9	50	1000	5	0.5	0.3	0.5	1	0.9	10	3	10	2	10	30	1	---	145.791	5.79164	16017.3	6760.87	5603.82	1157.06	6760.87
16907	0	7230	---	109	0.85	0.85	50	30	6	1	78029	10.6916	0.0235294	0.02	0.02	0.0235294	0.0235294	0.0376471	0.0376471	21250	0.272335	---	2	1	1	0.9	50	1000	5	0.5	0.3	0.5	1	0.9	10	3	10	2	10	30	1	---	4.02547	1.35345	120.069	60.6922	53.2701	7.42213	60.6922
17748	0	119	---	109	0.85	0.85	50	30	24	3	3460	10.6916	0.0232941	0.75375	0.08145	0.886765	0.0958235	1.41882	0.153318	21250	6.14162	---	2	1	1	0.9	50	1000	5	0.5	0.3	0.5	1	0.9	10	3	10	2	10	30	1	---	145.791	5.79164	16017.3	6760.87	5603.82	1157.06	6760.87
15903	0	956	---	109	0.85	0.95	50	30	12	3	16432	10.6847	0.0271765	0.8114	0.317625	0.954588	0.373676	1.52734	0.597882	21250	1.29321	---	2	1	1	0.9	50	1000	5	0.5	0.3	0.5	1	0.9	10	3	10	2	10	30	1	---	24.2255	2.79976	1386.79	640.572	547.295	93.2774	640.572
15912	0	133	---	109	0.85	0.95	50	30	24	1	3460	10.6847	0.0268235	0.0228	0.022325	0.0268235	0.0262647	0.0429176	0.0420235	21250	6.14162	---	2	1	1	0.9	50	1000	5	0.5	0.3	0.5	1	0.9	10	3	10	2	10	30	1	---	145.791	5.79164	16017.3	6760.87	5603.82	1157.06	6760.87
16056	0	135	---	109	0.85	0.95	50	30	24	3	3460	10.6847	0.0268235	0.755	0.08115	0.888235	0.0954706	1.42118	0.152753	21250	6.14162	---	2	1	1	0.9	50	1000	5	0.5	0.3	0.5	1	0.9	10	3	10	2	10	30	1	---	145.791	5.79164	16017.3	6760.87	5603.82	1157.06	6760.87
16877	0	5118	---	109	0.85	0.95	50	30	6	1	78029	10.6847	0.0272941	0.0232	0.0232	0.0272941	0.0272941	0.0436706	0.0436706	21250	0.272335	---	2	1	1	0.9	50	1000	5	0.5	0.3	0.5	1	0.9	10	3	10	2	10	30	1	---	4.02547	1.35345	120.069	60.6922	53.2701	7.42213	60.6922
17037	0	5756	---	109	0.85	0.95	50	30	6	3	78029	10.6847	0.0272941	0.8306	0.73685	0.977176	0.866882	1.56348	1.38701	21250	0.272335	---	2	1	1	0.9	50	1000	5	0.5	0.3	0.5	1	0.9	10	3	10	2	10	30	1	---	4.02547	1.35345	120.069	60.6922	53.2701	7.42213	60.6922
17959	0	950	---	109	0.85	0.95	50	30	12	1	16432	10.6847	0.0271765	0.0231	0.0231	0.0271765	0.0271765	0.0434824	0.0434824	21250	1.29321	---	2	1	1	0.9	50	1000	5	0.5	0.3	0.5	1	0.9	10	3	10	2	10	30	1	---	24.2255	2.79976	1386.79	640.572	547.295	93.2774	640.572
15059	0	1061	---	109	0.95	0.05	50	30	12	1	18365	10.594	0.00694737	0.0066	0.0066	0.00694737	0.00694737	0.0111158	0.0111158	23750	1.29322	---	2	1	1	0.9	50	1000	5	0.5	0.3	0.5	1	0.9	10	3	10	2	10	30	1	---	24.2255	2.79976	1386.79	640.572	547.295	93.2774	640.572
15869	0	6774	---	109	0.95	0.05	50	30	6	1	87209	10.594	0.00694737	0.0066	0.0066	0.00694737	0.00694737	0.0111158	0.0111158	23750	0.272334	---	2	1	1	0.9	50	1000	5	0.5	0.3	0.5	1	0.9	10	3	10	2	10	30	1	---	4.02547	1.35345	120.069	60.6922	53.2701	7.42213	60.6922
15950	0	132	---	109	0.95	0.05	50	30	24	3	3867	10.594	0.00694737	0.8525	0.090775	0.897368	0.0955526	1.43579	0.152884	23750	6.14171	---	2	1	1	0.9	50	1000	5	0.5	0.3	0.5	1	0.9	10	3	10	2	10	30	1	---	145.791	5.79164	16017.3	6760.87	5603.82	1157.06	6760.87
16161	0	1034	---	109	0.95	0.05	50	30	12	3	18365	10.594	0.00694737	0.9104	0.355975	0.958316	0.374711	1.53331	0.599537	23750	1.29322	---	2	1	1	0.9	50	1000	5	0.5	0.3	0.5	1	0.9	10	3	10	2	10	30	1	---	24.2255	2.79976	1386.79	640.572	547.295	93.2774	640.572
17791	0	5914	---	109	0.95	0.05	50	30	6	3	87209	10.594	0.00694737	0.9301	0.8253	0.979053	0.868737	1.56648	1.38998	23750	0.272334	---	2	1	1	0.9	50	1000	5	0.5	0.3	0.5	1	0.9	10	3	10	2	10	30	1	---	4.02547	1.35345	120.069	60.6922	53.2701	7.42213	60.6922
18001	0	331	---	109	0.95	0.05	50	30	24	1	3867	10.594	0.00694737	0.0066	0.0066	0.00694737	0.00694737	0.0111158	0.0111158	23750	6.14171	---	2	1	1	0.9	50	1000	5	0.5	0.3	0.5	1	0.9	10	3	10	2	10	30	1	---	145.791	5.79164	16017.3	6760.87	5603.82	1157.06	6760.87
15015	0	1008	---	109	0.95	0.15	50	30	12	1	18365	10.594	0.00694737	0.0066	0.0066	0.00694737	0.00694737	0.0111158	0.0111158	23750	1.29322	---	2	1	1	0.9	50	1000	5	0.5	0.3	0.5	1	0.9	10	3	10	2	10	30	1	---	24.2255	2.79976	1386.79	640.572	547.295	93.2774	640.572
15876	0	6169	---	109	0.95	0.15	50	30	6	1	87209	10.594	0.00694737	0.0066	0.0066	0.00694737	0.00694737	0.0111158	0.0111158	23750	0.272334	---	2	1	1	0.9	50	1000	5	0.5	0.3	0.5	1	0.9	10	3	10	2	10	30	1	---	4.02547	1.35345	120.069	60.6922	53.2701	7.42213	60.6922
16870	0	889	---	109	0.95	0.15	50	30	12	3	18365	10.594	0.00694737	0.9104	0.355975	0.958316	0.374711	1.53331	0.599537	23750	1.29322	---	2	1	1	0.9	50	1000	5	0.5	0.3	0.5	1	0.9	10	3	10	2	10	30	1	---	24.2255	2.79976	1386.79	640.572	547.295	93.2774	640.572
17238	0	358	---	109	0.95	0.15	50	30	24	1	3867	10.594	0.00694737	0.0066	0.0066	0.00694737	0.00694737	0.0111158	0.0111158	23750	6.14171	---	2	1	1	0.9	50	1000	5	0.5	0.3	0.5	1	0.9	10	3	10	2	10	30	1	---	145.791	5.79164	16017.3	6760.87	5603.82	1157.06	6760.87
17595	0	6072	---	109	0.95	0.15	50	30	6	3	87209	10.594	0.00694737	0.9301	0.8253	0.979053	0.868737	1.56648	1.38998	23750	0.272334	---	2	1	1	0.9	50	1000	5	0.5	0.3	0.5	1	0.9	10	3	10	2	10	30	1	---	4.02547	1.35345	120.069	60.6922	53.2701	7.42213	60.6922
17932	0	174	---	109	0.95	0.15	50	30	24	3	3867	10.594	0.00694737	0.8525	0.090775	0.897368	0.0955526	1.43579	0.152884	23750	6.14171	---	2	1	1	0.9	50	1000	5	0.5	0.3	0.5	1	0.9	10	3	10	2	10	30	1	---	145.791	5.79164	16017.3	6760.87	5603.82	1157.06	6760.87
15377	0	244	---	109	0.95	0.25	50	30	24	1	3867	10.594	0.00694737	0.0066	0.0066	0.00694737	0.00694737	0.0111158	0.0111158	23750	6.14171	---	2	1	1	0.9	50	1000	5	0.5	0.3	0.5	1	0.9	10	3	10	2	10	30	1	---	145.791	5.79164	16017.3	6760.87	5603.82	1157.06	6760.87
15900	0	6486	---	109	0.95	0.25	50	30	6	3	87209	10.594	0.00694737	0.9301	0.8253	0.979053	0.868737	1.56648	1.38998	23750	0.272334	---	2	1	1	0.9	50	1000	5	0.5	0.3	0.5	1	0.9	10	3	10	2	10	30	1	---	4.02547	1.35345	120.069	60.6922	53.2701	7.42213	60.6922
16061	0	1059	---	109	0.95	0.25	50	30	12	3	18365	10.594	0.00694737	0.9104	0.355975	0.958316	0.374711	1.53331	0.599537	23750	1.29322	---	2	1	1	0.9	50	1000	5	0.5	0.3	0.5	1	0.9	10	3	10	2	10	30	1	---	24.2255	2.79976	1386.79	640.572	547.295	93.2774	640.572
16370	0	1148	---	109	0.95	0.25	50	30	12	1	18365	10.594	0.00694737	0.0066	0.0066	0.00694737	0.00694737	0.0111158	0.0111158	23750	1.29322	---	2	1	1	0.9	50	1000	5	0.5	0.3	0.5	1	0.9	10	3	10	2	10	30	1	---	24.2255	2.79976	1386.79	640.572	547.295	93.2774	640.572
16728	0	6148	---	109	0.95	0.25	50	30	6	1	87209	10.594	0.00694737	0.0066	0.0066	0.00694737	0.00694737	0.0111158	0.0111158	23750	0.272334	---	2	1	1	0.9	50	1000	5	0.5	0.3	0.5	1	0.9	10	3	10	2	10	30	1	---	4.02547	1.35345	120.069	60.6922	53.2701	7.42213	60.6922
17961	0	159	---	109	0.95	0.25	50	30	24	3	3867	10.594	0.00694737	0.8525	0.090775	0.897368	0.0955526	1.43579	0.152884	23750	6.14171	---	2	1	1	0.9	50	1000	5	0.5	0.3	0.5	1	0.9	10	3	10	2	10	30	1	---	145.791	5.79164	16017.3	6760.87	5603.82	1157.06	6760.87
15068	0	5117	---	109	0.95	0.35	50	30	6	3	87209	10.5761	0.00968421	0.9301	0.82805	0.979053	0.871632	1.56648	1.39461	23750	0.272334	---	2	1	1	0.9	50	1000	5	0.5	0.3	0.5	1	0.9	10	3	10	2	10	30	1	---	4.02547	1.35345	120.069	60.6922	53.2701	7.42213	60.6922
15409	0	797	---	109	0.95	0.35	50	30	12	3	18365	10.5761	0.00968421	0.9104	0.35485	0.958316	0.373526	1.53331	0.597642	23750	1.29322	---	2	1	1	0.9	50	1000	5	0.5	0.3	0.5	1	0.9	10	3	10	2	10	30	1	---	24.2255	2.79976	1386.79	640.572	547.295	93.2774	640.572
16244	0	8775	---	109	0.95	0.35	50	30	6	1	87209	10.5761	0.00968421	0.0092	0.0092	0.00968421	0.00968421	0.0154947	0.0154947	23750	0.272334	---	2	1	1	0.9	50	1000	5	0.5	0.3	0.5	1	0.9	10	3	10	2	10	30	1	---	4.02547	1.35345	120.069	60.6922	53.2701	7.42213	60.6922
16704	0	946	---	109	0.95	0.35	50	30	12	1	18365	10.5761	0.00968421	0.0092	0.0092	0.00968421	0.00968421	0.0154947	0.0154947	23750	1.29322	---	2	1	1	0.9	50	1000	5	0.5	0.3	0.5	1	0.9	10	3	10	2	10	30	1	---	24.2255	2.79976	1386.79	640.572	547.295	93.2774	640.572
16963	0	166	---	109	0.95	0.35	50	30	24	3	3867	10.5761	0.00968421	0.8525	0.090975	0.897368	0.0957632	1.43579	0.153221	23750	6.14171	---	2	1	1	0.9	50	1000	5	0.5	0.3	0.5	1	0.9	10	3	10	2	10	30	1	---	145.791	5.79164	16017.3	6760.87	5603.82	1157.06	6760.87
17185	0	198	---	109	0.95	0.35	50	30	24	1	3867	10.5761	0.00968421	0.0092	0.0092	0.00968421	0.00968421	0.0154947	0.0154947	23750	6.14171	---	2	1	1	0.9	50	1000	5	0.5	0.3	0.5	1	0.9	10	3	10	2	10	30	1	---	145.791	5.79164	16017.3	6760.87	5603.82	1157.06	6760.87
15667	0	165	---	109	0.95	0.45	50	30	24	3	3867	10.5761	0.00968421	0.8525	0.090975	0.897368	0.0957632	1.43579	0.153221	23750	6.14171	---	2	1	1	0.9	50	1000	5	0.5	0.3	0.5	1	0.9	10	3	10	2	10	30	1	---	145.791	5.79164	16017.3	6760.87	5603.82	1157.06	6760.87
16903	0	1384	---	109	0.95	0.45	50	30	12	1	18365	10.5761	0.00968421	0.0092	0.0092	0.00968421	0.00968421	0.0154947	0.0154947	23750	1.29322	---	2	1	1	0.9	50	1000	5	0.5	0.3	0.5	1	0.9	10	3	10	2	10	30	1	---	24.2255	2.79976	1386.79	640.572	547.295	93.2774	640.572
17142	0	6001	---	109	0.95	0.45	50	30	6	1	87209	10.5761	0.00968421	0.0092	0.0092	0.00968421	0.00968421	0.0154947	0.0154947	23750	0.272334	---	2	1	1	0.9	50	1000	5	0.5	0.3	0.5	1	0.9	10	3	10	2	10	30	1	---	4.02547	1.35345	120.069	60.6922	53.2701	7.42213	60.6922
17233	0	353	---	109	0.95	0.45	50	30	24	1	3867	10.5761	0.00968421	0.0092	0.0092	0.00968421	0.00968421	0.0154947	0.0154947	23750	6.14171	---	2	1	1	0.9	50	1000	5	0.5	0.3	0.5	1	0.9	10	3	10	2	10	30	1	---	145.791	5.79164	16017.3	6760.87	5603.82	1157.06	6760.87
17659	0	6438	---	109	0.95	0.45	50	30	6	3	87209	10.5761	0.00968421	0.9301	0.82805	0.979053	0.871632	1.56648	1.39461	23750	0.272334	---	2	1	1	0.9	50	1000	5	0.5	0.3	0.5	1	0.9	10	3	10	2	10	30	1	---	4.02547	1.35345	120.069	60.6922	53.2701	7.42213	60.6922
17743	0	1051	---	109	0.95	0.45	50	30	12	3	18365	10.5761	0.00968421	0.9104	0.35485	0.958316	0.373526	1.53331	0.597642	23750	1.29322	---	2	1	1	0.9	50	1000	5	0.5	0.3	0.5	1	0.9	10	3	10	2	10	30	1	---	24.2255	2.79976	1386.79	640.572	547.295	93.2774	640.572
15874	0	6860	---	109	0.95	0.55	50	30	6	1	87209	10.5809	0.0113684	0.0108	0.0108	0.0113684	0.0113684	0.0181895	0.0181895	23750	0.272334	---	2	1	1	0.9	50	1000	5	0.5	0.3	0.5	1	0.9	10	3	10	2	10	30	1	---	4.02547	1.35345	120.069	60.6922	53.2701	7.42213	60.6922
16138	0	208	---	109	0.95	0.55	50	30	24	3	3867	10.5809	0.0113684	0.8525	0.09045	0.897368	0.0952105	1.43579	0.152337	23750	6.14171	---	2	1	1	0.9	50	1000	5	0.5	0.3	0.5	1	0.9	10	3	10	2	10	30	1	---	145.791	5.79164	16017.3	6760.87	5603.82	1157.06	6760.87
16516	0	7014	---	109	0.95	0.55	50	30	6	3	87209	10.5809	0.0113684	0.9301	0.826425	0.979053	0.869921	1.56648	1.39187	23750	0.272334	---	2	1	1	0.9	50	1000	5	0.5	0.3	0.5	1	0.9	10	3	10	2	10	30	1	---	4.02547	1.35345	120.069	60.6922	53.2701	7.42213	60.6922
16582	0	1046	---	109	0.95	0.55	50	30	12	3	18365	10.5809	0.0113684	0.9104	0.3559	0.958316	0.374632	1.53331	0.599411	23750	1.29322	---	2	1	1	0.9	50	1000	5	0.5	0.3	0.5	1	0.9	10	3	10	2	10	30	1	---	24.2255	2.79976	1386.79	640.572	547.295	93.2774	640.572
17386	0	1214	---	109	0.95	0.55	50	30	12	1	18365	10.5809	0.0113684	0.0108	0.0108	0.0113684	0.0113684	0.0181895	0.0181895	23750	1.29322	---	2	1	1	0.9	50	1000	5	0.5	0.3	0.5	1	0.9	10	3	10	2	10	30	1	---	24.2255	2.79976	1386.79	640.572	547.295	93.2774	640.572
17454	0	278	---	109	0.95	0.55	50	30	24	1	3867	10.5809	0.0113684	0.0108	0.0108	0.0113684	0.0113684	0.0181895	0.0181895	23750	6.14171	---	2	1	1	0.9	50	1000	5	0.5	0.3	0.5	1	0.9	10	3	10	2	10	30	1	---	145.791	5.79164	16017.3	6760.87	5603.82	1157.06	6760.87
15241	0	251	---	109	0.95	0.65	50	30	24	3	3867	10.5531	0.0130526	0.8525	0.091075	0.897368	0.0958684	1.43579	0.153389	23750	6.14171	---	2	1	1	0.9	50	1000	5	0.5	0.3	0.5	1	0.9	10	3	10	2	10	30	1	---	145.791	5.79164	16017.3	6760.87	5603.82	1157.06	6760.87
15731	0	1201	---	109	0.95	0.65	50	30	12	3	18365	10.5531	0.0130526	0.9104	0.35305	0.958316	0.371632	1.53331	0.594611	23750	1.29322	---	2	1	1	0.9	50	1000	5	0.5	0.3	0.5	1	0.9	10	3	10	2	10	30	1	---	24.2255	2.79976	1386.79	640.572	547.295	93.2774	640.572
16196	0	366	---	109	0.95	0.65	50	30	24	1	3867	10.5531	0.0130526	0.0124	0.012375	0.0130526	0.0130263	0.0208842	0.0208421	23750	6.14171	---	2	1	1	0.9	50	1000	5	0.5	0.3	0.5	1	0.9	10	3	10	2	10	30	1	---	145.791	5.79164	16017.3	6760.87	5603.82	1157.06	6760.87
16246	0	1211	---	109	0.95	0.65	50	30	12	1	18365	10.5531	0.0130526	0.0124	0.0124	0.0130526	0.0130526	0.0208842	0.0208842	23750	1.29322	---	2	1	1	0.9	50	1000	5	0.5	0.3	0.5	1	0.9	10	3	10	2	10	30	1	---	24.2255	2.79976	1386.79	640.572	547.295	93.2774	640.572
17522	0	5999	---	109	0.95	0.65	50	30	6	1	87209	10.5531	0.0130526	0.0124	0.0124	0.0130526	0.0130526	0.0208842	0.0208842	23750	0.272334	---	2	1	1	0.9	50	1000	5	0.5	0.3	0.5	1	0.9	10	3	10	2	10	30	1	---	4.02547	1.35345	120.069	60.6922	53.2701	7.42213	60.6922
17969	0	4922	---	109	0.95	0.65	50	30	6	3	87209	10.5531	0.0130526	0.9301	0.8257	0.979053	0.869158	1.56648	1.39065	23750	0.272334	---	2	1	1	0.9	50	1000	5	0.5	0.3	0.5	1	0.9	10	3	10	2	10	30	1	---	4.02547	1.35345	120.069	60.6922	53.2701	7.42213	60.6922
15371	0	223	---	109	0.95	0.75	50	30	24	3	3867	10.5391	0.0130526	0.8525	0.090975	0.897368	0.0957632	1.43579	0.153221	23750	6.14171	---	2	1	1	0.9	50	1000	5	0.5	0.3	0.5	1	0.9	10	3	10	2	10	30	1	---	145.791	5.79164	16017.3	6760.87	5603.82	1157.06	6760.87
15402	0	1146	---	109	0.95	0.75	50	30	12	1	18365	10.5391	0.0130526	0.0124	0.0124	0.0130526	0.0130526	0.0208842	0.0208842	23750	1.29322	---	2	1	1	0.9	50	1000	5	0.5	0.3	0.5	1	0.9	10	3	10	2	10	30	1	---	24.2255	2.79976	1386.79	640.572	547.295	93.2774	640.572
16192	0	351	---	109	0.95	0.75	50	30	24	1	3867	10.5391	0.0130526	0.0124	0.0124	0.0130526	0.0130526	0.0208842	0.0208842	23750	6.14171	---	2	1	1	0.9	50	1000	5	0.5	0.3	0.5	1	0.9	10	3	10	2	10	30	1	---	145.791	5.79164	16017.3	6760.87	5603.82	1157.06	6760.87
16442	0	6474	---	109	0.95	0.75	50	30	6	3	87209	10.5391	0.0130526	0.9301	0.828175	0.979053	0.871763	1.56648	1.39482	23750	0.272334	---	2	1	1	0.9	50	1000	5	0.5	0.3	0.5	1	0.9	10	3	10	2	10	30	1	---	4.02547	1.35345	120.069	60.6922	53.2701	7.42213	60.6922
16828	0	6400	---	109	0.95	0.75	50	30	6	1	87209	10.5391	0.0130526	0.0124	0.0124	0.0130526	0.0130526	0.0208842	0.0208842	23750	0.272334	---	2	1	1	0.9	50	1000	5	0.5	0.3	0.5	1	0.9	10	3	10	2	10	30	1	---	4.02547	1.35345	120.069	60.6922	53.2701	7.42213	60.6922
17874	0	1009	---	109	0.95	0.75	50	30	12	3	18365	10.5391	0.0130526	0.9104	0.354725	0.958316	0.373395	1.53331	0.597432	23750	1.29322	---	2	1	1	0.9	50	1000	5	0.5	0.3	0.5	1	0.9	10	3	10	2	10	30	1	---	24.2255	2.79976	1386.79	640.572	547.295	93.2774	640.572
15349	0	6963	---	109	0.95	0.85	50	30	6	1	87209	10.5267	0.0136842	0.013	0.013	0.0136842	0.0136842	0.0218947	0.0218947	23750	0.272334	---	2	1	1	0.9	50	1000	5	0.5	0.3	0.5	1	0.9	10	3	10	2	10	30	1	---	4.02547	1.35345	120.069	60.6922	53.2701	7.42213	60.6922
16853	0	7501	---	109	0.95	0.85	50	30	6	3	87209	10.5267	0.0136842	0.9301	0.828325	0.979053	0.871921	1.56648	1.39507	23750	0.272334	---	2	1	1	0.9	50	1000	5	0.5	0.3	0.5	1	0.9	10	3	10	2	10	30	1	---	4.02547	1.35345	120.069	60.6922	53.2701	7.42213	60.6922
16914	0	986	---	109	0.95	0.85	50	30	12	3	18365	10.5267	0.0136842	0.9104	0.35535	0.958316	0.374053	1.53331	0.598484	23750	1.29322	---	2	1	1	0.9	50	1000	5	0.5	0.3	0.5	1	0.9	10	3	10	2	10	30	1	---	24.2255	2.79976	1386.79	640.572	547.295	93.2774	640.572
17631	0	303	---	109	0.95	0.85	50	30	24	1	3867	10.5267	0.0136842	0.013	0.013	0.0136842	0.0136842	0.0218947	0.0218947	23750	6.14171	---	2	1	1	0.9	50	1000	5	0.5	0.3	0.5	1	0.9	10	3	10	2	10	30	1	---	145.791	5.79164	16017.3	6760.87	5603.82	1157.06	6760.87
17895	0	148	---	109	0.95	0.85	50	30	24	3	3867	10.5267	0.0136842	0.8525	0.091075	0.897368	0.0958684	1.43579	0.153389	23750	6.14171	---	2	1	1	0.9	50	1000	5	0.5	0.3	0.5	1	0.9	10	3	10	2	10	30	1	---	145.791	5.79164	16017.3	6760.87	5603.82	1157.06	6760.87
17980	0	1052	---	109	0.95	0.85	50	30	12	1	18365	10.5267	0.0136842	0.013	0.013	0.0136842	0.0136842	0.0218947	0.0218947	23750	1.29322	---	2	1	1	0.9	50	1000	5	0.5	0.3	0.5	1	0.9	10	3	10	2	10	30	1	---	24.2255	2.79976	1386.79	640.572	547.295	93.2774	640.572
15281	0	955	---	109	0.95	0.95	50	30	12	3	18365	10.5158	0.0130526	0.9104	0.353125	0.958316	0.371711	1.53331	0.594737	23750	1.29322	---	2	1	1	0.9	50	1000	5	0.5	0.3	0.5	1	0.9	10	3	10	2	10	30	1	---	24.2255	2.79976	1386.79	640.572	547.295	93.2774	640.572
15708	0	268	---	109	0.95	0.95	50	30	24	3	3867	10.5158	0.0130526	0.8525	0.091325	0.897368	0.0961316	1.43579	0.153811	23750	6.14171	---	2	1	1	0.9	50	1000	5	0.5	0.3	0.5	1	0.9	10	3	10	2	10	30	1	---	145.791	5.79164	16017.3	6760.87	5603.82	1157.06	6760.87
16055	0	1245	---	109	0.95	0.95	50	30	12	1	18365	10.5158	0.0130526	0.0124	0.0124	0.0130526	0.0130526	0.0208842	0.0208842	23750	1.29322	---	2	1	1	0.9	50	1000	5	0.5	0.3	0.5	1	0.9	10	3	10	2	10	30	1	---	24.2255	2.79976	1386.79	640.572	547.295	93.2774	640.572
16518	0	6448	---	109	0.95	0.95	50	30	6	3	87209	10.5158	0.0130526	0.9301	0.82735	0.979053	0.870895	1.56648	1.39343	23750	0.272334	---	2	1	1	0.9	50	1000	5	0.5	0.3	0.5	1	0.9	10	3	10	2	10	30	1	---	4.02547	1.35345	120.069	60.6922	53.2701	7.42213	60.6922
16622	0	316	---	109	0.95	0.95	50	30	24	1	3867	10.5158	0.0130526	0.0124	0.0124	0.0130526	0.0130526	0.0208842	0.0208842	23750	6.14171	---	2	1	1	0.9	50	1000	5	0.5	0.3	0.5	1	0.9	10	3	10	2	10	30	1	---	145.791	5.79164	16017.3	6760.87	5603.82	1157.06	6760.87
17697	0	5979	---	109	0.95	0.95	50	30	6	1	87209	10.5158	0.0130526	0.0124	0.0124	0.0130526	0.0130526	0.0208842	0.0208842	23750	0.272334	---	2	1	1	0.9	50	1000	5	0.5	0.3	0.5	1	0.9	10	3	10	2	10	30	1	---	4.02547	1.35345	120.069	60.6922	53.2701	7.42213	60.6922
15108	0	5	---	374	0.05	0.05	50	30	24	1	204	4.58531	0.174	0.0087	0.00385	0.174	0.077	0.2784	0.1232	1250	6.12745	---	2	1	1	0.9	50	1000	5	0.5	0.3	0.5	1	0.9	10	3	10	2	10	30	1	---	145.791	5.79164	16017.3	6760.87	5603.82	1157.06	6760.87
15315	0	255	---	374	0.05	0.05	50	30	6	3	4590	4.58531	0.178	0.04975	0.04385	0.995	0.877	1.592	1.4032	1250	0.272331	---	2	1	1	0.9	50	1000	5	0.5	0.3	0.5	1	0.9	10	3	10	2	10	30	1	---	4.02547	1.35345	120.069	60.6922	53.2701	7.42213	60.6922
16299	0	33	---	374	0.05	0.05	50	30	12	1	967	4.58531	0.177	0.00885	0.0084	0.177	0.168	0.2832	0.2688	1250	1.29266	---	2	1	1	0.9	50	1000	5	0.5	0.3	0.5	1	0.9	10	3	10	2	10	30	1	---	24.2255	2.79976	1386.79	640.572	547.295	93.2774	640.572
17702	0	5	---	374	0.05	0.05	50	30	24	3	204	4.58531	0.174	0.04875	0.004775	0.975	0.0955	1.56	0.1528	1250	6.12745	---	2	1	1	0.9	50	1000	5	0.5	0.3	0.5	1	0.9	10	3	10	2	10	30	1	---	145.791	5.79164	16017.3	6760.87	5603.82	1157.06	6760.87
17841	0	31	---	374	0.05	0.05	50	30	12	3	967	4.58531	0.177	0.0495	0.01825	0.99	0.365	1.584	0.584	1250	1.29266	---	2	1	1	0.9	50	1000	5	0.5	0.3	0.5	1	0.9	10	3	10	2	10	30	1	---	24.2255	2.79976	1386.79	640.572	547.295	93.2774	640.572
17968	0	315	---	374	0.05	0.05	50	30	6	1	4590	4.58531	0.178	0.0089	0.0089	0.178	0.178	0.2848	0.2848	1250	0.272331	---	2	1	1	0.9	50	1000	5	0.5	0.3	0.5	1	0.9	10	3	10	2	10	30	1	---	4.02547	1.35345	120.069	60.6922	53.2701	7.42213	60.6922
15029	0	309	---	374	0.05	0.15	50	30	6	1	4590	5.74579	0.19	0.0095	0.0095	0.19	0.19	0.304	0.304	1250	0.272331	---	2	1	1	0.9	50	1000	5	0.5	0.3	0.5	1	0.9	10	3	10	2	10	30	1	---	4.02547	1.35345	120.069	60.6922	53.2701	7.42213	60.6922
15077	0	33	---	374	0.05	0.15	50	30	12	1	967	5.74579	0.188	0.0094	0.008925	0.188	0.1785	0.3008	0.2856	1250	1.29266	---	2	1	1	0.9	50	1000	5	0.5	0.3	0.5	1	0.9	10	3	10	2	10	30	1	---	24.2255	2.79976	1386.79	640.572	547.295	93.2774	640.572
15818	0	233	---	374	0.05	0.15	50	30	6	3	4590	5.74579	0.19	0.0495	0.043475	0.99	0.8695	1.584	1.3912	1250	0.272331	---	2	1	1	0.9	50	1000	5	0.5	0.3	0.5	1	0.9	10	3	10	2	10	30	1	---	4.02547	1.35345	120.069	60.6922	53.2701	7.42213	60.6922
16181	0	29	---	374	0.05	0.15	50	30	12	3	967	5.74579	0.188	0.049	0.018175	0.98	0.3635	1.568	0.5816	1250	1.29266	---	2	1	1	0.9	50	1000	5	0.5	0.3	0.5	1	0.9	10	3	10	2	10	30	1	---	24.2255	2.79976	1386.79	640.572	547.295	93.2774	640.572
16210	0	3	---	374	0.05	0.15	50	30	24	1	204	5.74579	0.182	0.0091	0.003775	0.182	0.0755	0.2912	0.1208	1250	6.12745	---	2	1	1	0.9	50	1000	5	0.5	0.3	0.5	1	0.9	10	3	10	2	10	30	1	---	145.791	5.79164	16017.3	6760.87	5603.82	1157.06	6760.87
16841	0	4	---	374	0.05	0.15	50	30	24	3	204	5.74579	0.182	0.0475	0.004675	0.95	0.0935	1.52	0.1496	1250	6.12745	---	2	1	1	0.9	50	1000	5	0.5	0.3	0.5	1	0.9	10	3	10	2	10	30	1	---	145.791	5.79164	16017.3	6760.87	5603.82	1157.06	6760.87
15291	0	26	---	374	0.05	0.25	50	30	12	3	967	5.83902	0.198	0.049	0.0181	0.98	0.362	1.568	0.5792	1250	1.29266	---	2	1	1	0.9	50	1000	5	0.5	0.3	0.5	1	0.9	10	3	10	2	10	30	1	---	24.2255	2.79976	1386.79	640.572	547.295	93.2774	640.572
15554	0	299	---	374	0.05	0.25	50	30	6	1	4590	5.83902	0.2	0.01	0.01	0.2	0.2	0.32	0.32	1250	0.272331	---	2	1	1	0.9	50	1000	5	0.5	0.3	0.5	1	0.9	10	3	10	2	10	30	1	---	4.02547	1.35345	120.069	60.6922	53.2701	7.42213	60.6922
15886	0	207	---	374	0.05	0.25	50	30	6	3	4590	5.83902	0.2	0.0495	0.043375	0.99	0.8675	1.584	1.388	1250	0.272331	---	2	1	1	0.9	50	1000	5	0.5	0.3	0.5	1	0.9	10	3	10	2	10	30	1	---	4.02547	1.35345	120.069	60.6922	53.2701	7.42213	60.6922
16451	0	5	---	374	0.05	0.25	50	30	24	3	204	5.83902	0.192	0.0475	0.004675	0.95	0.0935	1.52	0.1496	1250	6.12745	---	2	1	1	0.9	50	1000	5	0.5	0.3	0.5	1	0.9	10	3	10	2	10	30	1	---	145.791	5.79164	16017.3	6760.87	5603.82	1157.06	6760.87
17594	0	30	---	374	0.05	0.25	50	30	12	1	967	5.83902	0.198	0.0099	0.009225	0.198	0.1845	0.3168	0.2952	1250	1.29266	---	2	1	1	0.9	50	1000	5	0.5	0.3	0.5	1	0.9	10	3	10	2	10	30	1	---	24.2255	2.79976	1386.79	640.572	547.295	93.2774	640.572
17627	0	5	---	374	0.05	0.25	50	30	24	1	204	5.83902	0.192	0.0096	0.003925	0.192	0.0785	0.3072	0.1256	1250	6.12745	---	2	1	1	0.9	50	1000	5	0.5	0.3	0.5	1	0.9	10	3	10	2	10	30	1	---	145.791	5.79164	16017.3	6760.87	5603.82	1157.06	6760.87
15141	0	29	---	374	0.05	0.35	50	30	12	3	967	6.3903	0.19	0.048	0.018275	0.96	0.3655	1.536	0.5848	1250	1.29266	---	2	1	1	0.9	50	1000	5	0.5	0.3	0.5	1	0.9	10	3	10	2	10	30	1	---	24.2255	2.79976	1386.79	640.572	547.295	93.2774	640.572
15148	0	5	---	374	0.05	0.35	50	30	24	3	204	6.3903	0.184	0.045	0.004625	0.9	0.0925	1.44	0.148	1250	6.12745	---	2	1	1	0.9	50	1000	5	0.5	0.3	0.5	1	0.9	10	3	10	2	10	30	1	---	145.791	5.79164	16017.3	6760.87	5603.82	1157.06	6760.87
16224	0	208	---	374	0.05	0.35	50	30	6	1	4590	6.3903	0.192	0.0096	0.0096	0.192	0.192	0.3072	0.3072	1250	0.272331	---	2	1	1	0.9	50	1000	5	0.5	0.3	0.5	1	0.9	10	3	10	2	10	30	1	---	4.02547	1.35345	120.069	60.6922	53.2701	7.42213	60.6922
16581	0	6	---	374	0.05	0.35	50	30	24	1	204	6.3903	0.184	0.0092	0.0039	0.184	0.078	0.2944	0.1248	1250	6.12745	---	2	1	1	0.9	50	1000	5	0.5	0.3	0.5	1	0.9	10	3	10	2	10	30	1	---	145.791	5.79164	16017.3	6760.87	5603.82	1157.06	6760.87
16774	0	30	---	374	0.05	0.35	50	30	12	1	967	6.3903	0.19	0.0095	0.008675	0.19	0.1735	0.304	0.2776	1250	1.29266	---	2	1	1	0.9	50	1000	5	0.5	0.3	0.5	1	0.9	10	3	10	2	10	30	1	---	24.2255	2.79976	1386.79	640.572	547.295	93.2774	640.572
17152	0	312	---	374	0.05	0.35	50	30	6	3	4590	6.3903	0.192	0.049	0.04365	0.98	0.873	1.568	1.3968	1250	0.272331	---	2	1	1	0.9	50	1000	5	0.5	0.3	0.5	1	0.9	10	3	10	2	10	30	1	---	4.02547	1.35345	120.069	60.6922	53.2701	7.42213	60.6922
15683	0	31	---	374	0.05	0.45	50	30	12	1	967	6.2765	0.164	0.0082	0.00775	0.164	0.155	0.2624	0.248	1250	1.29266	---	2	1	1	0.9	50	1000	5	0.5	0.3	0.5	1	0.9	10	3	10	2	10	30	1	---	24.2255	2.79976	1386.79	640.572	547.295	93.2774	640.572
15695	0	27	---	374	0.05	0.45	50	30	12	3	967	6.2765	0.164	0.048	0.0186	0.96	0.372	1.536	0.5952	1250	1.29266	---	2	1	1	0.9	50	1000	5	0.5	0.3	0.5	1	0.9	10	3	10	2	10	30	1	---	24.2255	2.79976	1386.79	640.572	547.295	93.2774	640.572
15914	0	5	---	374	0.05	0.45	50	30	24	1	204	6.2765	0.158	0.0079	0.0039	0.158	0.078	0.2528	0.1248	1250	6.12745	---	2	1	1	0.9	50	1000	5	0.5	0.3	0.5	1	0.9	10	3	10	2	10	30	1	---	145.791	5.79164	16017.3	6760.87	5603.82	1157.06	6760.87
15997	0	220	---	374	0.05	0.45	50	30	6	1	4590	6.2765	0.166	0.0083	0.0083	0.166	0.166	0.2656	0.2656	1250	0.272331	---	2	1	1	0.9	50	1000	5	0.5	0.3	0.5	1	0.9	10	3	10	2	10	30	1	---	4.02547	1.35345	120.069	60.6922	53.2701	7.42213	60.6922
15999	0	249	---	374	0.05	0.45	50	30	6	3	4590	6.2765	0.166	0.049	0.0434	0.98	0.868	1.568	1.3888	1250	0.272331	---	2	1	1	0.9	50	1000	5	0.5	0.3	0.5	1	0.9	10	3	10	2	10	30	1	---	4.02547	1.35345	120.069	60.6922	53.2701	7.42213	60.6922
17772	0	3	---	374	0.05	0.45	50	30	24	3	204	6.2765	0.158	0.045	0.00465	0.9	0.093	1.44	0.1488	1250	6.12745	---	2	1	1	0.9	50	1000	5	0.5	0.3	0.5	1	0.9	10	3	10	2	10	30	1	---	145.791	5.79164	16017.3	6760.87	5603.82	1157.06	6760.87
15019	0	3	---	374	0.05	0.55	50	30	24	1	204	7.40531	0.174	0.0087	0.00375	0.174	0.075	0.2784	0.12	1250	6.12745	---	2	1	1	0.9	50	1000	5	0.5	0.3	0.5	1	0.9	10	3	10	2	10	30	1	---	145.791	5.79164	16017.3	6760.87	5603.82	1157.06	6760.87
15367	0	180	---	374	0.05	0.55	50	30	6	3	4590	7.40531	0.182	0.049	0.04345	0.98	0.869	1.568	1.3904	1250	0.272331	---	2	1	1	0.9	50	1000	5	0.5	0.3	0.5	1	0.9	10	3	10	2	10	30	1	---	4.02547	1.35345	120.069	60.6922	53.2701	7.42213	60.6922
16419	0	5	---	374	0.05	0.55	50	30	24	3	204	7.40531	0.174	0.045	0.004775	0.9	0.0955	1.44	0.1528	1250	6.12745	---	2	1	1	0.9	50	1000	5	0.5	0.3	0.5	1	0.9	10	3	10	2	10	30	1	---	145.791	5.79164	16017.3	6760.87	5603.82	1157.06	6760.87
16815	0	29	---	374	0.05	0.55	50	30	12	3	967	7.40531	0.18	0.048	0.01855	0.96	0.371	1.536	0.5936	1250	1.29266	---	2	1	1	0.9	50	1000	5	0.5	0.3	0.5	1	0.9	10	3	10	2	10	30	1	---	24.2255	2.79976	1386.79	640.572	547.295	93.2774	640.572
16905	0	277	---	374	0.05	0.55	50	30	6	1	4590	7.40531	0.182	0.0091	0.0091	0.182	0.182	0.2912	0.2912	1250	0.272331	---	2	1	1	0.9	50	1000	5	0.5	0.3	0.5	1	0.9	10	3	10	2	10	30	1	---	4.02547	1.35345	120.069	60.6922	53.2701	7.42213	60.6922
17297	0	31	---	374	0.05	0.55	50	30	12	1	967	7.40531	0.18	0.009	0.0084	0.18	0.168	0.288	0.2688	1250	1.29266	---	2	1	1	0.9	50	1000	5	0.5	0.3	0.5	1	0.9	10	3	10	2	10	30	1	---	24.2255	2.79976	1386.79	640.572	547.295	93.2774	640.572
15389	0	5	---	374	0.05	0.65	50	30	24	3	204	9.13801	0.21	0.04375	0.00465	0.875	0.093	1.4	0.1488	1250	6.12745	---	2	1	1	0.9	50	1000	5	0.5	0.3	0.5	1	0.9	10	3	10	2	10	30	1	---	145.791	5.79164	16017.3	6760.87	5603.82	1157.06	6760.87
15555	0	292	---	374	0.05	0.65	50	30	6	1	4590	9.13801	0.222	0.0111	0.0111	0.222	0.222	0.3552	0.3552	1250	0.272331	---	2	1	1	0.9	50	1000	5	0.5	0.3	0.5	1	0.9	10	3	10	2	10	30	1	---	4.02547	1.35345	120.069	60.6922	53.2701	7.42213	60.6922
16052	0	32	---	374	0.05	0.65	50	30	12	1	967	9.13801	0.219	0.01095	0.009975	0.219	0.1995	0.3504	0.3192	1250	1.29266	---	2	1	1	0.9	50	1000	5	0.5	0.3	0.5	1	0.9	10	3	10	2	10	30	1	---	24.2255	2.79976	1386.79	640.572	547.295	93.2774	640.572
17024	0	153	---	374	0.05	0.65	50	30	6	3	4590	9.13801	0.222	0.04875	0.04355	0.975	0.871	1.56	1.3936	1250	0.272331	---	2	1	1	0.9	50	1000	5	0.5	0.3	0.5	1	0.9	10	3	10	2	10	30	1	---	4.02547	1.35345	120.069	60.6922	53.2701	7.42213	60.6922
17677	0	29	---	374	0.05	0.65	50	30	12	3	967	9.13801	0.219	0.0475	0.01845	0.95	0.369	1.52	0.5904	1250	1.29266	---	2	1	1	0.9	50	1000	5	0.5	0.3	0.5	1	0.9	10	3	10	2	10	30	1	---	24.2255	2.79976	1386.79	640.572	547.295	93.2774	640.572
17760	0	5	---	374	0.05	0.65	50	30	24	1	204	9.13801	0.21	0.0105	0.004	0.21	0.08	0.336	0.128	1250	6.12745	---	2	1	1	0.9	50	1000	5	0.5	0.3	0.5	1	0.9	10	3	10	2	10	30	1	---	145.791	5.79164	16017.3	6760.87	5603.82	1157.06	6760.87
15173	0	15	---	374	0.05	0.75	50	30	12	1	967	9.25725	0.248	0.0124	0.010925	0.248	0.2185	0.3968	0.3496	1250	1.29266	---	2	1	1	0.9	50	1000	5	0.5	0.3	0.5	1	0.9	10	3	10	2	10	30	1	---	24.2255	2.79976	1386.79	640.572	547.295	93.2774	640.572
15694	0	5	---	374	0.05	0.75	50	30	24	3	204	9.25725	0.236	0.0425	0.00465	0.85	0.093	1.36	0.1488	1250	6.12745	---	2	1	1	0.9	50	1000	5	0.5	0.3	0.5	1	0.9	10	3	10	2	10	30	1	---	145.791	5.79164	16017.3	6760.87	5603.82	1157.06	6760.87
15933	0	28	---	374	0.05	0.75	50	30	12	3	967	9.25725	0.248	0.047	0.01855	0.94	0.371	1.504	0.5936	1250	1.29266	---	2	1	1	0.9	50	1000	5	0.5	0.3	0.5	1	0.9	10	3	10	2	10	30	1	---	24.2255	2.79976	1386.79	640.572	547.295	93.2774	640.572
16897	0	178	---	374	0.05	0.75	50	30	6	1	4590	9.25725	0.252	0.0126	0.012575	0.252	0.2515	0.4032	0.4024	1250	0.272331	---	2	1	1	0.9	50	1000	5	0.5	0.3	0.5	1	0.9	10	3	10	2	10	30	1	---	4.02547	1.35345	120.069	60.6922	53.2701	7.42213	60.6922
16958	0	3	---	374	0.05	0.75	50	30	24	1	204	9.25725	0.236	0.0118	0.003825	0.236	0.0765	0.3776	0.1224	1250	6.12745	---	2	1	1	0.9	50	1000	5	0.5	0.3	0.5	1	0.9	10	3	10	2	10	30	1	---	145.791	5.79164	16017.3	6760.87	5603.82	1157.06	6760.87
17328	0	199	---	374	0.05	0.75	50	30	6	3	4590	9.25725	0.252	0.0485	0.043375	0.97	0.8675	1.552	1.388	1250	0.272331	---	2	1	1	0.9	50	1000	5	0.5	0.3	0.5	1	0.9	10	3	10	2	10	30	1	---	4.02547	1.35345	120.069	60.6922	53.2701	7.42213	60.6922
16021	0	20	---	374	0.05	0.85	50	30	12	1	967	9.6069	0.235	0.01175	0.0104	0.235	0.208	0.376	0.3328	1250	1.29266	---	2	1	1	0.9	50	1000	5	0.5	0.3	0.5	1	0.9	10	3	10	2	10	30	1	---	24.2255	2.79976	1386.79	640.572	547.295	93.2774	640.572
16270	0	32	---	374	0.05	0.85	50	30	12	3	967	9.6069	0.235	0.0465	0.0181	0.93	0.362	1.488	0.5792	1250	1.29266	---	2	1	1	0.9	50	1000	5	0.5	0.3	0.5	1	0.9	10	3	10	2	10	30	1	---	24.2255	2.79976	1386.79	640.572	547.295	93.2774	640.572
16685	0	212	---	374	0.05	0.85	50	30	6	3	4590	9.6069	0.24	0.04825	0.042925	0.965	0.8585	1.544	1.3736	1250	0.272331	---	2	1	1	0.9	50	1000	5	0.5	0.3	0.5	1	0.9	10	3	10	2	10	30	1	---	4.02547	1.35345	120.069	60.6922	53.2701	7.42213	60.6922
16878	0	5	---	374	0.05	0.85	50	30	24	3	204	9.6069	0.22	0.04125	0.004775	0.825	0.0955	1.32	0.1528	1250	6.12745	---	2	1	1	0.9	50	1000	5	0.5	0.3	0.5	1	0.9	10	3	10	2	10	30	1	---	145.791	5.79164	16017.3	6760.87	5603.82	1157.06	6760.87
17485	0	5	---	374	0.05	0.85	50	30	24	1	204	9.6069	0.22	0.011	0.004325	0.22	0.0865	0.352	0.1384	1250	6.12745	---	2	1	1	0.9	50	1000	5	0.5	0.3	0.5	1	0.9	10	3	10	2	10	30	1	---	145.791	5.79164	16017.3	6760.87	5603.82	1157.06	6760.87
17942	0	243	---	374	0.05	0.85	50	30	6	1	4590	9.6069	0.24	0.012	0.012	0.24	0.24	0.384	0.384	1250	0.272331	---	2	1	1	0.9	50	1000	5	0.5	0.3	0.5	1	0.9	10	3	10	2	10	30	1	---	4.02547	1.35345	120.069	60.6922	53.2701	7.42213	60.6922
15398	0	5	---	374	0.05	0.95	50	30	24	3	204	9.06399	0.204	0.04125	0.00475	0.825	0.095	1.32	0.152	1250	6.12745	---	2	1	1	0.9	50	1000	5	0.5	0.3	0.5	1	0.9	10	3	10	2	10	30	1	---	145.791	5.79164	16017.3	6760.87	5603.82	1157.06	6760.87
15542	0	29	---	374	0.05	0.95	50	30	12	3	967	9.06399	0.219	0.0465	0.0181	0.93	0.362	1.488	0.5792	1250	1.29266	---	2	1	1	0.9	50	1000	5	0.5	0.3	0.5	1	0.9	10	3	10	2	10	30	1	---	24.2255	2.79976	1386.79	640.572	547.295	93.2774	640.572
16675	0	30	---	374	0.05	0.95	50	30	12	1	967	9.06399	0.219	0.01095	0.00995	0.219	0.199	0.3504	0.3184	1250	1.29266	---	2	1	1	0.9	50	1000	5	0.5	0.3	0.5	1	0.9	10	3	10	2	10	30	1	---	24.2255	2.79976	1386.79	640.572	547.295	93.2774	640.572
16741	0	5	---	374	0.05	0.95	50	30	24	1	204	9.06399	0.204	0.0102	0.004125	0.204	0.0825	0.3264	0.132	1250	6.12745	---	2	1	1	0.9	50	1000	5	0.5	0.3	0.5	1	0.9	10	3	10	2	10	30	1	---	145.791	5.79164	16017.3	6760.87	5603.82	1157.06	6760.87
16944	0	181	---	374	0.05	0.95	50	30	6	1	4590	9.06399	0.224	0.0112	0.0112	0.224	0.224	0.3584	0.3584	1250	0.272331	---	2	1	1	0.9	50	1000	5	0.5	0.3	0.5	1	0.9	10	3	10	2	10	30	1	---	4.02547	1.35345	120.069	60.6922	53.2701	7.42213	60.6922
17580	0	229	---	374	0.05	0.95	50	30	6	3	4590	9.06399	0.224	0.04825	0.043	0.965	0.86	1.544	1.376	1250	0.272331	---	2	1	1	0.9	50	1000	5	0.5	0.3	0.5	1	0.9	10	3	10	2	10	30	1	---	4.02547	1.35345	120.069	60.6922	53.2701	7.42213	60.6922
15341	0	18	---	374	0.15	0.05	50	30	24	3	611	5.77487	0.115	0.145	0.014125	0.966667	0.0941667	1.54667	0.150667	3750	6.13748	---	2	1	1	0.9	50	1000	5	0.5	0.3	0.5	1	0.9	10	3	10	2	10	30	1	---	145.791	5.79164	16017.3	6760.87	5603.82	1157.06	6760.87
15700	0	103	---	374	0.15	0.05	50	30	12	1	2900	5.77487	0.118	0.0177	0.017325	0.118	0.1155	0.1888	0.1848	3750	1.2931	---	2	1	1	0.9	50	1000	5	0.5	0.3	0.5	1	0.9	10	3	10	2	10	30	1	---	24.2255	2.79976	1386.79	640.572	547.295	93.2774	640.572
16245	0	855	---	374	0.15	0.05	50	30	6	3	13770	5.77487	0.119	0.149	0.131875	0.993333	0.879167	1.58933	1.40667	3750	0.272331	---	2	1	1	0.9	50	1000	5	0.5	0.3	0.5	1	0.9	10	3	10	2	10	30	1	---	4.02547	1.35345	120.069	60.6922	53.2701	7.42213	60.6922
16411	0	23	---	374	0.15	0.05	50	30	24	1	611	5.77487	0.115	0.01725	0.0102	0.115	0.068	0.184	0.1088	3750	6.13748	---	2	1	1	0.9	50	1000	5	0.5	0.3	0.5	1	0.9	10	3	10	2	10	30	1	---	145.791	5.79164	16017.3	6760.87	5603.82	1157.06	6760.87
17265	0	116	---	374	0.15	0.05	50	30	12	3	2900	5.77487	0.118	0.148	0.056475	0.986667	0.3765	1.57867	0.6024	3750	1.2931	---	2	1	1	0.9	50	1000	5	0.5	0.3	0.5	1	0.9	10	3	10	2	10	30	1	---	24.2255	2.79976	1386.79	640.572	547.295	93.2774	640.572
17613	0	825	---	374	0.15	0.05	50	30	6	1	13770	5.77487	0.119	0.01785	0.01785	0.119	0.119	0.1904	0.1904	3750	0.272331	---	2	1	1	0.9	50	1000	5	0.5	0.3	0.5	1	0.9	10	3	10	2	10	30	1	---	4.02547	1.35345	120.069	60.6922	53.2701	7.42213	60.6922
15204	0	10	---	374	0.15	0.15	50	30	24	3	611	6.27151	0.112333	0.1425	0.014325	0.95	0.0955	1.52	0.1528	3750	6.13748	---	2	1	1	0.9	50	1000	5	0.5	0.3	0.5	1	0.9	10	3	10	2	10	30	1	---	145.791	5.79164	16017.3	6760.87	5603.82	1157.06	6760.87
15788	0	1167	---	374	0.15	0.15	50	30	6	1	13770	6.27151	0.116333	0.01745	0.01745	0.116333	0.116333	0.186133	0.186133	3750	0.272331	---	2	1	1	0.9	50	1000	5	0.5	0.3	0.5	1	0.9	10	3	10	2	10	30	1	---	4.02547	1.35345	120.069	60.6922	53.2701	7.42213	60.6922
16304	0	149	---	374	0.15	0.15	50	30	12	1	2900	6.27151	0.115333	0.0173	0.01705	0.115333	0.113667	0.184533	0.181867	3750	1.2931	---	2	1	1	0.9	50	1000	5	0.5	0.3	0.5	1	0.9	10	3	10	2	10	30	1	---	24.2255	2.79976	1386.79	640.572	547.295	93.2774	640.572
16450	0	121	---	374	0.15	0.15	50	30	12	3	2900	6.27151	0.115333	0.147	0.056775	0.98	0.3785	1.568	0.6056	3750	1.2931	---	2	1	1	0.9	50	1000	5	0.5	0.3	0.5	1	0.9	10	3	10	2	10	30	1	---	24.2255	2.79976	1386.79	640.572	547.295	93.2774	640.572
16947	0	636	---	374	0.15	0.15	50	30	6	3	13770	6.27151	0.116333	0.1485	0.13125	0.99	0.875	1.584	1.4	3750	0.272331	---	2	1	1	0.9	50	1000	5	0.5	0.3	0.5	1	0.9	10	3	10	2	10	30	1	---	4.02547	1.35345	120.069	60.6922	53.2701	7.42213	60.6922
17030	0	11	---	374	0.15	0.15	50	30	24	1	611	6.27151	0.112333	0.01685	0.00995	0.112333	0.0663333	0.179733	0.106133	3750	6.13748	---	2	1	1	0.9	50	1000	5	0.5	0.3	0.5	1	0.9	10	3	10	2	10	30	1	---	145.791	5.79164	16017.3	6760.87	5603.82	1157.06	6760.87
15087	0	20	---	374	0.15	0.25	50	30	24	3	611	6.4375	0.121667	0.1425	0.01435	0.95	0.0956667	1.52	0.153067	3750	6.13748	---	2	1	1	0.9	50	1000	5	0.5	0.3	0.5	1	0.9	10	3	10	2	10	30	1	---	145.791	5.79164	16017.3	6760.87	5603.82	1157.06	6760.87
15548	0	152	---	374	0.15	0.25	50	30	12	1	2900	6.4375	0.124667	0.0187	0.01815	0.124667	0.121	0.199467	0.1936	3750	1.2931	---	2	1	1	0.9	50	1000	5	0.5	0.3	0.5	1	0.9	10	3	10	2	10	30	1	---	24.2255	2.79976	1386.79	640.572	547.295	93.2774	640.572
15673	0	977	---	374	0.15	0.25	50	30	6	1	13770	6.4375	0.125667	0.01885	0.01885	0.125667	0.125667	0.201067	0.201067	3750	0.272331	---	2	1	1	0.9	50	1000	5	0.5	0.3	0.5	1	0.9	10	3	10	2	10	30	1	---	4.02547	1.35345	120.069	60.6922	53.2701	7.42213	60.6922
15922	0	21	---	374	0.15	0.25	50	30	24	1	611	6.4375	0.121667	0.01825	0.010275	0.121667	0.0685	0.194667	0.1096	3750	6.13748	---	2	1	1	0.9	50	1000	5	0.5	0.3	0.5	1	0.9	10	3	10	2	10	30	1	---	145.791	5.79164	16017.3	6760.87	5603.82	1157.06	6760.87
17059	0	1020	---	374	0.15	0.25	50	30	6	3	13770	6.4375	0.125667	0.1485	0.1318	0.99	0.878667	1.584	1.40587	3750	0.272331	---	2	1	1	0.9	50	1000	5	0.5	0.3	0.5	1	0.9	10	3	10	2	10	30	1	---	4.02547	1.35345	120.069	60.6922	53.2701	7.42213	60.6922
17979	0	119	---	374	0.15	0.25	50	30	12	3	2900	6.4375	0.124667	0.147	0.056425	0.98	0.376167	1.568	0.601867	3750	1.2931	---	2	1	1	0.9	50	1000	5	0.5	0.3	0.5	1	0.9	10	3	10	2	10	30	1	---	24.2255	2.79976	1386.79	640.572	547.295	93.2774	640.572
15284	0	93	---	374	0.15	0.35	50	30	12	3	2900	6.64565	0.127333	0.147	0.05655	0.98	0.377	1.568	0.6032	3750	1.2931	---	2	1	1	0.9	50	1000	5	0.5	0.3	0.5	1	0.9	10	3	10	2	10	30	1	---	24.2255	2.79976	1386.79	640.572	547.295	93.2774	640.572
15400	0	21	---	374	0.15	0.35	50	30	24	1	611	6.64565	0.124333	0.01865	0.010325	0.124333	0.0688333	0.198933	0.110133	3750	6.13748	---	2	1	1	0.9	50	1000	5	0.5	0.3	0.5	1	0.9	10	3	10	2	10	30	1	---	145.791	5.79164	16017.3	6760.87	5603.82	1157.06	6760.87
15597	0	21	---	374	0.15	0.35	50	30	24	3	611	6.64565	0.124333	0.1425	0.014425	0.95	0.0961667	1.52	0.153867	3750	6.13748	---	2	1	1	0.9	50	1000	5	0.5	0.3	0.5	1	0.9	10	3	10	2	10	30	1	---	145.791	5.79164	16017.3	6760.87	5603.82	1157.06	6760.87
15801	0	547	---	374	0.15	0.35	50	30	6	1	13770	6.64565	0.128333	0.01925	0.01925	0.128333	0.128333	0.205333	0.205333	3750	0.272331	---	2	1	1	0.9	50	1000	5	0.5	0.3	0.5	1	0.9	10	3	10	2	10	30	1	---	4.02547	1.35345	120.069	60.6922	53.2701	7.42213	60.6922
15913	0	71	---	374	0.15	0.35	50	30	12	1	2900	6.64565	0.127333	0.0191	0.018425	0.127333	0.122833	0.203733	0.196533	3750	1.2931	---	2	1	1	0.9	50	1000	5	0.5	0.3	0.5	1	0.9	10	3	10	2	10	30	1	---	24.2255	2.79976	1386.79	640.572	547.295	93.2774	640.572
17619	0	861	---	374	0.15	0.35	50	30	6	3	13770	6.64565	0.128333	0.1485	0.1317	0.99	0.878	1.584	1.4048	3750	0.272331	---	2	1	1	0.9	50	1000	5	0.5	0.3	0.5	1	0.9	10	3	10	2	10	30	1	---	4.02547	1.35345	120.069	60.6922	53.2701	7.42213	60.6922
15374	0	1010	---	374	0.15	0.45	50	30	6	1	13770	7.37728	0.146333	0.02195	0.02195	0.146333	0.146333	0.234133	0.234133	3750	0.272331	---	2	1	1	0.9	50	1000	5	0.5	0.3	0.5	1	0.9	10	3	10	2	10	30	1	---	4.02547	1.35345	120.069	60.6922	53.2701	7.42213	60.6922
15727	0	20	---	374	0.15	0.45	50	30	24	1	611	7.37728	0.141	0.02115	0.0111	0.141	0.074	0.2256	0.1184	3750	6.13748	---	2	1	1	0.9	50	1000	5	0.5	0.3	0.5	1	0.9	10	3	10	2	10	30	1	---	145.791	5.79164	16017.3	6760.87	5603.82	1157.06	6760.87
15736	0	140	---	374	0.15	0.45	50	30	12	1	2900	7.37728	0.145	0.02175	0.0208	0.145	0.138667	0.232	0.221867	3750	1.2931	---	2	1	1	0.9	50	1000	5	0.5	0.3	0.5	1	0.9	10	3	10	2	10	30	1	---	24.2255	2.79976	1386.79	640.572	547.295	93.2774	640.572
15879	0	19	---	374	0.15	0.45	50	30	24	3	611	7.37728	0.141	0.14125	0.01445	0.941667	0.0963333	1.50667	0.154133	3750	6.13748	---	2	1	1	0.9	50	1000	5	0.5	0.3	0.5	1	0.9	10	3	10	2	10	30	1	---	145.791	5.79164	16017.3	6760.87	5603.82	1157.06	6760.87
15901	0	147	---	374	0.15	0.45	50	30	12	3	2900	7.37728	0.145	0.1465	0.056575	0.976667	0.377167	1.56267	0.603467	3750	1.2931	---	2	1	1	0.9	50	1000	5	0.5	0.3	0.5	1	0.9	10	3	10	2	10	30	1	---	24.2255	2.79976	1386.79	640.572	547.295	93.2774	640.572
16108	0	1121	---	374	0.15	0.45	50	30	6	3	13770	7.37728	0.146333	0.14825	0.130425	0.988333	0.8695	1.58133	1.3912	3750	0.272331	---	2	1	1	0.9	50	1000	5	0.5	0.3	0.5	1	0.9	10	3	10	2	10	30	1	---	4.02547	1.35345	120.069	60.6922	53.2701	7.42213	60.6922
15539	0	131	---	374	0.15	0.55	50	30	12	1	2900	8.22751	0.162	0.0243	0.022975	0.162	0.153167	0.2592	0.245067	3750	1.2931	---	2	1	1	0.9	50	1000	5	0.5	0.3	0.5	1	0.9	10	3	10	2	10	30	1	---	24.2255	2.79976	1386.79	640.572	547.295	93.2774	640.572
15975	0	149	---	374	0.15	0.55	50	30	12	3	2900	8.22751	0.162	0.146	0.0566	0.973333	0.377333	1.55733	0.603733	3750	1.2931	---	2	1	1	0.9	50	1000	5	0.5	0.3	0.5	1	0.9	10	3	10	2	10	30	1	---	24.2255	2.79976	1386.79	640.572	547.295	93.2774	640.572
16157	0	20	---	374	0.15	0.55	50	30	24	1	611	8.22751	0.157	0.02355	0.011525	0.157	0.0768333	0.2512	0.122933	3750	6.13748	---	2	1	1	0.9	50	1000	5	0.5	0.3	0.5	1	0.9	10	3	10	2	10	30	1	---	145.791	5.79164	16017.3	6760.87	5603.82	1157.06	6760.87
16691	0	928	---	374	0.15	0.55	50	30	6	1	13770	8.22751	0.163667	0.02455	0.02455	0.163667	0.163667	0.261867	0.261867	3750	0.272331	---	2	1	1	0.9	50	1000	5	0.5	0.3	0.5	1	0.9	10	3	10	2	10	30	1	---	4.02547	1.35345	120.069	60.6922	53.2701	7.42213	60.6922
17559	0	881	---	374	0.15	0.55	50	30	6	3	13770	8.22751	0.163667	0.148	0.131025	0.986667	0.8735	1.57867	1.3976	3750	0.272331	---	2	1	1	0.9	50	1000	5	0.5	0.3	0.5	1	0.9	10	3	10	2	10	30	1	---	4.02547	1.35345	120.069	60.6922	53.2701	7.42213	60.6922
17972	0	15	---	374	0.15	0.55	50	30	24	3	611	8.22751	0.157	0.14	0.0145	0.933333	0.0966667	1.49333	0.154667	3750	6.13748	---	2	1	1	0.9	50	1000	5	0.5	0.3	0.5	1	0.9	10	3	10	2	10	30	1	---	145.791	5.79164	16017.3	6760.87	5603.82	1157.06	6760.87
15518	0	815	---	374	0.15	0.65	50	30	6	1	13770	8.56884	0.169333	0.0254	0.0254	0.169333	0.169333	0.270933	0.270933	3750	0.272331	---	2	1	1	0.9	50	1000	5	0.5	0.3	0.5	1	0.9	10	3	10	2	10	30	1	---	4.02547	1.35345	120.069	60.6922	53.2701	7.42213	60.6922
15967	0	21	---	374	0.15	0.65	50	30	24	1	611	8.56884	0.161333	0.0242	0.011775	0.161333	0.0785	0.258133	0.1256	3750	6.13748	---	2	1	1	0.9	50	1000	5	0.5	0.3	0.5	1	0.9	10	3	10	2	10	30	1	---	145.791	5.79164	16017.3	6760.87	5603.82	1157.06	6760.87
16048	0	20	---	374	0.15	0.65	50	30	24	3	611	8.56884	0.161333	0.1375	0.0144	0.916667	0.096	1.46667	0.1536	3750	6.13748	---	2	1	1	0.9	50	1000	5	0.5	0.3	0.5	1	0.9	10	3	10	2	10	30	1	---	145.791	5.79164	16017.3	6760.87	5603.82	1157.06	6760.87
16448	0	105	---	374	0.15	0.65	50	30	12	1	2900	8.56884	0.167333	0.0251	0.023975	0.167333	0.159833	0.267733	0.255733	3750	1.2931	---	2	1	1	0.9	50	1000	5	0.5	0.3	0.5	1	0.9	10	3	10	2	10	30	1	---	24.2255	2.79976	1386.79	640.572	547.295	93.2774	640.572
17130	0	984	---	374	0.15	0.65	50	30	6	3	13770	8.56884	0.169333	0.1475	0.130425	0.983333	0.8695	1.57333	1.3912	3750	0.272331	---	2	1	1	0.9	50	1000	5	0.5	0.3	0.5	1	0.9	10	3	10	2	10	30	1	---	4.02547	1.35345	120.069	60.6922	53.2701	7.42213	60.6922
17989	0	122	---	374	0.15	0.65	50	30	12	3	2900	8.56884	0.167333	0.145	0.05645	0.966667	0.376333	1.54667	0.602133	3750	1.2931	---	2	1	1	0.9	50	1000	5	0.5	0.3	0.5	1	0.9	10	3	10	2	10	30	1	---	24.2255	2.79976	1386.79	640.572	547.295	93.2774	640.572
15990	0	142	---	374	0.15	0.75	50	30	12	3	2900	8.9366	0.163	0.1445	0.056175	0.963333	0.3745	1.54133	0.5992	3750	1.2931	---	2	1	1	0.9	50	1000	5	0.5	0.3	0.5	1	0.9	10	3	10	2	10	30	1	---	24.2255	2.79976	1386.79	640.572	547.295	93.2774	640.572
16967	0	19	---	374	0.15	0.75	50	30	24	3	611	8.9366	0.157	0.13625	0.014425	0.908333	0.0961667	1.45333	0.153867	3750	6.13748	---	2	1	1	0.9	50	1000	5	0.5	0.3	0.5	1	0.9	10	3	10	2	10	30	1	---	145.791	5.79164	16017.3	6760.87	5603.82	1157.06	6760.87
17074	0	832	---	374	0.15	0.75	50	30	6	3	13770	8.9366	0.165	0.14725	0.130575	0.981667	0.8705	1.57067	1.3928	3750	0.272331	---	2	1	1	0.9	50	1000	5	0.5	0.3	0.5	1	0.9	10	3	10	2	10	30	1	---	4.02547	1.35345	120.069	60.6922	53.2701	7.42213	60.6922
17240	0	1051	---	374	0.15	0.75	50	30	6	1	13770	8.9366	0.165	0.02475	0.02475	0.165	0.165	0.264	0.264	3750	0.272331	---	2	1	1	0.9	50	1000	5	0.5	0.3	0.5	1	0.9	10	3	10	2	10	30	1	---	4.02547	1.35345	120.069	60.6922	53.2701	7.42213	60.6922
17316	0	143	---	374	0.15	0.75	50	30	12	1	2900	8.9366	0.163	0.02445	0.023375	0.163	0.155833	0.2608	0.249333	3750	1.2931	---	2	1	1	0.9	50	1000	5	0.5	0.3	0.5	1	0.9	10	3	10	2	10	30	1	---	24.2255	2.79976	1386.79	640.572	547.295	93.2774	640.572
17610	0	20	---	374	0.15	0.75	50	30	24	1	611	8.9366	0.157	0.02355	0.0118	0.157	0.0786667	0.2512	0.125867	3750	6.13748	---	2	1	1	0.9	50	1000	5	0.5	0.3	0.5	1	0.9	10	3	10	2	10	30	1	---	145.791	5.79164	16017.3	6760.87	5603.82	1157.06	6760.87
15089	0	706	---	374	0.15	0.85	50	30	6	1	13770	9.37712	0.168667	0.0253	0.0253	0.168667	0.168667	0.269867	0.269867	3750	0.272331	---	2	1	1	0.9	50	1000	5	0.5	0.3	0.5	1	0.9	10	3	10	2	10	30	1	---	4.02547	1.35345	120.069	60.6922	53.2701	7.42213	60.6922
15492	0	134	---	374	0.15	0.85	50	30	12	1	2900	9.37712	0.166667	0.025	0.023675	0.166667	0.157833	0.266667	0.252533	3750	1.2931	---	2	1	1	0.9	50	1000	5	0.5	0.3	0.5	1	0.9	10	3	10	2	10	30	1	---	24.2255	2.79976	1386.79	640.572	547.295	93.2774	640.572
15907	0	19	---	374	0.15	0.85	50	30	24	3	611	9.37712	0.160667	0.135	0.01435	0.9	0.0956667	1.44	0.153067	3750	6.13748	---	2	1	1	0.9	50	1000	5	0.5	0.3	0.5	1	0.9	10	3	10	2	10	30	1	---	145.791	5.79164	16017.3	6760.87	5603.82	1157.06	6760.87
15938	0	699	---	374	0.15	0.85	50	30	6	3	13770	9.37712	0.168667	0.147	0.1302	0.98	0.868	1.568	1.3888	3750	0.272331	---	2	1	1	0.9	50	1000	5	0.5	0.3	0.5	1	0.9	10	3	10	2	10	30	1	---	4.02547	1.35345	120.069	60.6922	53.2701	7.42213	60.6922
16089	0	125	---	374	0.15	0.85	50	30	12	3	2900	9.37712	0.166667	0.144	0.056175	0.96	0.3745	1.536	0.5992	3750	1.2931	---	2	1	1	0.9	50	1000	5	0.5	0.3	0.5	1	0.9	10	3	10	2	10	30	1	---	24.2255	2.79976	1386.79	640.572	547.295	93.2774	640.572
17502	0	22	---	374	0.15	0.85	50	30	24	1	611	9.37712	0.160667	0.0241	0.011675	0.160667	0.0778333	0.257067	0.124533	3750	6.13748	---	2	1	1	0.9	50	1000	5	0.5	0.3	0.5	1	0.9	10	3	10	2	10	30	1	---	145.791	5.79164	16017.3	6760.87	5603.82	1157.06	6760.87
15567	0	62	---	374	0.15	0.95	50	30	12	3	2900	9.43766	0.178667	0.144	0.056025	0.96	0.3735	1.536	0.5976	3750	1.2931	---	2	1	1	0.9	50	1000	5	0.5	0.3	0.5	1	0.9	10	3	10	2	10	30	1	---	24.2255	2.79976	1386.79	640.572	547.295	93.2774	640.572
15591	0	19	---	374	0.15	0.95	50	30	24	3	611	9.43766	0.172667	0.135	0.0143	0.9	0.0953333	1.44	0.152533	3750	6.13748	---	2	1	1	0.9	50	1000	5	0.5	0.3	0.5	1	0.9	10	3	10	2	10	30	1	---	145.791	5.79164	16017.3	6760.87	5603.82	1157.06	6760.87
16385	0	23	---	374	0.15	0.95	50	30	24	1	611	9.43766	0.172667	0.0259	0.011625	0.172667	0.0775	0.276267	0.124	3750	6.13748	---	2	1	1	0.9	50	1000	5	0.5	0.3	0.5	1	0.9	10	3	10	2	10	30	1	---	145.791	5.79164	16017.3	6760.87	5603.82	1157.06	6760.87
16770	0	119	---	374	0.15	0.95	50	30	12	1	2900	9.43766	0.178667	0.0268	0.02505	0.178667	0.167	0.285867	0.2672	3750	1.2931	---	2	1	1	0.9	50	1000	5	0.5	0.3	0.5	1	0.9	10	3	10	2	10	30	1	---	24.2255	2.79976	1386.79	640.572	547.295	93.2774	640.572
17158	0	916	---	374	0.15	0.95	50	30	6	1	13770	9.43766	0.180667	0.0271	0.0271	0.180667	0.180667	0.289067	0.289067	3750	0.272331	---	2	1	1	0.9	50	1000	5	0.5	0.3	0.5	1	0.9	10	3	10	2	10	30	1	---	4.02547	1.35345	120.069	60.6922	53.2701	7.42213	60.6922
17607	0	674	---	374	0.15	0.95	50	30	6	3	13770	9.43766	0.180667	0.147	0.130775	0.98	0.871833	1.568	1.39493	3750	0.272331	---	2	1	1	0.9	50	1000	5	0.5	0.3	0.5	1	0.9	10	3	10	2	10	30	1	---	4.02547	1.35345	120.069	60.6922	53.2701	7.42213	60.6922
15429	0	1286	---	374	0.25	0.05	50	30	6	3	22950	6.55882	0.0846	0.24725	0.219	0.989	0.876	1.5824	1.4016	6250	0.272331	---	2	1	1	0.9	50	1000	5	0.5	0.3	0.5	1	0.9	10	3	10	2	10	30	1	---	4.02547	1.35345	120.069	60.6922	53.2701	7.42213	60.6922
16175	0	404	---	374	0.25	0.05	50	30	12	1	4833	6.55882	0.0838	0.02095	0.020825	0.0838	0.0833	0.13408	0.13328	6250	1.29319	---	2	1	1	0.9	50	1000	5	0.5	0.3	0.5	1	0.9	10	3	10	2	10	30	1	---	24.2255	2.79976	1386.79	640.572	547.295	93.2774	640.572
16421	0	21	---	374	0.25	0.05	50	30	24	1	1018	6.55882	0.0814	0.02035	0.014325	0.0814	0.0573	0.13024	0.09168	6250	6.13949	---	2	1	1	0.9	50	1000	5	0.5	0.3	0.5	1	0.9	10	3	10	2	10	30	1	---	145.791	5.79164	16017.3	6760.87	5603.82	1157.06	6760.87
16678	0	334	---	374	0.25	0.05	50	30	12	3	4833	6.55882	0.0838	0.2445	0.094075	0.978	0.3763	1.5648	0.60208	6250	1.29319	---	2	1	1	0.9	50	1000	5	0.5	0.3	0.5	1	0.9	10	3	10	2	10	30	1	---	24.2255	2.79976	1386.79	640.572	547.295	93.2774	640.572
16849	0	1330	---	374	0.25	0.05	50	30	6	1	22950	6.55882	0.0846	0.02115	0.02115	0.0846	0.0846	0.13536	0.13536	6250	0.272331	---	2	1	1	0.9	50	1000	5	0.5	0.3	0.5	1	0.9	10	3	10	2	10	30	1	---	4.02547	1.35345	120.069	60.6922	53.2701	7.42213	60.6922
17091	0	26	---	374	0.25	0.05	50	30	24	3	1018	6.55882	0.0814	0.23625	0.024175	0.945	0.0967	1.512	0.15472	6250	6.13949	---	2	1	1	0.9	50	1000	5	0.5	0.3	0.5	1	0.9	10	3	10	2	10	30	1	---	145.791	5.79164	16017.3	6760.87	5603.82	1157.06	6760.87
15624	0	16	---	374	0.25	0.15	50	30	24	3	1018	6.89492	0.0834	0.23625	0.024275	0.945	0.0971	1.512	0.15536	6250	6.13949	---	2	1	1	0.9	50	1000	5	0.5	0.3	0.5	1	0.9	10	3	10	2	10	30	1	---	145.791	5.79164	16017.3	6760.87	5603.82	1157.06	6760.87
15672	0	208	---	374	0.25	0.15	50	30	12	3	4833	6.89492	0.0858	0.2445	0.09435	0.978	0.3774	1.5648	0.60384	6250	1.29319	---	2	1	1	0.9	50	1000	5	0.5	0.3	0.5	1	0.9	10	3	10	2	10	30	1	---	24.2255	2.79976	1386.79	640.572	547.295	93.2774	640.572
15802	0	1363	---	374	0.25	0.15	50	30	6	1	22950	6.89492	0.0866	0.02165	0.02165	0.0866	0.0866	0.13856	0.13856	6250	0.272331	---	2	1	1	0.9	50	1000	5	0.5	0.3	0.5	1	0.9	10	3	10	2	10	30	1	---	4.02547	1.35345	120.069	60.6922	53.2701	7.42213	60.6922
15837	0	304	---	374	0.25	0.15	50	30	12	1	4833	6.89492	0.0858	0.02145	0.021325	0.0858	0.0853	0.13728	0.13648	6250	1.29319	---	2	1	1	0.9	50	1000	5	0.5	0.3	0.5	1	0.9	10	3	10	2	10	30	1	---	24.2255	2.79976	1386.79	640.572	547.295	93.2774	640.572
16594	0	1156	---	374	0.25	0.15	50	30	6	3	22950	6.89492	0.0866	0.24725	0.218825	0.989	0.8753	1.5824	1.40048	6250	0.272331	---	2	1	1	0.9	50	1000	5	0.5	0.3	0.5	1	0.9	10	3	10	2	10	30	1	---	4.02547	1.35345	120.069	60.6922	53.2701	7.42213	60.6922
17894	0	39	---	374	0.25	0.15	50	30	24	1	1018	6.89492	0.0834	0.02085	0.014975	0.0834	0.0599	0.13344	0.09584	6250	6.13949	---	2	1	1	0.9	50	1000	5	0.5	0.3	0.5	1	0.9	10	3	10	2	10	30	1	---	145.791	5.79164	16017.3	6760.87	5603.82	1157.06	6760.87
15814	0	36	---	374	0.25	0.25	50	30	24	3	1018	7.24417	0.0962	0.23625	0.0242	0.945	0.0968	1.512	0.15488	6250	6.13949	---	2	1	1	0.9	50	1000	5	0.5	0.3	0.5	1	0.9	10	3	10	2	10	30	1	---	145.791	5.79164	16017.3	6760.87	5603.82	1157.06	6760.87
16422	0	261	---	374	0.25	0.25	50	30	12	1	4833	7.24417	0.0986	0.02465	0.024475	0.0986	0.0979	0.15776	0.15664	6250	1.29319	---	2	1	1	0.9	50	1000	5	0.5	0.3	0.5	1	0.9	10	3	10	2	10	30	1	---	24.2255	2.79976	1386.79	640.572	547.295	93.2774	640.572
16872	0	1638	---	374	0.25	0.25	50	30	6	3	22950	7.24417	0.0994	0.24725	0.2178	0.989	0.8712	1.5824	1.39392	6250	0.272331	---	2	1	1	0.9	50	1000	5	0.5	0.3	0.5	1	0.9	10	3	10	2	10	30	1	---	4.02547	1.35345	120.069	60.6922	53.2701	7.42213	60.6922
17281	0	268	---	374	0.25	0.25	50	30	12	3	4833	7.24417	0.0986	0.2445	0.093725	0.978	0.3749	1.5648	0.59984	6250	1.29319	---	2	1	1	0.9	50	1000	5	0.5	0.3	0.5	1	0.9	10	3	10	2	10	30	1	---	24.2255	2.79976	1386.79	640.572	547.295	93.2774	640.572
17914	0	1111	---	374	0.25	0.25	50	30	6	1	22950	7.24417	0.0994	0.02485	0.02485	0.0994	0.0994	0.15904	0.15904	6250	0.272331	---	2	1	1	0.9	50	1000	5	0.5	0.3	0.5	1	0.9	10	3	10	2	10	30	1	---	4.02547	1.35345	120.069	60.6922	53.2701	7.42213	60.6922
17995	0	39	---	374	0.25	0.25	50	30	24	1	1018	7.24417	0.0962	0.02405	0.01555	0.0962	0.0622	0.15392	0.09952	6250	6.13949	---	2	1	1	0.9	50	1000	5	0.5	0.3	0.5	1	0.9	10	3	10	2	10	30	1	---	145.791	5.79164	16017.3	6760.87	5603.82	1157.06	6760.87
15040	0	234	---	374	0.25	0.35	50	30	12	1	4833	7.58921	0.106	0.0265	0.02615	0.106	0.1046	0.1696	0.16736	6250	1.29319	---	2	1	1	0.9	50	1000	5	0.5	0.3	0.5	1	0.9	10	3	10	2	10	30	1	---	24.2255	2.79976	1386.79	640.572	547.295	93.2774	640.572
15129	0	325	---	374	0.25	0.35	50	30	12	3	4833	7.58921	0.106	0.244	0.094625	0.976	0.3785	1.5616	0.6056	6250	1.29319	---	2	1	1	0.9	50	1000	5	0.5	0.3	0.5	1	0.9	10	3	10	2	10	30	1	---	24.2255	2.79976	1386.79	640.572	547.295	93.2774	640.572
16438	0	1296	---	374	0.25	0.35	50	30	6	1	22950	7.58921	0.107	0.02675	0.02675	0.107	0.107	0.1712	0.1712	6250	0.272331	---	2	1	1	0.9	50	1000	5	0.5	0.3	0.5	1	0.9	10	3	10	2	10	30	1	---	4.02547	1.35345	120.069	60.6922	53.2701	7.42213	60.6922
16521	0	36	---	374	0.25	0.35	50	30	24	3	1018	7.58921	0.103	0.235	0.02405	0.94	0.0962	1.504	0.15392	6250	6.13949	---	2	1	1	0.9	50	1000	5	0.5	0.3	0.5	1	0.9	10	3	10	2	10	30	1	---	145.791	5.79164	16017.3	6760.87	5603.82	1157.06	6760.87
17045	0	1339	---	374	0.25	0.35	50	30	6	3	22950	7.58921	0.107	0.247	0.217925	0.988	0.8717	1.5808	1.39472	6250	0.272331	---	2	1	1	0.9	50	1000	5	0.5	0.3	0.5	1	0.9	10	3	10	2	10	30	1	---	4.02547	1.35345	120.069	60.6922	53.2701	7.42213	60.6922
17361	0	37	---	374	0.25	0.35	50	30	24	1	1018	7.58921	0.103	0.02575	0.016325	0.103	0.0653	0.1648	0.10448	6250	6.13949	---	2	1	1	0.9	50	1000	5	0.5	0.3	0.5	1	0.9	10	3	10	2	10	30	1	---	145.791	5.79164	16017.3	6760.87	5603.82	1157.06	6760.87
15629	0	32	---	374	0.25	0.45	50	30	24	3	1018	8.06526	0.1064	0.23125	0.0239	0.925	0.0956	1.48	0.15296	6250	6.13949	---	2	1	1	0.9	50	1000	5	0.5	0.3	0.5	1	0.9	10	3	10	2	10	30	1	---	145.791	5.79164	16017.3	6760.87	5603.82	1157.06	6760.87
15635	0	1077	---	374	0.25	0.45	50	30	6	3	22950	8.06526	0.112	0.24625	0.219275	0.985	0.8771	1.576	1.40336	6250	0.272331	---	2	1	1	0.9	50	1000	5	0.5	0.3	0.5	1	0.9	10	3	10	2	10	30	1	---	4.02547	1.35345	120.069	60.6922	53.2701	7.42213	60.6922
16213	0	1443	---	374	0.25	0.45	50	30	6	1	22950	8.06526	0.112	0.028	0.028	0.112	0.112	0.1792	0.1792	6250	0.272331	---	2	1	1	0.9	50	1000	5	0.5	0.3	0.5	1	0.9	10	3	10	2	10	30	1	---	4.02547	1.35345	120.069	60.6922	53.2701	7.42213	60.6922
16302	0	352	---	374	0.25	0.45	50	30	12	1	4833	8.06526	0.1106	0.02765	0.0273	0.1106	0.1092	0.17696	0.17472	6250	1.29319	---	2	1	1	0.9	50	1000	5	0.5	0.3	0.5	1	0.9	10	3	10	2	10	30	1	---	24.2255	2.79976	1386.79	640.572	547.295	93.2774	640.572
16426	0	38	---	374	0.25	0.45	50	30	24	1	1018	8.06526	0.1064	0.0266	0.01655	0.1064	0.0662	0.17024	0.10592	6250	6.13949	---	2	1	1	0.9	50	1000	5	0.5	0.3	0.5	1	0.9	10	3	10	2	10	30	1	---	145.791	5.79164	16017.3	6760.87	5603.82	1157.06	6760.87
17835	0	272	---	374	0.25	0.45	50	30	12	3	4833	8.06526	0.1106	0.2425	0.094625	0.97	0.3785	1.552	0.6056	6250	1.29319	---	2	1	1	0.9	50	1000	5	0.5	0.3	0.5	1	0.9	10	3	10	2	10	30	1	---	24.2255	2.79976	1386.79	640.572	547.295	93.2774	640.572
15439	0	1428	---	374	0.25	0.55	50	30	6	1	22950	8.45194	0.1204	0.0301	0.0301	0.1204	0.1204	0.19264	0.19264	6250	0.272331	---	2	1	1	0.9	50	1000	5	0.5	0.3	0.5	1	0.9	10	3	10	2	10	30	1	---	4.02547	1.35345	120.069	60.6922	53.2701	7.42213	60.6922
16126	0	336	---	374	0.25	0.55	50	30	12	1	4833	8.45194	0.119	0.02975	0.02935	0.119	0.1174	0.1904	0.18784	6250	1.29319	---	2	1	1	0.9	50	1000	5	0.5	0.3	0.5	1	0.9	10	3	10	2	10	30	1	---	24.2255	2.79976	1386.79	640.572	547.295	93.2774	640.572
16784	0	1239	---	374	0.25	0.55	50	30	6	3	22950	8.45194	0.1204	0.24625	0.21825	0.985	0.873	1.576	1.3968	6250	0.272331	---	2	1	1	0.9	50	1000	5	0.5	0.3	0.5	1	0.9	10	3	10	2	10	30	1	---	4.02547	1.35345	120.069	60.6922	53.2701	7.42213	60.6922
17089	0	234	---	374	0.25	0.55	50	30	12	3	4833	8.45194	0.119	0.2425	0.09435	0.97	0.3774	1.552	0.60384	6250	1.29319	---	2	1	1	0.9	50	1000	5	0.5	0.3	0.5	1	0.9	10	3	10	2	10	30	1	---	24.2255	2.79976	1386.79	640.572	547.295	93.2774	640.572
17335	0	38	---	374	0.25	0.55	50	30	24	1	1018	8.45194	0.1148	0.0287	0.01725	0.1148	0.069	0.18368	0.1104	6250	6.13949	---	2	1	1	0.9	50	1000	5	0.5	0.3	0.5	1	0.9	10	3	10	2	10	30	1	---	145.791	5.79164	16017.3	6760.87	5603.82	1157.06	6760.87
17777	0	36	---	374	0.25	0.55	50	30	24	3	1018	8.45194	0.1148	0.23125	0.023725	0.925	0.0949	1.48	0.15184	6250	6.13949	---	2	1	1	0.9	50	1000	5	0.5	0.3	0.5	1	0.9	10	3	10	2	10	30	1	---	145.791	5.79164	16017.3	6760.87	5603.82	1157.06	6760.87
15923	0	40	---	374	0.25	0.65	50	30	24	1	1018	8.68088	0.1234	0.03085	0.017575	0.1234	0.0703	0.19744	0.11248	6250	6.13949	---	2	1	1	0.9	50	1000	5	0.5	0.3	0.5	1	0.9	10	3	10	2	10	30	1	---	145.791	5.79164	16017.3	6760.87	5603.82	1157.06	6760.87
16012	0	33	---	374	0.25	0.65	50	30	24	3	1018	8.68088	0.1234	0.23	0.023825	0.92	0.0953	1.472	0.15248	6250	6.13949	---	2	1	1	0.9	50	1000	5	0.5	0.3	0.5	1	0.9	10	3	10	2	10	30	1	---	145.791	5.79164	16017.3	6760.87	5603.82	1157.06	6760.87
16085	0	1271	---	374	0.25	0.65	50	30	6	1	22950	8.68088	0.129	0.03225	0.03225	0.129	0.129	0.2064	0.2064	6250	0.272331	---	2	1	1	0.9	50	1000	5	0.5	0.3	0.5	1	0.9	10	3	10	2	10	30	1	---	4.02547	1.35345	120.069	60.6922	53.2701	7.42213	60.6922
16097	0	271	---	374	0.25	0.65	50	30	12	3	4833	8.68088	0.1276	0.242	0.09385	0.968	0.3754	1.5488	0.60064	6250	1.29319	---	2	1	1	0.9	50	1000	5	0.5	0.3	0.5	1	0.9	10	3	10	2	10	30	1	---	24.2255	2.79976	1386.79	640.572	547.295	93.2774	640.572
16405	0	226	---	374	0.25	0.65	50	30	12	1	4833	8.68088	0.1276	0.0319	0.03125	0.1276	0.125	0.20416	0.2	6250	1.29319	---	2	1	1	0.9	50	1000	5	0.5	0.3	0.5	1	0.9	10	3	10	2	10	30	1	---	24.2255	2.79976	1386.79	640.572	547.295	93.2774	640.572
17536	0	1089	---	374	0.25	0.65	50	30	6	3	22950	8.68088	0.129	0.246	0.217375	0.984	0.8695	1.5744	1.3912	6250	0.272331	---	2	1	1	0.9	50	1000	5	0.5	0.3	0.5	1	0.9	10	3	10	2	10	30	1	---	4.02547	1.35345	120.069	60.6922	53.2701	7.42213	60.6922
15196	0	40	---	374	0.25	0.75	50	30	24	1	1018	9.11067	0.1316	0.0329	0.017675	0.1316	0.0707	0.21056	0.11312	6250	6.13949	---	2	1	1	0.9	50	1000	5	0.5	0.3	0.5	1	0.9	10	3	10	2	10	30	1	---	145.791	5.79164	16017.3	6760.87	5603.82	1157.06	6760.87
15203	0	310	---	374	0.25	0.75	50	30	12	3	4833	9.11067	0.1364	0.241	0.093375	0.964	0.3735	1.5424	0.5976	6250	1.29319	---	2	1	1	0.9	50	1000	5	0.5	0.3	0.5	1	0.9	10	3	10	2	10	30	1	---	24.2255	2.79976	1386.79	640.572	547.295	93.2774	640.572
15357	0	39	---	374	0.25	0.75	50	30	24	3	1018	9.11067	0.1316	0.2275	0.02375	0.91	0.095	1.456	0.152	6250	6.13949	---	2	1	1	0.9	50	1000	5	0.5	0.3	0.5	1	0.9	10	3	10	2	10	30	1	---	145.791	5.79164	16017.3	6760.87	5603.82	1157.06	6760.87
15870	0	1524	---	374	0.25	0.75	50	30	6	1	22950	9.11067	0.138	0.0345	0.0345	0.138	0.138	0.2208	0.2208	6250	0.272331	---	2	1	1	0.9	50	1000	5	0.5	0.3	0.5	1	0.9	10	3	10	2	10	30	1	---	4.02547	1.35345	120.069	60.6922	53.2701	7.42213	60.6922
16996	0	223	---	374	0.25	0.75	50	30	12	1	4833	9.11067	0.1364	0.0341	0.033175	0.1364	0.1327	0.21824	0.21232	6250	1.29319	---	2	1	1	0.9	50	1000	5	0.5	0.3	0.5	1	0.9	10	3	10	2	10	30	1	---	24.2255	2.79976	1386.79	640.572	547.295	93.2774	640.572
17188	0	1084	---	374	0.25	0.75	50	30	6	3	22950	9.11067	0.138	0.2455	0.217125	0.982	0.8685	1.5712	1.3896	6250	0.272331	---	2	1	1	0.9	50	1000	5	0.5	0.3	0.5	1	0.9	10	3	10	2	10	30	1	---	4.02547	1.35345	120.069	60.6922	53.2701	7.42213	60.6922
15324	0	1086	---	374	0.25	0.85	50	30	6	3	22950	9.65586	0.1478	0.245	0.217175	0.98	0.8687	1.568	1.38992	6250	0.272331	---	2	1	1	0.9	50	1000	5	0.5	0.3	0.5	1	0.9	10	3	10	2	10	30	1	---	4.02547	1.35345	120.069	60.6922	53.2701	7.42213	60.6922
15566	0	34	---	374	0.25	0.85	50	30	24	3	1018	9.65586	0.1406	0.225	0.023775	0.9	0.0951	1.44	0.15216	6250	6.13949	---	2	1	1	0.9	50	1000	5	0.5	0.3	0.5	1	0.9	10	3	10	2	10	30	1	---	145.791	5.79164	16017.3	6760.87	5603.82	1157.06	6760.87
17012	0	18	---	374	0.25	0.85	50	30	24	1	1018	9.65586	0.1406	0.03515	0.0178	0.1406	0.0712	0.22496	0.11392	6250	6.13949	---	2	1	1	0.9	50	1000	5	0.5	0.3	0.5	1	0.9	10	3	10	2	10	30	1	---	145.791	5.79164	16017.3	6760.87	5603.82	1157.06	6760.87
17438	0	1799	---	374	0.25	0.85	50	30	6	1	22950	9.65586	0.1478	0.03695	0.03695	0.1478	0.1478	0.23648	0.23648	6250	0.272331	---	2	1	1	0.9	50	1000	5	0.5	0.3	0.5	1	0.9	10	3	10	2	10	30	1	---	4.02547	1.35345	120.069	60.6922	53.2701	7.42213	60.6922
17606	0	327	---	374	0.25	0.85	50	30	12	3	4833	9.65586	0.146	0.24	0.0931	0.96	0.3724	1.536	0.59584	6250	1.29319	---	2	1	1	0.9	50	1000	5	0.5	0.3	0.5	1	0.9	10	3	10	2	10	30	1	---	24.2255	2.79976	1386.79	640.572	547.295	93.2774	640.572
17770	0	270	---	374	0.25	0.85	50	30	12	1	4833	9.65586	0.146	0.0365	0.035525	0.146	0.1421	0.2336	0.22736	6250	1.29319	---	2	1	1	0.9	50	1000	5	0.5	0.3	0.5	1	0.9	10	3	10	2	10	30	1	---	24.2255	2.79976	1386.79	640.572	547.295	93.2774	640.572
15558	0	1093	---	374	0.25	0.95	50	30	6	3	22950	9.7058	0.1542	0.24475	0.21765	0.979	0.8706	1.5664	1.39296	6250	0.272331	---	2	1	1	0.9	50	1000	5	0.5	0.3	0.5	1	0.9	10	3	10	2	10	30	1	---	4.02547	1.35345	120.069	60.6922	53.2701	7.42213	60.6922
15776	0	353	---	374	0.25	0.95	50	30	12	3	4833	9.7058	0.1526	0.2395	0.09405	0.958	0.3762	1.5328	0.60192	6250	1.29319	---	2	1	1	0.9	50	1000	5	0.5	0.3	0.5	1	0.9	10	3	10	2	10	30	1	---	24.2255	2.79976	1386.79	640.572	547.295	93.2774	640.572
15910	0	383	---	374	0.25	0.95	50	30	12	1	4833	9.7058	0.1526	0.03815	0.03665	0.1526	0.1466	0.24416	0.23456	6250	1.29319	---	2	1	1	0.9	50	1000	5	0.5	0.3	0.5	1	0.9	10	3	10	2	10	30	1	---	24.2255	2.79976	1386.79	640.572	547.295	93.2774	640.572
16651	0	37	---	374	0.25	0.95	50	30	24	1	1018	9.7058	0.1478	0.03695	0.018175	0.1478	0.0727	0.23648	0.11632	6250	6.13949	---	2	1	1	0.9	50	1000	5	0.5	0.3	0.5	1	0.9	10	3	10	2	10	30	1	---	145.791	5.79164	16017.3	6760.87	5603.82	1157.06	6760.87
16892	0	1467	---	374	0.25	0.95	50	30	6	1	22950	9.7058	0.1542	0.03855	0.03855	0.1542	0.1542	0.24672	0.24672	6250	0.272331	---	2	1	1	0.9	50	1000	5	0.5	0.3	0.5	1	0.9	10	3	10	2	10	30	1	---	4.02547	1.35345	120.069	60.6922	53.2701	7.42213	60.6922
17674	0	36	---	374	0.25	0.95	50	30	24	3	1018	9.7058	0.1478	0.22375	0.02375	0.895	0.095	1.432	0.152	6250	6.13949	---	2	1	1	0.9	50	1000	5	0.5	0.3	0.5	1	0.9	10	3	10	2	10	30	1	---	145.791	5.79164	16017.3	6760.87	5603.82	1157.06	6760.87
15299	0	50	---	374	0.35	0.05	50	30	24	1	1425	6.87606	0.062	0.0217	0.017675	0.062	0.0505	0.0992	0.0808	8750	6.14035	---	2	1	1	0.9	50	1000	5	0.5	0.3	0.5	1	0.9	10	3	10	2	10	30	1	---	145.791	5.79164	16017.3	6760.87	5603.82	1157.06	6760.87
16928	0	378	---	374	0.35	0.05	50	30	12	3	6766	6.87606	0.0637143	0.344	0.13225	0.982857	0.377857	1.57257	0.604571	8750	1.29323	---	2	1	1	0.9	50	1000	5	0.5	0.3	0.5	1	0.9	10	3	10	2	10	30	1	---	24.2255	2.79976	1386.79	640.572	547.295	93.2774	640.572
17313	0	1797	---	374	0.35	0.05	50	30	6	3	32130	6.87606	0.0642857	0.347	0.307025	0.991429	0.877214	1.58629	1.40354	8750	0.272331	---	2	1	1	0.9	50	1000	5	0.5	0.3	0.5	1	0.9	10	3	10	2	10	30	1	---	4.02547	1.35345	120.069	60.6922	53.2701	7.42213	60.6922
17365	0	1728	---	374	0.35	0.05	50	30	6	1	32130	6.87606	0.0642857	0.0225	0.0225	0.0642857	0.0642857	0.102857	0.102857	8750	0.272331	---	2	1	1	0.9	50	1000	5	0.5	0.3	0.5	1	0.9	10	3	10	2	10	30	1	---	4.02547	1.35345	120.069	60.6922	53.2701	7.42213	60.6922
17428	0	49	---	374	0.35	0.05	50	30	24	3	1425	6.87606	0.062	0.335	0.033525	0.957143	0.0957857	1.53143	0.153257	8750	6.14035	---	2	1	1	0.9	50	1000	5	0.5	0.3	0.5	1	0.9	10	3	10	2	10	30	1	---	145.791	5.79164	16017.3	6760.87	5603.82	1157.06	6760.87
17447	0	355	---	374	0.35	0.05	50	30	12	1	6766	6.87606	0.0637143	0.0223	0.0223	0.0637143	0.0637143	0.101943	0.101943	8750	1.29323	---	2	1	1	0.9	50	1000	5	0.5	0.3	0.5	1	0.9	10	3	10	2	10	30	1	---	24.2255	2.79976	1386.79	640.572	547.295	93.2774	640.572
15576	0	490	---	374	0.35	0.15	50	30	12	3	6766	7.25152	0.0761429	0.3435	0.131625	0.981429	0.376071	1.57029	0.601714	8750	1.29323	---	2	1	1	0.9	50	1000	5	0.5	0.3	0.5	1	0.9	10	3	10	2	10	30	1	---	24.2255	2.79976	1386.79	640.572	547.295	93.2774	640.572
15639	0	387	---	374	0.35	0.15	50	30	12	1	6766	7.25152	0.0761429	0.02665	0.0266	0.0761429	0.076	0.121829	0.1216	8750	1.29323	---	2	1	1	0.9	50	1000	5	0.5	0.3	0.5	1	0.9	10	3	10	2	10	30	1	---	24.2255	2.79976	1386.79	640.572	547.295	93.2774	640.572
16558	0	50	---	374	0.35	0.15	50	30	24	3	1425	7.25152	0.074	0.33375	0.033475	0.953571	0.0956429	1.52571	0.153029	8750	6.14035	---	2	1	1	0.9	50	1000	5	0.5	0.3	0.5	1	0.9	10	3	10	2	10	30	1	---	145.791	5.79164	16017.3	6760.87	5603.82	1157.06	6760.87
16756	0	38	---	374	0.35	0.15	50	30	24	1	1425	7.25152	0.074	0.0259	0.019675	0.074	0.0562143	0.1184	0.0899429	8750	6.14035	---	2	1	1	0.9	50	1000	5	0.5	0.3	0.5	1	0.9	10	3	10	2	10	30	1	---	145.791	5.79164	16017.3	6760.87	5603.82	1157.06	6760.87
17113	0	1730	---	374	0.35	0.15	50	30	6	1	32130	7.25152	0.0768571	0.0269	0.0269	0.0768571	0.0768571	0.122971	0.122971	8750	0.272331	---	2	1	1	0.9	50	1000	5	0.5	0.3	0.5	1	0.9	10	3	10	2	10	30	1	---	4.02547	1.35345	120.069	60.6922	53.2701	7.42213	60.6922
17971	0	1827	---	374	0.35	0.15	50	30	6	3	32130	7.25152	0.0768571	0.34675	0.3059	0.990714	0.874	1.58514	1.3984	8750	0.272331	---	2	1	1	0.9	50	1000	5	0.5	0.3	0.5	1	0.9	10	3	10	2	10	30	1	---	4.02547	1.35345	120.069	60.6922	53.2701	7.42213	60.6922
15246	0	50	---	374	0.35	0.25	50	30	24	3	1425	7.47949	0.0742857	0.33125	0.033575	0.946429	0.0959286	1.51429	0.153486	8750	6.14035	---	2	1	1	0.9	50	1000	5	0.5	0.3	0.5	1	0.9	10	3	10	2	10	30	1	---	145.791	5.79164	16017.3	6760.87	5603.82	1157.06	6760.87
15631	0	406	---	374	0.35	0.25	50	30	12	3	6766	7.47949	0.0772857	0.3425	0.132125	0.978571	0.3775	1.56571	0.604	8750	1.29323	---	2	1	1	0.9	50	1000	5	0.5	0.3	0.5	1	0.9	10	3	10	2	10	30	1	---	24.2255	2.79976	1386.79	640.572	547.295	93.2774	640.572
15633	0	2279	---	374	0.35	0.25	50	30	6	3	32130	7.47949	0.0782857	0.34625	0.30605	0.989286	0.874429	1.58286	1.39909	8750	0.272331	---	2	1	1	0.9	50	1000	5	0.5	0.3	0.5	1	0.9	10	3	10	2	10	30	1	---	4.02547	1.35345	120.069	60.6922	53.2701	7.42213	60.6922
16748	0	62	---	374	0.35	0.25	50	30	24	1	1425	7.47949	0.0742857	0.026	0.019625	0.0742857	0.0560714	0.118857	0.0897143	8750	6.14035	---	2	1	1	0.9	50	1000	5	0.5	0.3	0.5	1	0.9	10	3	10	2	10	30	1	---	145.791	5.79164	16017.3	6760.87	5603.82	1157.06	6760.87
17727	0	269	---	374	0.35	0.25	50	30	12	1	6766	7.47949	0.0772857	0.02705	0.02705	0.0772857	0.0772857	0.123657	0.123657	8750	1.29323	---	2	1	1	0.9	50	1000	5	0.5	0.3	0.5	1	0.9	10	3	10	2	10	30	1	---	24.2255	2.79976	1386.79	640.572	547.295	93.2774	640.572
17824	0	1671	---	374	0.35	0.25	50	30	6	1	32130	7.47949	0.0782857	0.0274	0.0274	0.0782857	0.0782857	0.125257	0.125257	8750	0.272331	---	2	1	1	0.9	50	1000	5	0.5	0.3	0.5	1	0.9	10	3	10	2	10	30	1	---	4.02547	1.35345	120.069	60.6922	53.2701	7.42213	60.6922
15658	0	284	---	374	0.35	0.35	50	30	12	3	6766	7.84458	0.0851429	0.341	0.13105	0.974286	0.374429	1.55886	0.599086	8750	1.29323	---	2	1	1	0.9	50	1000	5	0.5	0.3	0.5	1	0.9	10	3	10	2	10	30	1	---	24.2255	2.79976	1386.79	640.572	547.295	93.2774	640.572
15665	0	54	---	374	0.35	0.35	50	30	24	3	1425	7.84458	0.0821429	0.3275	0.033625	0.935714	0.0960714	1.49714	0.153714	8750	6.14035	---	2	1	1	0.9	50	1000	5	0.5	0.3	0.5	1	0.9	10	3	10	2	10	30	1	---	145.791	5.79164	16017.3	6760.87	5603.82	1157.06	6760.87
17161	0	60	---	374	0.35	0.35	50	30	24	1	1425	7.84458	0.0821429	0.02875	0.020575	0.0821429	0.0587857	0.131429	0.0940571	8750	6.14035	---	2	1	1	0.9	50	1000	5	0.5	0.3	0.5	1	0.9	10	3	10	2	10	30	1	---	145.791	5.79164	16017.3	6760.87	5603.82	1157.06	6760.87
17641	0	528	---	374	0.35	0.35	50	30	12	1	6766	7.84458	0.0851429	0.0298	0.02975	0.0851429	0.085	0.136229	0.136	8750	1.29323	---	2	1	1	0.9	50	1000	5	0.5	0.3	0.5	1	0.9	10	3	10	2	10	30	1	---	24.2255	2.79976	1386.79	640.572	547.295	93.2774	640.572
17813	0	1716	---	374	0.35	0.35	50	30	6	3	32130	7.84458	0.0861429	0.3455	0.306225	0.987143	0.874929	1.57943	1.39989	8750	0.272331	---	2	1	1	0.9	50	1000	5	0.5	0.3	0.5	1	0.9	10	3	10	2	10	30	1	---	4.02547	1.35345	120.069	60.6922	53.2701	7.42213	60.6922
17909	0	2243	---	374	0.35	0.35	50	30	6	1	32130	7.84458	0.0861429	0.03015	0.03015	0.0861429	0.0861429	0.137829	0.137829	8750	0.272331	---	2	1	1	0.9	50	1000	5	0.5	0.3	0.5	1	0.9	10	3	10	2	10	30	1	---	4.02547	1.35345	120.069	60.6922	53.2701	7.42213	60.6922
15062	0	1992	---	374	0.35	0.45	50	30	6	3	32130	8.21712	0.089	0.345	0.3063	0.985714	0.875143	1.57714	1.40023	8750	0.272331	---	2	1	1	0.9	50	1000	5	0.5	0.3	0.5	1	0.9	10	3	10	2	10	30	1	---	4.02547	1.35345	120.069	60.6922	53.2701	7.42213	60.6922
15807	0	50	---	374	0.35	0.45	50	30	24	3	1425	8.21712	0.085	0.325	0.033425	0.928571	0.0955	1.48571	0.1528	8750	6.14035	---	2	1	1	0.9	50	1000	5	0.5	0.3	0.5	1	0.9	10	3	10	2	10	30	1	---	145.791	5.79164	16017.3	6760.87	5603.82	1157.06	6760.87
15846	0	391	---	374	0.35	0.45	50	30	12	3	6766	8.21712	0.088	0.34	0.131575	0.971429	0.375929	1.55429	0.601486	8750	1.29323	---	2	1	1	0.9	50	1000	5	0.5	0.3	0.5	1	0.9	10	3	10	2	10	30	1	---	24.2255	2.79976	1386.79	640.572	547.295	93.2774	640.572
17005	0	316	---	374	0.35	0.45	50	30	12	1	6766	8.21712	0.088	0.0308	0.0308	0.088	0.088	0.1408	0.1408	8750	1.29323	---	2	1	1	0.9	50	1000	5	0.5	0.3	0.5	1	0.9	10	3	10	2	10	30	1	---	24.2255	2.79976	1386.79	640.572	547.295	93.2774	640.572
17647	0	60	---	374	0.35	0.45	50	30	24	1	1425	8.21712	0.085	0.02975	0.020775	0.085	0.0593571	0.136	0.0949714	8750	6.14035	---	2	1	1	0.9	50	1000	5	0.5	0.3	0.5	1	0.9	10	3	10	2	10	30	1	---	145.791	5.79164	16017.3	6760.87	5603.82	1157.06	6760.87
17981	0	1658	---	374	0.35	0.45	50	30	6	1	32130	8.21712	0.089	0.03115	0.03115	0.089	0.089	0.1424	0.1424	8750	0.272331	---	2	1	1	0.9	50	1000	5	0.5	0.3	0.5	1	0.9	10	3	10	2	10	30	1	---	4.02547	1.35345	120.069	60.6922	53.2701	7.42213	60.6922
15601	0	440	---	374	0.35	0.55	50	30	12	3	6766	8.70152	0.0964286	0.3385	0.1307	0.967143	0.373429	1.54743	0.597486	8750	1.29323	---	2	1	1	0.9	50	1000	5	0.5	0.3	0.5	1	0.9	10	3	10	2	10	30	1	---	24.2255	2.79976	1386.79	640.572	547.295	93.2774	640.572
15645	0	1893	---	374	0.35	0.55	50	30	6	1	32130	8.70152	0.0975714	0.03415	0.03415	0.0975714	0.0975714	0.156114	0.156114	8750	0.272331	---	2	1	1	0.9	50	1000	5	0.5	0.3	0.5	1	0.9	10	3	10	2	10	30	1	---	4.02547	1.35345	120.069	60.6922	53.2701	7.42213	60.6922
15725	0	1959	---	374	0.35	0.55	50	30	6	3	32130	8.70152	0.0975714	0.34425	0.305125	0.983571	0.871786	1.57371	1.39486	8750	0.272331	---	2	1	1	0.9	50	1000	5	0.5	0.3	0.5	1	0.9	10	3	10	2	10	30	1	---	4.02547	1.35345	120.069	60.6922	53.2701	7.42213	60.6922
17056	0	320	---	374	0.35	0.55	50	30	12	1	6766	8.70152	0.0964286	0.03375	0.03355	0.0964286	0.0958571	0.154286	0.153371	8750	1.29323	---	2	1	1	0.9	50	1000	5	0.5	0.3	0.5	1	0.9	10	3	10	2	10	30	1	---	24.2255	2.79976	1386.79	640.572	547.295	93.2774	640.572
17118	0	51	---	374	0.35	0.55	50	30	24	3	1425	8.70152	0.093	0.32125	0.03345	0.917857	0.0955714	1.46857	0.152914	8750	6.14035	---	2	1	1	0.9	50	1000	5	0.5	0.3	0.5	1	0.9	10	3	10	2	10	30	1	---	145.791	5.79164	16017.3	6760.87	5603.82	1157.06	6760.87
17368	0	30	---	374	0.35	0.55	50	30	24	1	1425	8.70152	0.093	0.03255	0.02155	0.093	0.0615714	0.1488	0.0985143	8750	6.14035	---	2	1	1	0.9	50	1000	5	0.5	0.3	0.5	1	0.9	10	3	10	2	10	30	1	---	145.791	5.79164	16017.3	6760.87	5603.82	1157.06	6760.87
15415	0	1969	---	374	0.35	0.65	50	30	6	3	32130	8.98656	0.104429	0.344	0.30475	0.982857	0.870714	1.57257	1.39314	8750	0.272331	---	2	1	1	0.9	50	1000	5	0.5	0.3	0.5	1	0.9	10	3	10	2	10	30	1	---	4.02547	1.35345	120.069	60.6922	53.2701	7.42213	60.6922
15506	0	51	---	374	0.35	0.65	50	30	24	3	1425	8.98656	0.0992857	0.32	0.03355	0.914286	0.0958571	1.46286	0.153371	8750	6.14035	---	2	1	1	0.9	50	1000	5	0.5	0.3	0.5	1	0.9	10	3	10	2	10	30	1	---	145.791	5.79164	16017.3	6760.87	5603.82	1157.06	6760.87
15941	0	265	---	374	0.35	0.65	50	30	12	1	6766	8.98656	0.103143	0.0361	0.0359	0.103143	0.102571	0.165029	0.164114	8750	1.29323	---	2	1	1	0.9	50	1000	5	0.5	0.3	0.5	1	0.9	10	3	10	2	10	30	1	---	24.2255	2.79976	1386.79	640.572	547.295	93.2774	640.572
15944	0	62	---	374	0.35	0.65	50	30	24	1	1425	8.98656	0.0992857	0.03475	0.02235	0.0992857	0.0638571	0.158857	0.102171	8750	6.14035	---	2	1	1	0.9	50	1000	5	0.5	0.3	0.5	1	0.9	10	3	10	2	10	30	1	---	145.791	5.79164	16017.3	6760.87	5603.82	1157.06	6760.87
16489	0	387	---	374	0.35	0.65	50	30	12	3	6766	8.98656	0.103143	0.338	0.1315	0.965714	0.375714	1.54514	0.601143	8750	1.29323	---	2	1	1	0.9	50	1000	5	0.5	0.3	0.5	1	0.9	10	3	10	2	10	30	1	---	24.2255	2.79976	1386.79	640.572	547.295	93.2774	640.572
17734	0	1608	---	374	0.35	0.65	50	30	6	1	32130	8.98656	0.104429	0.03655	0.03655	0.104429	0.104429	0.167086	0.167086	8750	0.272331	---	2	1	1	0.9	50	1000	5	0.5	0.3	0.5	1	0.9	10	3	10	2	10	30	1	---	4.02547	1.35345	120.069	60.6922	53.2701	7.42213	60.6922
15406	0	1582	---	374	0.35	0.75	50	30	6	1	32130	9.13911	0.105714	0.037	0.037	0.105714	0.105714	0.169143	0.169143	8750	0.272331	---	2	1	1	0.9	50	1000	5	0.5	0.3	0.5	1	0.9	10	3	10	2	10	30	1	---	4.02547	1.35345	120.069	60.6922	53.2701	7.42213	60.6922
15756	0	519	---	374	0.35	0.75	50	30	12	3	6766	9.13911	0.104429	0.3375	0.13145	0.964286	0.375571	1.54286	0.600914	8750	1.29323	---	2	1	1	0.9	50	1000	5	0.5	0.3	0.5	1	0.9	10	3	10	2	10	30	1	---	24.2255	2.79976	1386.79	640.572	547.295	93.2774	640.572
16063	0	62	---	374	0.35	0.75	50	30	24	1	1425	9.13911	0.100571	0.0352	0.022275	0.100571	0.0636429	0.160914	0.101829	8750	6.14035	---	2	1	1	0.9	50	1000	5	0.5	0.3	0.5	1	0.9	10	3	10	2	10	30	1	---	145.791	5.79164	16017.3	6760.87	5603.82	1157.06	6760.87
16257	0	446	---	374	0.35	0.75	50	30	12	1	6766	9.13911	0.104429	0.03655	0.03625	0.104429	0.103571	0.167086	0.165714	8750	1.29323	---	2	1	1	0.9	50	1000	5	0.5	0.3	0.5	1	0.9	10	3	10	2	10	30	1	---	24.2255	2.79976	1386.79	640.572	547.295	93.2774	640.572
17280	0	2079	---	374	0.35	0.75	50	30	6	3	32130	9.13911	0.105714	0.34375	0.3059	0.982143	0.874	1.57143	1.3984	8750	0.272331	---	2	1	1	0.9	50	1000	5	0.5	0.3	0.5	1	0.9	10	3	10	2	10	30	1	---	4.02547	1.35345	120.069	60.6922	53.2701	7.42213	60.6922
17318	0	51	---	374	0.35	0.75	50	30	24	3	1425	9.13911	0.100571	0.31875	0.03345	0.910714	0.0955714	1.45714	0.152914	8750	6.14035	---	2	1	1	0.9	50	1000	5	0.5	0.3	0.5	1	0.9	10	3	10	2	10	30	1	---	145.791	5.79164	16017.3	6760.87	5603.82	1157.06	6760.87
15170	0	58	---	374	0.35	0.85	50	30	24	1	1425	9.25335	0.107429	0.0376	0.022925	0.107429	0.0655	0.171886	0.1048	8750	6.14035	---	2	1	1	0.9	50	1000	5	0.5	0.3	0.5	1	0.9	10	3	10	2	10	30	1	---	145.791	5.79164	16017.3	6760.87	5603.82	1157.06	6760.87
15501	0	38	---	374	0.35	0.85	50	30	24	3	1425	9.25335	0.107429	0.31875	0.0335	0.910714	0.0957143	1.45714	0.153143	8750	6.14035	---	2	1	1	0.9	50	1000	5	0.5	0.3	0.5	1	0.9	10	3	10	2	10	30	1	---	145.791	5.79164	16017.3	6760.87	5603.82	1157.06	6760.87
16625	0	1781	---	374	0.35	0.85	50	30	6	3	32130	9.25335	0.112571	0.34375	0.304525	0.982143	0.870071	1.57143	1.39211	8750	0.272331	---	2	1	1	0.9	50	1000	5	0.5	0.3	0.5	1	0.9	10	3	10	2	10	30	1	---	4.02547	1.35345	120.069	60.6922	53.2701	7.42213	60.6922
17182	0	286	---	374	0.35	0.85	50	30	12	1	6766	9.25335	0.111286	0.03895	0.03845	0.111286	0.109857	0.178057	0.175771	8750	1.29323	---	2	1	1	0.9	50	1000	5	0.5	0.3	0.5	1	0.9	10	3	10	2	10	30	1	---	24.2255	2.79976	1386.79	640.572	547.295	93.2774	640.572
17482	0	303	---	374	0.35	0.85	50	30	12	3	6766	9.25335	0.111286	0.3375	0.13145	0.964286	0.375571	1.54286	0.600914	8750	1.29323	---	2	1	1	0.9	50	1000	5	0.5	0.3	0.5	1	0.9	10	3	10	2	10	30	1	---	24.2255	2.79976	1386.79	640.572	547.295	93.2774	640.572
17795	0	1527	---	374	0.35	0.85	50	30	6	1	32130	9.25335	0.112571	0.0394	0.0394	0.112571	0.112571	0.180114	0.180114	8750	0.272331	---	2	1	1	0.9	50	1000	5	0.5	0.3	0.5	1	0.9	10	3	10	2	10	30	1	---	4.02547	1.35345	120.069	60.6922	53.2701	7.42213	60.6922
15214	0	57	---	374	0.35	0.95	50	30	24	1	1425	9.55635	0.122714	0.04295	0.02415	0.122714	0.069	0.196343	0.1104	8750	6.14035	---	2	1	1	0.9	50	1000	5	0.5	0.3	0.5	1	0.9	10	3	10	2	10	30	1	---	145.791	5.79164	16017.3	6760.87	5603.82	1157.06	6760.87
15622	0	444	---	374	0.35	0.95	50	30	12	3	6766	9.55635	0.127429	0.337	0.13175	0.962857	0.376429	1.54057	0.602286	8750	1.29323	---	2	1	1	0.9	50	1000	5	0.5	0.3	0.5	1	0.9	10	3	10	2	10	30	1	---	24.2255	2.79976	1386.79	640.572	547.295	93.2774	640.572
17516	0	2105	---	374	0.35	0.95	50	30	6	1	32130	9.55635	0.129	0.04515	0.04515	0.129	0.129	0.2064	0.2064	8750	0.272331	---	2	1	1	0.9	50	1000	5	0.5	0.3	0.5	1	0.9	10	3	10	2	10	30	1	---	4.02547	1.35345	120.069	60.6922	53.2701	7.42213	60.6922
17616	0	553	---	374	0.35	0.95	50	30	12	1	6766	9.55635	0.127429	0.0446	0.0435	0.127429	0.124286	0.203886	0.198857	8750	1.29323	---	2	1	1	0.9	50	1000	5	0.5	0.3	0.5	1	0.9	10	3	10	2	10	30	1	---	24.2255	2.79976	1386.79	640.572	547.295	93.2774	640.572
17679	0	2084	---	374	0.35	0.95	50	30	6	3	32130	9.55635	0.129	0.3435	0.3042	0.981429	0.869143	1.57029	1.39063	8750	0.272331	---	2	1	1	0.9	50	1000	5	0.5	0.3	0.5	1	0.9	10	3	10	2	10	30	1	---	4.02547	1.35345	120.069	60.6922	53.2701	7.42213	60.6922
17940	0	26	---	374	0.35	0.95	50	30	24	3	1425	9.55635	0.122714	0.3175	0.033825	0.907143	0.0966429	1.45143	0.154629	8750	6.14035	---	2	1	1	0.9	50	1000	5	0.5	0.3	0.5	1	0.9	10	3	10	2	10	30	1	---	145.791	5.79164	16017.3	6760.87	5603.82	1157.06	6760.87
15028	0	49	---	374	0.45	0.05	50	30	24	1	1832	7.44818	0.0412222	0.01855	0.0168	0.0412222	0.0373333	0.0659556	0.0597333	11250	6.14083	---	2	1	1	0.9	50	1000	5	0.5	0.3	0.5	1	0.9	10	3	10	2	10	30	1	---	145.791	5.79164	16017.3	6760.87	5603.82	1157.06	6760.87
15339	0	3012	---	374	0.45	0.05	50	30	6	1	41310	7.44818	0.0438889	0.01975	0.01975	0.0438889	0.0438889	0.0702222	0.0702222	11250	0.272331	---	2	1	1	0.9	50	1000	5	0.5	0.3	0.5	1	0.9	10	3	10	2	10	30	1	---	4.02547	1.35345	120.069	60.6922	53.2701	7.42213	60.6922
15988	0	80	---	374	0.45	0.05	50	30	24	3	1832	7.44818	0.0412222	0.42375	0.043425	0.941667	0.0965	1.50667	0.1544	11250	6.14083	---	2	1	1	0.9	50	1000	5	0.5	0.3	0.5	1	0.9	10	3	10	2	10	30	1	---	145.791	5.79164	16017.3	6760.87	5603.82	1157.06	6760.87
16128	0	420	---	374	0.45	0.05	50	30	12	1	8699	7.44818	0.0432222	0.01945	0.01945	0.0432222	0.0432222	0.0691556	0.0691556	11250	1.29325	---	2	1	1	0.9	50	1000	5	0.5	0.3	0.5	1	0.9	10	3	10	2	10	30	1	---	24.2255	2.79976	1386.79	640.572	547.295	93.2774	640.572
17192	0	575	---	374	0.45	0.05	50	30	12	3	8699	7.44818	0.0432222	0.4395	0.169075	0.976667	0.375722	1.56267	0.601156	11250	1.29325	---	2	1	1	0.9	50	1000	5	0.5	0.3	0.5	1	0.9	10	3	10	2	10	30	1	---	24.2255	2.79976	1386.79	640.572	547.295	93.2774	640.572
17308	0	3195	---	374	0.45	0.05	50	30	6	3	41310	7.44818	0.0438889	0.44475	0.3948	0.988333	0.877333	1.58133	1.40373	11250	0.272331	---	2	1	1	0.9	50	1000	5	0.5	0.3	0.5	1	0.9	10	3	10	2	10	30	1	---	4.02547	1.35345	120.069	60.6922	53.2701	7.42213	60.6922
15338	0	51	---	374	0.45	0.15	50	30	24	1	1832	7.60425	0.047	0.02115	0.0188	0.047	0.0417778	0.0752	0.0668444	11250	6.14083	---	2	1	1	0.9	50	1000	5	0.5	0.3	0.5	1	0.9	10	3	10	2	10	30	1	---	145.791	5.79164	16017.3	6760.87	5603.82	1157.06	6760.87
15479	0	70	---	374	0.45	0.15	50	30	24	3	1832	7.60425	0.047	0.4225	0.043275	0.938889	0.0961667	1.50222	0.153867	11250	6.14083	---	2	1	1	0.9	50	1000	5	0.5	0.3	0.5	1	0.9	10	3	10	2	10	30	1	---	145.791	5.79164	16017.3	6760.87	5603.82	1157.06	6760.87
15864	0	614	---	374	0.45	0.15	50	30	12	1	8699	7.60425	0.0493333	0.0222	0.0222	0.0493333	0.0493333	0.0789333	0.0789333	11250	1.29325	---	2	1	1	0.9	50	1000	5	0.5	0.3	0.5	1	0.9	10	3	10	2	10	30	1	---	24.2255	2.79976	1386.79	640.572	547.295	93.2774	640.572
15986	0	2632	---	374	0.45	0.15	50	30	6	1	41310	7.60425	0.0501111	0.02255	0.02255	0.0501111	0.0501111	0.0801778	0.0801778	11250	0.272331	---	2	1	1	0.9	50	1000	5	0.5	0.3	0.5	1	0.9	10	3	10	2	10	30	1	---	4.02547	1.35345	120.069	60.6922	53.2701	7.42213	60.6922
17510	0	2955	---	374	0.45	0.15	50	30	6	3	41310	7.60425	0.0501111	0.4445	0.394575	0.987778	0.876833	1.58044	1.40293	11250	0.272331	---	2	1	1	0.9	50	1000	5	0.5	0.3	0.5	1	0.9	10	3	10	2	10	30	1	---	4.02547	1.35345	120.069	60.6922	53.2701	7.42213	60.6922
17856	0	642	---	374	0.45	0.15	50	30	12	3	8699	7.60425	0.0493333	0.439	0.169125	0.975556	0.375833	1.56089	0.601333	11250	1.29325	---	2	1	1	0.9	50	1000	5	0.5	0.3	0.5	1	0.9	10	3	10	2	10	30	1	---	24.2255	2.79976	1386.79	640.572	547.295	93.2774	640.572
15072	0	856	---	374	0.45	0.25	50	30	12	1	8699	7.86994	0.0567778	0.02555	0.02555	0.0567778	0.0567778	0.0908444	0.0908444	11250	1.29325	---	2	1	1	0.9	50	1000	5	0.5	0.3	0.5	1	0.9	10	3	10	2	10	30	1	---	24.2255	2.79976	1386.79	640.572	547.295	93.2774	640.572
15467	0	702	---	374	0.45	0.25	50	30	12	3	8699	7.86994	0.0567778	0.4375	0.168475	0.972222	0.374389	1.55556	0.599022	11250	1.29325	---	2	1	1	0.9	50	1000	5	0.5	0.3	0.5	1	0.9	10	3	10	2	10	30	1	---	24.2255	2.79976	1386.79	640.572	547.295	93.2774	640.572
16162	0	2369	---	374	0.45	0.25	50	30	6	3	41310	7.86994	0.0575556	0.44375	0.395475	0.986111	0.878833	1.57778	1.40613	11250	0.272331	---	2	1	1	0.9	50	1000	5	0.5	0.3	0.5	1	0.9	10	3	10	2	10	30	1	---	4.02547	1.35345	120.069	60.6922	53.2701	7.42213	60.6922
17636	0	89	---	374	0.45	0.25	50	30	24	1	1832	7.86994	0.0544444	0.0245	0.020675	0.0544444	0.0459444	0.0871111	0.0735111	11250	6.14083	---	2	1	1	0.9	50	1000	5	0.5	0.3	0.5	1	0.9	10	3	10	2	10	30	1	---	145.791	5.79164	16017.3	6760.87	5603.82	1157.06	6760.87
17654	0	80	---	374	0.45	0.25	50	30	24	3	1832	7.86994	0.0544444	0.41875	0.043225	0.930556	0.0960556	1.48889	0.153689	11250	6.14083	---	2	1	1	0.9	50	1000	5	0.5	0.3	0.5	1	0.9	10	3	10	2	10	30	1	---	145.791	5.79164	16017.3	6760.87	5603.82	1157.06	6760.87
17664	0	3482	---	374	0.45	0.25	50	30	6	1	41310	7.86994	0.0575556	0.0259	0.0259	0.0575556	0.0575556	0.0920889	0.0920889	11250	0.272331	---	2	1	1	0.9	50	1000	5	0.5	0.3	0.5	1	0.9	10	3	10	2	10	30	1	---	4.02547	1.35345	120.069	60.6922	53.2701	7.42213	60.6922
15968	0	729	---	374	0.45	0.35	50	30	12	1	8699	8.29963	0.0678889	0.03055	0.030525	0.0678889	0.0678333	0.108622	0.108533	11250	1.29325	---	2	1	1	0.9	50	1000	5	0.5	0.3	0.5	1	0.9	10	3	10	2	10	30	1	---	24.2255	2.79976	1386.79	640.572	547.295	93.2774	640.572
16854	0	3228	---	374	0.45	0.35	50	30	6	1	41310	8.29963	0.0688889	0.031	0.031	0.0688889	0.0688889	0.110222	0.110222	11250	0.272331	---	2	1	1	0.9	50	1000	5	0.5	0.3	0.5	1	0.9	10	3	10	2	10	30	1	---	4.02547	1.35345	120.069	60.6922	53.2701	7.42213	60.6922
17449	0	42	---	374	0.45	0.35	50	30	24	3	1832	8.29963	0.0648889	0.41625	0.0432	0.925	0.096	1.48	0.1536	11250	6.14083	---	2	1	1	0.9	50	1000	5	0.5	0.3	0.5	1	0.9	10	3	10	2	10	30	1	---	145.791	5.79164	16017.3	6760.87	5603.82	1157.06	6760.87
17569	0	48	---	374	0.45	0.35	50	30	24	1	1832	8.29963	0.0648889	0.0292	0.02255	0.0648889	0.0501111	0.103822	0.0801778	11250	6.14083	---	2	1	1	0.9	50	1000	5	0.5	0.3	0.5	1	0.9	10	3	10	2	10	30	1	---	145.791	5.79164	16017.3	6760.87	5603.82	1157.06	6760.87
17589	0	638	---	374	0.45	0.35	50	30	12	3	8699	8.29963	0.0678889	0.4365	0.168575	0.97	0.374611	1.552	0.599378	11250	1.29325	---	2	1	1	0.9	50	1000	5	0.5	0.3	0.5	1	0.9	10	3	10	2	10	30	1	---	24.2255	2.79976	1386.79	640.572	547.295	93.2774	640.572
17704	0	2769	---	374	0.45	0.35	50	30	6	3	41310	8.29963	0.0688889	0.44325	0.39355	0.985	0.874556	1.576	1.39929	11250	0.272331	---	2	1	1	0.9	50	1000	5	0.5	0.3	0.5	1	0.9	10	3	10	2	10	30	1	---	4.02547	1.35345	120.069	60.6922	53.2701	7.42213	60.6922
16133	0	2817	---	374	0.45	0.45	50	30	6	1	41310	8.645	0.0706667	0.0318	0.0318	0.0706667	0.0706667	0.113067	0.113067	11250	0.272331	---	2	1	1	0.9	50	1000	5	0.5	0.3	0.5	1	0.9	10	3	10	2	10	30	1	---	4.02547	1.35345	120.069	60.6922	53.2701	7.42213	60.6922
16184	0	494	---	374	0.45	0.45	50	30	12	3	8699	8.645	0.0696667	0.4355	0.168	0.967778	0.373333	1.54844	0.597333	11250	1.29325	---	2	1	1	0.9	50	1000	5	0.5	0.3	0.5	1	0.9	10	3	10	2	10	30	1	---	24.2255	2.79976	1386.79	640.572	547.295	93.2774	640.572
16724	0	54	---	374	0.45	0.45	50	30	24	1	1832	8.645	0.0666667	0.03	0.023475	0.0666667	0.0521667	0.106667	0.0834667	11250	6.14083	---	2	1	1	0.9	50	1000	5	0.5	0.3	0.5	1	0.9	10	3	10	2	10	30	1	---	145.791	5.79164	16017.3	6760.87	5603.82	1157.06	6760.87
16751	0	964	---	374	0.45	0.45	50	30	12	1	8699	8.645	0.0696667	0.03135	0.031325	0.0696667	0.0696111	0.111467	0.111378	11250	1.29325	---	2	1	1	0.9	50	1000	5	0.5	0.3	0.5	1	0.9	10	3	10	2	10	30	1	---	24.2255	2.79976	1386.79	640.572	547.295	93.2774	640.572
17402	0	2613	---	374	0.45	0.45	50	30	6	3	41310	8.645	0.0706667	0.44275	0.39385	0.983889	0.875222	1.57422	1.40036	11250	0.272331	---	2	1	1	0.9	50	1000	5	0.5	0.3	0.5	1	0.9	10	3	10	2	10	30	1	---	4.02547	1.35345	120.069	60.6922	53.2701	7.42213	60.6922
17869	0	69	---	374	0.45	0.45	50	30	24	3	1832	8.645	0.0666667	0.41375	0.0433	0.919444	0.0962222	1.47111	0.153956	11250	6.14083	---	2	1	1	0.9	50	1000	5	0.5	0.3	0.5	1	0.9	10	3	10	2	10	30	1	---	145.791	5.79164	16017.3	6760.87	5603.82	1157.06	6760.87
15590	0	73	---	374	0.45	0.55	50	30	24	3	1832	8.8755	0.0735556	0.41375	0.043275	0.919444	0.0961667	1.47111	0.153867	11250	6.14083	---	2	1	1	0.9	50	1000	5	0.5	0.3	0.5	1	0.9	10	3	10	2	10	30	1	---	145.791	5.79164	16017.3	6760.87	5603.82	1157.06	6760.87
15780	0	3511	---	374	0.45	0.55	50	30	6	3	41310	8.8755	0.0775556	0.44275	0.393125	0.983889	0.873611	1.57422	1.39778	11250	0.272331	---	2	1	1	0.9	50	1000	5	0.5	0.3	0.5	1	0.9	10	3	10	2	10	30	1	---	4.02547	1.35345	120.069	60.6922	53.2701	7.42213	60.6922
16100	0	538	---	374	0.45	0.55	50	30	12	3	8699	8.8755	0.0765556	0.4355	0.168425	0.967778	0.374278	1.54844	0.598844	11250	1.29325	---	2	1	1	0.9	50	1000	5	0.5	0.3	0.5	1	0.9	10	3	10	2	10	30	1	---	24.2255	2.79976	1386.79	640.572	547.295	93.2774	640.572
16461	0	97	---	374	0.45	0.55	50	30	24	1	1832	8.8755	0.0735556	0.0331	0.024525	0.0735556	0.0545	0.117689	0.0872	11250	6.14083	---	2	1	1	0.9	50	1000	5	0.5	0.3	0.5	1	0.9	10	3	10	2	10	30	1	---	145.791	5.79164	16017.3	6760.87	5603.82	1157.06	6760.87
17283	0	3121	---	374	0.45	0.55	50	30	6	1	41310	8.8755	0.0775556	0.0349	0.0349	0.0775556	0.0775556	0.124089	0.124089	11250	0.272331	---	2	1	1	0.9	50	1000	5	0.5	0.3	0.5	1	0.9	10	3	10	2	10	30	1	---	4.02547	1.35345	120.069	60.6922	53.2701	7.42213	60.6922
17805	0	481	---	374	0.45	0.55	50	30	12	1	8699	8.8755	0.0765556	0.03445	0.03445	0.0765556	0.0765556	0.122489	0.122489	11250	1.29325	---	2	1	1	0.9	50	1000	5	0.5	0.3	0.5	1	0.9	10	3	10	2	10	30	1	---	24.2255	2.79976	1386.79	640.572	547.295	93.2774	640.572
15159	0	49	---	374	0.45	0.65	50	30	24	1	1832	9.1532	0.0754444	0.03395	0.0249	0.0754444	0.0553333	0.120711	0.0885333	11250	6.14083	---	2	1	1	0.9	50	1000	5	0.5	0.3	0.5	1	0.9	10	3	10	2	10	30	1	---	145.791	5.79164	16017.3	6760.87	5603.82	1157.06	6760.87
15236	0	2715	---	374	0.45	0.65	50	30	6	1	41310	9.1532	0.0794444	0.03575	0.03575	0.0794444	0.0794444	0.127111	0.127111	11250	0.272331	---	2	1	1	0.9	50	1000	5	0.5	0.3	0.5	1	0.9	10	3	10	2	10	30	1	---	4.02547	1.35345	120.069	60.6922	53.2701	7.42213	60.6922
15310	0	459	---	374	0.45	0.65	50	30	12	3	8699	9.1532	0.0784444	0.435	0.167875	0.966667	0.373056	1.54667	0.596889	11250	1.29325	---	2	1	1	0.9	50	1000	5	0.5	0.3	0.5	1	0.9	10	3	10	2	10	30	1	---	24.2255	2.79976	1386.79	640.572	547.295	93.2774	640.572
16221	0	59	---	374	0.45	0.65	50	30	24	3	1832	9.1532	0.0754444	0.4125	0.043225	0.916667	0.0960556	1.46667	0.153689	11250	6.14083	---	2	1	1	0.9	50	1000	5	0.5	0.3	0.5	1	0.9	10	3	10	2	10	30	1	---	145.791	5.79164	16017.3	6760.87	5603.82	1157.06	6760.87
16486	0	2209	---	374	0.45	0.65	50	30	6	3	41310	9.1532	0.0794444	0.4425	0.3928	0.983333	0.872889	1.57333	1.39662	11250	0.272331	---	2	1	1	0.9	50	1000	5	0.5	0.3	0.5	1	0.9	10	3	10	2	10	30	1	---	4.02547	1.35345	120.069	60.6922	53.2701	7.42213	60.6922
16861	0	677	---	374	0.45	0.65	50	30	12	1	8699	9.1532	0.0784444	0.0353	0.03525	0.0784444	0.0783333	0.125511	0.125333	11250	1.29325	---	2	1	1	0.9	50	1000	5	0.5	0.3	0.5	1	0.9	10	3	10	2	10	30	1	---	24.2255	2.79976	1386.79	640.572	547.295	93.2774	640.572
15358	0	56	---	374	0.45	0.75	50	30	24	3	1832	9.31397	0.0827778	0.41125	0.043475	0.913889	0.0966111	1.46222	0.154578	11250	6.14083	---	2	1	1	0.9	50	1000	5	0.5	0.3	0.5	1	0.9	10	3	10	2	10	30	1	---	145.791	5.79164	16017.3	6760.87	5603.82	1157.06	6760.87
15438	0	84	---	374	0.45	0.75	50	30	24	1	1832	9.31397	0.0827778	0.03725	0.026	0.0827778	0.0577778	0.132444	0.0924444	11250	6.14083	---	2	1	1	0.9	50	1000	5	0.5	0.3	0.5	1	0.9	10	3	10	2	10	30	1	---	145.791	5.79164	16017.3	6760.87	5603.82	1157.06	6760.87
15798	0	820	---	374	0.45	0.75	50	30	12	1	8699	9.31397	0.0861111	0.03875	0.03865	0.0861111	0.0858889	0.137778	0.137422	11250	1.29325	---	2	1	1	0.9	50	1000	5	0.5	0.3	0.5	1	0.9	10	3	10	2	10	30	1	---	24.2255	2.79976	1386.79	640.572	547.295	93.2774	640.572
16327	0	2650	---	374	0.45	0.75	50	30	6	3	41310	9.31397	0.0872222	0.44225	0.3923	0.982778	0.871778	1.57244	1.39484	11250	0.272331	---	2	1	1	0.9	50	1000	5	0.5	0.3	0.5	1	0.9	10	3	10	2	10	30	1	---	4.02547	1.35345	120.069	60.6922	53.2701	7.42213	60.6922
16353	0	585	---	374	0.45	0.75	50	30	12	3	8699	9.31397	0.0861111	0.4345	0.168175	0.965556	0.373722	1.54489	0.597956	11250	1.29325	---	2	1	1	0.9	50	1000	5	0.5	0.3	0.5	1	0.9	10	3	10	2	10	30	1	---	24.2255	2.79976	1386.79	640.572	547.295	93.2774	640.572
17131	0	2501	---	374	0.45	0.75	50	30	6	1	41310	9.31397	0.0872222	0.03925	0.03925	0.0872222	0.0872222	0.139556	0.139556	11250	0.272331	---	2	1	1	0.9	50	1000	5	0.5	0.3	0.5	1	0.9	10	3	10	2	10	30	1	---	4.02547	1.35345	120.069	60.6922	53.2701	7.42213	60.6922
15112	0	485	---	374	0.45	0.85	50	30	12	3	8699	9.57972	0.0936667	0.4335	0.168975	0.963333	0.3755	1.54133	0.6008	11250	1.29325	---	2	1	1	0.9	50	1000	5	0.5	0.3	0.5	1	0.9	10	3	10	2	10	30	1	---	24.2255	2.79976	1386.79	640.572	547.295	93.2774	640.572
15223	0	589	---	374	0.45	0.85	50	30	12	1	8699	9.57972	0.0936667	0.04215	0.041925	0.0936667	0.0931667	0.149867	0.149067	11250	1.29325	---	2	1	1	0.9	50	1000	5	0.5	0.3	0.5	1	0.9	10	3	10	2	10	30	1	---	24.2255	2.79976	1386.79	640.572	547.295	93.2774	640.572
15421	0	3056	---	374	0.45	0.85	50	30	6	3	41310	9.57972	0.0948889	0.44175	0.39115	0.981667	0.869222	1.57067	1.39076	11250	0.272331	---	2	1	1	0.9	50	1000	5	0.5	0.3	0.5	1	0.9	10	3	10	2	10	30	1	---	4.02547	1.35345	120.069	60.6922	53.2701	7.42213	60.6922
15702	0	71	---	374	0.45	0.85	50	30	24	3	1832	9.57972	0.09	0.40875	0.043675	0.908333	0.0970556	1.45333	0.155289	11250	6.14083	---	2	1	1	0.9	50	1000	5	0.5	0.3	0.5	1	0.9	10	3	10	2	10	30	1	---	145.791	5.79164	16017.3	6760.87	5603.82	1157.06	6760.87
16551	0	74	---	374	0.45	0.85	50	30	24	1	1832	9.57972	0.09	0.0405	0.0275	0.09	0.0611111	0.144	0.0977778	11250	6.14083	---	2	1	1	0.9	50	1000	5	0.5	0.3	0.5	1	0.9	10	3	10	2	10	30	1	---	145.791	5.79164	16017.3	6760.87	5603.82	1157.06	6760.87
17571	0	2579	---	374	0.45	0.85	50	30	6	1	41310	9.57972	0.0948889	0.0427	0.0427	0.0948889	0.0948889	0.151822	0.151822	11250	0.272331	---	2	1	1	0.9	50	1000	5	0.5	0.3	0.5	1	0.9	10	3	10	2	10	30	1	---	4.02547	1.35345	120.069	60.6922	53.2701	7.42213	60.6922
15250	0	642	---	374	0.45	0.95	50	30	12	3	8699	9.61754	0.0982222	0.434	0.16875	0.964444	0.375	1.54311	0.6	11250	1.29325	---	2	1	1	0.9	50	1000	5	0.5	0.3	0.5	1	0.9	10	3	10	2	10	30	1	---	24.2255	2.79976	1386.79	640.572	547.295	93.2774	640.572
16632	0	84	---	374	0.45	0.95	50	30	24	1	1832	9.61754	0.0938889	0.04225	0.0284	0.0938889	0.0631111	0.150222	0.100978	11250	6.14083	---	2	1	1	0.9	50	1000	5	0.5	0.3	0.5	1	0.9	10	3	10	2	10	30	1	---	145.791	5.79164	16017.3	6760.87	5603.82	1157.06	6760.87
16911	0	3442	---	374	0.45	0.95	50	30	6	3	41310	9.61754	0.0996667	0.442	0.392125	0.982222	0.871389	1.57156	1.39422	11250	0.272331	---	2	1	1	0.9	50	1000	5	0.5	0.3	0.5	1	0.9	10	3	10	2	10	30	1	---	4.02547	1.35345	120.069	60.6922	53.2701	7.42213	60.6922
17181	0	2567	---	374	0.45	0.95	50	30	6	1	41310	9.61754	0.0996667	0.04485	0.04485	0.0996667	0.0996667	0.159467	0.159467	11250	0.272331	---	2	1	1	0.9	50	1000	5	0.5	0.3	0.5	1	0.9	10	3	10	2	10	30	1	---	4.02547	1.35345	120.069	60.6922	53.2701	7.42213	60.6922
17527	0	68	---	374	0.45	0.95	50	30	24	3	1832	9.61754	0.0938889	0.41	0.043275	0.911111	0.0961667	1.45778	0.153867	11250	6.14083	---	2	1	1	0.9	50	1000	5	0.5	0.3	0.5	1	0.9	10	3	10	2	10	30	1	---	145.791	5.79164	16017.3	6760.87	5603.82	1157.06	6760.87
17528	0	535	---	374	0.45	0.95	50	30	12	1	8699	9.61754	0.0982222	0.0442	0.04395	0.0982222	0.0976667	0.157156	0.156267	11250	1.29325	---	2	1	1	0.9	50	1000	5	0.5	0.3	0.5	1	0.9	10	3	10	2	10	30	1	---	24.2255	2.79976	1386.79	640.572	547.295	93.2774	640.572
15269	0	98	---	374	0.55	0.05	50	30	24	3	2239	8.38242	0.04	0.51	0.0523	0.927273	0.0950909	1.48364	0.152145	13750	6.14113	---	2	1	1	0.9	50	1000	5	0.5	0.3	0.5	1	0.9	10	3	10	2	10	30	1	---	145.791	5.79164	16017.3	6760.87	5603.82	1157.06	6760.87
15373	0	137	---	374	0.55	0.05	50	30	24	1	2239	8.38242	0.04	0.022	0.019975	0.04	0.0363182	0.064	0.0581091	13750	6.14113	---	2	1	1	0.9	50	1000	5	0.5	0.3	0.5	1	0.9	10	3	10	2	10	30	1	---	145.791	5.79164	16017.3	6760.87	5603.82	1157.06	6760.87
15915	0	651	---	374	0.55	0.05	50	30	12	1	10632	8.38242	0.0421818	0.0232	0.0232	0.0421818	0.0421818	0.0674909	0.0674909	13750	1.29327	---	2	1	1	0.9	50	1000	5	0.5	0.3	0.5	1	0.9	10	3	10	2	10	30	1	---	24.2255	2.79976	1386.79	640.572	547.295	93.2774	640.572
16136	0	3330	---	374	0.55	0.05	50	30	6	3	50489	8.38242	0.0429091	0.542	0.47975	0.985455	0.872273	1.57673	1.39564	13750	0.272337	---	2	1	1	0.9	50	1000	5	0.5	0.3	0.5	1	0.9	10	3	10	2	10	30	1	---	4.02547	1.35345	120.069	60.6922	53.2701	7.42213	60.6922
17179	0	3106	---	374	0.55	0.05	50	30	6	1	50489	8.38242	0.0429091	0.0236	0.0236	0.0429091	0.0429091	0.0686545	0.0686545	13750	0.272337	---	2	1	1	0.9	50	1000	5	0.5	0.3	0.5	1	0.9	10	3	10	2	10	30	1	---	4.02547	1.35345	120.069	60.6922	53.2701	7.42213	60.6922
17497	0	876	---	374	0.55	0.05	50	30	12	3	10632	8.38242	0.0421818	0.534	0.205275	0.970909	0.373227	1.55345	0.597164	13750	1.29327	---	2	1	1	0.9	50	1000	5	0.5	0.3	0.5	1	0.9	10	3	10	2	10	30	1	---	24.2255	2.79976	1386.79	640.572	547.295	93.2774	640.572
15481	0	112	---	374	0.55	0.15	50	30	24	3	2239	8.47214	0.0378182	0.5075	0.05305	0.922727	0.0964545	1.47636	0.154327	13750	6.14113	---	2	1	1	0.9	50	1000	5	0.5	0.3	0.5	1	0.9	10	3	10	2	10	30	1	---	145.791	5.79164	16017.3	6760.87	5603.82	1157.06	6760.87
15520	0	3982	---	374	0.55	0.15	50	30	6	3	50489	8.47214	0.04	0.5415	0.4804	0.984545	0.873455	1.57527	1.39753	13750	0.272337	---	2	1	1	0.9	50	1000	5	0.5	0.3	0.5	1	0.9	10	3	10	2	10	30	1	---	4.02547	1.35345	120.069	60.6922	53.2701	7.42213	60.6922
15604	0	536	---	374	0.55	0.15	50	30	12	1	10632	8.47214	0.0394545	0.0217	0.0217	0.0394545	0.0394545	0.0631273	0.0631273	13750	1.29327	---	2	1	1	0.9	50	1000	5	0.5	0.3	0.5	1	0.9	10	3	10	2	10	30	1	---	24.2255	2.79976	1386.79	640.572	547.295	93.2774	640.572
16409	0	3486	---	374	0.55	0.15	50	30	6	1	50489	8.47214	0.04	0.022	0.022	0.04	0.04	0.064	0.064	13750	0.272337	---	2	1	1	0.9	50	1000	5	0.5	0.3	0.5	1	0.9	10	3	10	2	10	30	1	---	4.02547	1.35345	120.069	60.6922	53.2701	7.42213	60.6922
16654	0	856	---	374	0.55	0.15	50	30	12	3	10632	8.47214	0.0394545	0.533	0.205225	0.969091	0.373136	1.55055	0.597018	13750	1.29327	---	2	1	1	0.9	50	1000	5	0.5	0.3	0.5	1	0.9	10	3	10	2	10	30	1	---	24.2255	2.79976	1386.79	640.572	547.295	93.2774	640.572
17484	0	138	---	374	0.55	0.15	50	30	24	1	2239	8.47214	0.0378182	0.0208	0.019125	0.0378182	0.0347727	0.0605091	0.0556364	13750	6.14113	---	2	1	1	0.9	50	1000	5	0.5	0.3	0.5	1	0.9	10	3	10	2	10	30	1	---	145.791	5.79164	16017.3	6760.87	5603.82	1157.06	6760.87
15216	0	2770	---	374	0.55	0.25	50	30	6	3	50489	8.5954	0.0444545	0.5415	0.480175	0.984545	0.873045	1.57527	1.39687	13750	0.272337	---	2	1	1	0.9	50	1000	5	0.5	0.3	0.5	1	0.9	10	3	10	2	10	30	1	---	4.02547	1.35345	120.069	60.6922	53.2701	7.42213	60.6922
15302	0	154	---	374	0.55	0.25	50	30	24	1	2239	8.5954	0.0419091	0.02305	0.02085	0.0419091	0.0379091	0.0670545	0.0606545	13750	6.14113	---	2	1	1	0.9	50	1000	5	0.5	0.3	0.5	1	0.9	10	3	10	2	10	30	1	---	145.791	5.79164	16017.3	6760.87	5603.82	1157.06	6760.87
16215	0	820	---	374	0.55	0.25	50	30	12	3	10632	8.5954	0.0438182	0.533	0.206025	0.969091	0.374591	1.55055	0.599345	13750	1.29327	---	2	1	1	0.9	50	1000	5	0.5	0.3	0.5	1	0.9	10	3	10	2	10	30	1	---	24.2255	2.79976	1386.79	640.572	547.295	93.2774	640.572
16219	0	777	---	374	0.55	0.25	50	30	12	1	10632	8.5954	0.0438182	0.0241	0.0241	0.0438182	0.0438182	0.0701091	0.0701091	13750	1.29327	---	2	1	1	0.9	50	1000	5	0.5	0.3	0.5	1	0.9	10	3	10	2	10	30	1	---	24.2255	2.79976	1386.79	640.572	547.295	93.2774	640.572
16804	0	3543	---	374	0.55	0.25	50	30	6	1	50489	8.5954	0.0444545	0.02445	0.02445	0.0444545	0.0444545	0.0711273	0.0711273	13750	0.272337	---	2	1	1	0.9	50	1000	5	0.5	0.3	0.5	1	0.9	10	3	10	2	10	30	1	---	4.02547	1.35345	120.069	60.6922	53.2701	7.42213	60.6922
16906	0	84	---	374	0.55	0.25	50	30	24	3	2239	8.5954	0.0419091	0.5075	0.0528	0.922727	0.096	1.47636	0.1536	13750	6.14113	---	2	1	1	0.9	50	1000	5	0.5	0.3	0.5	1	0.9	10	3	10	2	10	30	1	---	145.791	5.79164	16017.3	6760.87	5603.82	1157.06	6760.87
16025	0	443	---	374	0.55	0.35	50	30	12	1	10632	8.76908	0.0474545	0.0261	0.0261	0.0474545	0.0474545	0.0759273	0.0759273	13750	1.29327	---	2	1	1	0.9	50	1000	5	0.5	0.3	0.5	1	0.9	10	3	10	2	10	30	1	---	24.2255	2.79976	1386.79	640.572	547.295	93.2774	640.572
16050	0	104	---	374	0.55	0.35	50	30	24	3	2239	8.76908	0.0455455	0.5075	0.052725	0.922727	0.0958636	1.47636	0.153382	13750	6.14113	---	2	1	1	0.9	50	1000	5	0.5	0.3	0.5	1	0.9	10	3	10	2	10	30	1	---	145.791	5.79164	16017.3	6760.87	5603.82	1157.06	6760.87
16239	0	3514	---	374	0.55	0.35	50	30	6	1	50489	8.76908	0.0480909	0.02645	0.02645	0.0480909	0.0480909	0.0769455	0.0769455	13750	0.272337	---	2	1	1	0.9	50	1000	5	0.5	0.3	0.5	1	0.9	10	3	10	2	10	30	1	---	4.02547	1.35345	120.069	60.6922	53.2701	7.42213	60.6922
16865	0	129	---	374	0.55	0.35	50	30	24	1	2239	8.76908	0.0455455	0.02505	0.0222	0.0455455	0.0403636	0.0728727	0.0645818	13750	6.14113	---	2	1	1	0.9	50	1000	5	0.5	0.3	0.5	1	0.9	10	3	10	2	10	30	1	---	145.791	5.79164	16017.3	6760.87	5603.82	1157.06	6760.87
16887	0	3137	---	374	0.55	0.35	50	30	6	3	50489	8.76908	0.0480909	0.5415	0.481475	0.984545	0.875409	1.57527	1.40065	13750	0.272337	---	2	1	1	0.9	50	1000	5	0.5	0.3	0.5	1	0.9	10	3	10	2	10	30	1	---	4.02547	1.35345	120.069	60.6922	53.2701	7.42213	60.6922
17837	0	556	---	374	0.55	0.35	50	30	12	3	10632	8.76908	0.0474545	0.533	0.206675	0.969091	0.375773	1.55055	0.601236	13750	1.29327	---	2	1	1	0.9	50	1000	5	0.5	0.3	0.5	1	0.9	10	3	10	2	10	30	1	---	24.2255	2.79976	1386.79	640.572	547.295	93.2774	640.572
15730	0	593	---	374	0.55	0.45	50	30	12	3	10632	9.11613	0.0547273	0.532	0.206425	0.967273	0.375318	1.54764	0.600509	13750	1.29327	---	2	1	1	0.9	50	1000	5	0.5	0.3	0.5	1	0.9	10	3	10	2	10	30	1	---	24.2255	2.79976	1386.79	640.572	547.295	93.2774	640.572
15830	0	70	---	374	0.55	0.45	50	30	24	3	2239	9.11613	0.0528182	0.505	0.05275	0.918182	0.0959091	1.46909	0.153455	13750	6.14113	---	2	1	1	0.9	50	1000	5	0.5	0.3	0.5	1	0.9	10	3	10	2	10	30	1	---	145.791	5.79164	16017.3	6760.87	5603.82	1157.06	6760.87
16146	0	126	---	374	0.55	0.45	50	30	24	1	2239	9.11613	0.0528182	0.02905	0.024275	0.0528182	0.0441364	0.0845091	0.0706182	13750	6.14113	---	2	1	1	0.9	50	1000	5	0.5	0.3	0.5	1	0.9	10	3	10	2	10	30	1	---	145.791	5.79164	16017.3	6760.87	5603.82	1157.06	6760.87
17362	0	2621	---	374	0.55	0.45	50	30	6	1	50489	9.11613	0.0553636	0.03045	0.03045	0.0553636	0.0553636	0.0885818	0.0885818	13750	0.272337	---	2	1	1	0.9	50	1000	5	0.5	0.3	0.5	1	0.9	10	3	10	2	10	30	1	---	4.02547	1.35345	120.069	60.6922	53.2701	7.42213	60.6922
17509	0	716	---	374	0.55	0.45	50	30	12	1	10632	9.11613	0.0547273	0.0301	0.0301	0.0547273	0.0547273	0.0875636	0.0875636	13750	1.29327	---	2	1	1	0.9	50	1000	5	0.5	0.3	0.5	1	0.9	10	3	10	2	10	30	1	---	24.2255	2.79976	1386.79	640.572	547.295	93.2774	640.572
17858	0	4060	---	374	0.55	0.45	50	30	6	3	50489	9.11613	0.0553636	0.541	0.478975	0.983636	0.870864	1.57382	1.39338	13750	0.272337	---	2	1	1	0.9	50	1000	5	0.5	0.3	0.5	1	0.9	10	3	10	2	10	30	1	---	4.02547	1.35345	120.069	60.6922	53.2701	7.42213	60.6922
15508	0	622	---	374	0.55	0.55	50	30	12	3	10632	9.37382	0.0681818	0.531	0.2052	0.965455	0.373091	1.54473	0.596945	13750	1.29327	---	2	1	1	0.9	50	1000	5	0.5	0.3	0.5	1	0.9	10	3	10	2	10	30	1	---	24.2255	2.79976	1386.79	640.572	547.295	93.2774	640.572
15835	0	3634	---	374	0.55	0.55	50	30	6	3	50489	9.37382	0.069	0.5405	0.479525	0.982727	0.871864	1.57236	1.39498	13750	0.272337	---	2	1	1	0.9	50	1000	5	0.5	0.3	0.5	1	0.9	10	3	10	2	10	30	1	---	4.02547	1.35345	120.069	60.6922	53.2701	7.42213	60.6922
15857	0	3965	---	374	0.55	0.55	50	30	6	1	50489	9.37382	0.069	0.03795	0.03795	0.069	0.069	0.1104	0.1104	13750	0.272337	---	2	1	1	0.9	50	1000	5	0.5	0.3	0.5	1	0.9	10	3	10	2	10	30	1	---	4.02547	1.35345	120.069	60.6922	53.2701	7.42213	60.6922
16404	0	125	---	374	0.55	0.55	50	30	24	1	2239	9.37382	0.0657273	0.03615	0.028225	0.0657273	0.0513182	0.105164	0.0821091	13750	6.14113	---	2	1	1	0.9	50	1000	5	0.5	0.3	0.5	1	0.9	10	3	10	2	10	30	1	---	145.791	5.79164	16017.3	6760.87	5603.82	1157.06	6760.87
17904	0	91	---	374	0.55	0.55	50	30	24	3	2239	9.37382	0.0657273	0.5025	0.0524	0.913636	0.0952727	1.46182	0.152436	13750	6.14113	---	2	1	1	0.9	50	1000	5	0.5	0.3	0.5	1	0.9	10	3	10	2	10	30	1	---	145.791	5.79164	16017.3	6760.87	5603.82	1157.06	6760.87
17960	0	677	---	374	0.55	0.55	50	30	12	1	10632	9.37382	0.0681818	0.0375	0.037425	0.0681818	0.0680455	0.109091	0.108873	13750	1.29327	---	2	1	1	0.9	50	1000	5	0.5	0.3	0.5	1	0.9	10	3	10	2	10	30	1	---	24.2255	2.79976	1386.79	640.572	547.295	93.2774	640.572
15156	0	2921	---	374	0.55	0.65	50	30	6	3	50489	9.55113	0.0688182	0.5405	0.479875	0.982727	0.8725	1.57236	1.396	13750	0.272337	---	2	1	1	0.9	50	1000	5	0.5	0.3	0.5	1	0.9	10	3	10	2	10	30	1	---	4.02547	1.35345	120.069	60.6922	53.2701	7.42213	60.6922
15412	0	3309	---	374	0.55	0.65	50	30	6	1	50489	9.55113	0.0688182	0.03785	0.03785	0.0688182	0.0688182	0.110109	0.110109	13750	0.272337	---	2	1	1	0.9	50	1000	5	0.5	0.3	0.5	1	0.9	10	3	10	2	10	30	1	---	4.02547	1.35345	120.069	60.6922	53.2701	7.42213	60.6922
16220	0	117	---	374	0.55	0.65	50	30	24	3	2239	9.55113	0.0655455	0.5025	0.0525	0.913636	0.0954545	1.46182	0.152727	13750	6.14113	---	2	1	1	0.9	50	1000	5	0.5	0.3	0.5	1	0.9	10	3	10	2	10	30	1	---	145.791	5.79164	16017.3	6760.87	5603.82	1157.06	6760.87
16586	0	660	---	374	0.55	0.65	50	30	12	1	10632	9.55113	0.068	0.0374	0.0374	0.068	0.068	0.1088	0.1088	13750	1.29327	---	2	1	1	0.9	50	1000	5	0.5	0.3	0.5	1	0.9	10	3	10	2	10	30	1	---	24.2255	2.79976	1386.79	640.572	547.295	93.2774	640.572
17047	0	656	---	374	0.55	0.65	50	30	12	3	10632	9.55113	0.068	0.531	0.207175	0.965455	0.376682	1.54473	0.602691	13750	1.29327	---	2	1	1	0.9	50	1000	5	0.5	0.3	0.5	1	0.9	10	3	10	2	10	30	1	---	24.2255	2.79976	1386.79	640.572	547.295	93.2774	640.572
17706	0	132	---	374	0.55	0.65	50	30	24	1	2239	9.55113	0.0655455	0.03605	0.02855	0.0655455	0.0519091	0.104873	0.0830545	13750	6.14113	---	2	1	1	0.9	50	1000	5	0.5	0.3	0.5	1	0.9	10	3	10	2	10	30	1	---	145.791	5.79164	16017.3	6760.87	5603.82	1157.06	6760.87
15987	0	748	---	374	0.55	0.75	50	30	12	1	10632	9.71702	0.0711818	0.03915	0.039075	0.0711818	0.0710455	0.113891	0.113673	13750	1.29327	---	2	1	1	0.9	50	1000	5	0.5	0.3	0.5	1	0.9	10	3	10	2	10	30	1	---	24.2255	2.79976	1386.79	640.572	547.295	93.2774	640.572
16793	0	1013	---	374	0.55	0.75	50	30	12	3	10632	9.71702	0.0711818	0.5305	0.2053	0.964545	0.373273	1.54327	0.597236	13750	1.29327	---	2	1	1	0.9	50	1000	5	0.5	0.3	0.5	1	0.9	10	3	10	2	10	30	1	---	24.2255	2.79976	1386.79	640.572	547.295	93.2774	640.572
17286	0	3200	---	374	0.55	0.75	50	30	6	3	50489	9.71702	0.0720909	0.54025	0.4797	0.982273	0.872182	1.57164	1.39549	13750	0.272337	---	2	1	1	0.9	50	1000	5	0.5	0.3	0.5	1	0.9	10	3	10	2	10	30	1	---	4.02547	1.35345	120.069	60.6922	53.2701	7.42213	60.6922
17474	0	100	---	374	0.55	0.75	50	30	24	3	2239	9.71702	0.0684545	0.50125	0.053025	0.911364	0.0964091	1.45818	0.154255	13750	6.14113	---	2	1	1	0.9	50	1000	5	0.5	0.3	0.5	1	0.9	10	3	10	2	10	30	1	---	145.791	5.79164	16017.3	6760.87	5603.82	1157.06	6760.87
17608	0	3519	---	374	0.55	0.75	50	30	6	1	50489	9.71702	0.0720909	0.03965	0.03965	0.0720909	0.0720909	0.115345	0.115345	13750	0.272337	---	2	1	1	0.9	50	1000	5	0.5	0.3	0.5	1	0.9	10	3	10	2	10	30	1	---	4.02547	1.35345	120.069	60.6922	53.2701	7.42213	60.6922
17721	0	76	---	374	0.55	0.75	50	30	24	1	2239	9.71702	0.0684545	0.03765	0.0292	0.0684545	0.0530909	0.109527	0.0849455	13750	6.14113	---	2	1	1	0.9	50	1000	5	0.5	0.3	0.5	1	0.9	10	3	10	2	10	30	1	---	145.791	5.79164	16017.3	6760.87	5603.82	1157.06	6760.87
15031	0	56	---	374	0.55	0.85	50	30	24	3	2239	9.95127	0.0747273	0.4975	0.052875	0.904545	0.0961364	1.44727	0.153818	13750	6.14113	---	2	1	1	0.9	50	1000	5	0.5	0.3	0.5	1	0.9	10	3	10	2	10	30	1	---	145.791	5.79164	16017.3	6760.87	5603.82	1157.06	6760.87
16101	0	532	---	374	0.55	0.85	50	30	12	3	10632	9.95127	0.078	0.529	0.206925	0.961818	0.376227	1.53891	0.601964	13750	1.29327	---	2	1	1	0.9	50	1000	5	0.5	0.3	0.5	1	0.9	10	3	10	2	10	30	1	---	24.2255	2.79976	1386.79	640.572	547.295	93.2774	640.572
16612	0	3254	---	374	0.55	0.85	50	30	6	3	50489	9.95127	0.0790909	0.5395	0.4805	0.980909	0.873636	1.56945	1.39782	13750	0.272337	---	2	1	1	0.9	50	1000	5	0.5	0.3	0.5	1	0.9	10	3	10	2	10	30	1	---	4.02547	1.35345	120.069	60.6922	53.2701	7.42213	60.6922
16705	0	2649	---	374	0.55	0.85	50	30	6	1	50489	9.95127	0.0790909	0.0435	0.0435	0.0790909	0.0790909	0.126545	0.126545	13750	0.272337	---	2	1	1	0.9	50	1000	5	0.5	0.3	0.5	1	0.9	10	3	10	2	10	30	1	---	4.02547	1.35345	120.069	60.6922	53.2701	7.42213	60.6922
17479	0	676	---	374	0.55	0.85	50	30	12	1	10632	9.95127	0.078	0.0429	0.0428	0.078	0.0778182	0.1248	0.124509	13750	1.29327	---	2	1	1	0.9	50	1000	5	0.5	0.3	0.5	1	0.9	10	3	10	2	10	30	1	---	24.2255	2.79976	1386.79	640.572	547.295	93.2774	640.572
17563	0	116	---	374	0.55	0.85	50	30	24	1	2239	9.95127	0.0747273	0.0411	0.030625	0.0747273	0.0556818	0.119564	0.0890909	13750	6.14113	---	2	1	1	0.9	50	1000	5	0.5	0.3	0.5	1	0.9	10	3	10	2	10	30	1	---	145.791	5.79164	16017.3	6760.87	5603.82	1157.06	6760.87
15318	0	2627	---	374	0.55	0.95	50	30	6	3	50489	10.1309	0.0815455	0.53925	0.480075	0.980455	0.872864	1.56873	1.39658	13750	0.272337	---	2	1	1	0.9	50	1000	5	0.5	0.3	0.5	1	0.9	10	3	10	2	10	30	1	---	4.02547	1.35345	120.069	60.6922	53.2701	7.42213	60.6922
15405	0	118	---	374	0.55	0.95	50	30	24	1	2239	10.1309	0.0779091	0.04285	0.0311	0.0779091	0.0565455	0.124655	0.0904727	13750	6.14113	---	2	1	1	0.9	50	1000	5	0.5	0.3	0.5	1	0.9	10	3	10	2	10	30	1	---	145.791	5.79164	16017.3	6760.87	5603.82	1157.06	6760.87
15445	0	78	---	374	0.55	0.95	50	30	24	3	2239	10.1309	0.0779091	0.49625	0.0531	0.902273	0.0965455	1.44364	0.154473	13750	6.14113	---	2	1	1	0.9	50	1000	5	0.5	0.3	0.5	1	0.9	10	3	10	2	10	30	1	---	145.791	5.79164	16017.3	6760.87	5603.82	1157.06	6760.87
15459	0	3142	---	374	0.55	0.95	50	30	6	1	50489	10.1309	0.0815455	0.04485	0.04485	0.0815455	0.0815455	0.130473	0.130473	13750	0.272337	---	2	1	1	0.9	50	1000	5	0.5	0.3	0.5	1	0.9	10	3	10	2	10	30	1	---	4.02547	1.35345	120.069	60.6922	53.2701	7.42213	60.6922
16939	0	1019	---	374	0.55	0.95	50	30	12	3	10632	10.1309	0.0806364	0.5285	0.20535	0.960909	0.373364	1.53745	0.597382	13750	1.29327	---	2	1	1	0.9	50	1000	5	0.5	0.3	0.5	1	0.9	10	3	10	2	10	30	1	---	24.2255	2.79976	1386.79	640.572	547.295	93.2774	640.572
17612	0	839	---	374	0.55	0.95	50	30	12	1	10632	10.1309	0.0806364	0.04435	0.044175	0.0806364	0.0803182	0.129018	0.128509	13750	1.29327	---	2	1	1	0.9	50	1000	5	0.5	0.3	0.5	1	0.9	10	3	10	2	10	30	1	---	24.2255	2.79976	1386.79	640.572	547.295	93.2774	640.572
15680	0	224	---	374	0.65	0.05	50	30	24	1	2646	9.09834	0.0373846	0.0243	0.022575	0.0373846	0.0347308	0.0598154	0.0555692	16250	6.14135	---	2	1	1	0.9	50	1000	5	0.5	0.3	0.5	1	0.9	10	3	10	2	10	30	1	---	145.791	5.79164	16017.3	6760.87	5603.82	1157.06	6760.87
16360	0	133	---	374	0.65	0.05	50	30	24	3	2646	9.09834	0.0373846	0.5975	0.06235	0.919231	0.0959231	1.47077	0.153477	16250	6.14135	---	2	1	1	0.9	50	1000	5	0.5	0.3	0.5	1	0.9	10	3	10	2	10	30	1	---	145.791	5.79164	16017.3	6760.87	5603.82	1157.06	6760.87
17016	0	3955	---	374	0.65	0.05	50	30	6	3	59669	9.09834	0.0398462	0.6395	0.568325	0.983846	0.874346	1.57415	1.39895	16250	0.272336	---	2	1	1	0.9	50	1000	5	0.5	0.3	0.5	1	0.9	10	3	10	2	10	30	1	---	4.02547	1.35345	120.069	60.6922	53.2701	7.42213	60.6922
17060	0	638	---	374	0.65	0.05	50	30	12	1	12566	9.09834	0.0392308	0.0255	0.0255	0.0392308	0.0392308	0.0627692	0.0627692	16250	1.29317	---	2	1	1	0.9	50	1000	5	0.5	0.3	0.5	1	0.9	10	3	10	2	10	30	1	---	24.2255	2.79976	1386.79	640.572	547.295	93.2774	640.572
17216	0	5476	---	374	0.65	0.05	50	30	6	1	59669	9.09834	0.0398462	0.0259	0.0259	0.0398462	0.0398462	0.0637538	0.0637538	16250	0.272336	---	2	1	1	0.9	50	1000	5	0.5	0.3	0.5	1	0.9	10	3	10	2	10	30	1	---	4.02547	1.35345	120.069	60.6922	53.2701	7.42213	60.6922
17807	0	613	---	374	0.65	0.05	50	30	12	3	12566	9.09834	0.0392308	0.629	0.243625	0.967692	0.374808	1.54831	0.599692	16250	1.29317	---	2	1	1	0.9	50	1000	5	0.5	0.3	0.5	1	0.9	10	3	10	2	10	30	1	---	24.2255	2.79976	1386.79	640.572	547.295	93.2774	640.572
16726	0	3852	---	374	0.65	0.15	50	30	6	1	59669	9.22044	0.0404615	0.0263	0.0263	0.0404615	0.0404615	0.0647385	0.0647385	16250	0.272336	---	2	1	1	0.9	50	1000	5	0.5	0.3	0.5	1	0.9	10	3	10	2	10	30	1	---	4.02547	1.35345	120.069	60.6922	53.2701	7.42213	60.6922
16884	0	171	---	374	0.65	0.15	50	30	24	1	2646	9.22044	0.038	0.0247	0.02305	0.038	0.0354615	0.0608	0.0567385	16250	6.14135	---	2	1	1	0.9	50	1000	5	0.5	0.3	0.5	1	0.9	10	3	10	2	10	30	1	---	145.791	5.79164	16017.3	6760.87	5603.82	1157.06	6760.87
17065	0	3999	---	374	0.65	0.15	50	30	6	3	59669	9.22044	0.0404615	0.6395	0.567175	0.983846	0.872577	1.57415	1.39612	16250	0.272336	---	2	1	1	0.9	50	1000	5	0.5	0.3	0.5	1	0.9	10	3	10	2	10	30	1	---	4.02547	1.35345	120.069	60.6922	53.2701	7.42213	60.6922
17109	0	148	---	374	0.65	0.15	50	30	24	3	2646	9.22044	0.038	0.5975	0.06205	0.919231	0.0954615	1.47077	0.152738	16250	6.14135	---	2	1	1	0.9	50	1000	5	0.5	0.3	0.5	1	0.9	10	3	10	2	10	30	1	---	145.791	5.79164	16017.3	6760.87	5603.82	1157.06	6760.87
17364	0	1024	---	374	0.65	0.15	50	30	12	3	12566	9.22044	0.0398462	0.629	0.2413	0.967692	0.371231	1.54831	0.593969	16250	1.29317	---	2	1	1	0.9	50	1000	5	0.5	0.3	0.5	1	0.9	10	3	10	2	10	30	1	---	24.2255	2.79976	1386.79	640.572	547.295	93.2774	640.572
17586	0	831	---	374	0.65	0.15	50	30	12	1	12566	9.22044	0.0398462	0.0259	0.0259	0.0398462	0.0398462	0.0637538	0.0637538	16250	1.29317	---	2	1	1	0.9	50	1000	5	0.5	0.3	0.5	1	0.9	10	3	10	2	10	30	1	---	24.2255	2.79976	1386.79	640.572	547.295	93.2774	640.572
15030	0	127	---	374	0.65	0.25	50	30	24	3	2646	9.29875	0.0385385	0.59625	0.061875	0.917308	0.0951923	1.46769	0.152308	16250	6.14135	---	2	1	1	0.9	50	1000	5	0.5	0.3	0.5	1	0.9	10	3	10	2	10	30	1	---	145.791	5.79164	16017.3	6760.87	5603.82	1157.06	6760.87
16559	0	4314	---	374	0.65	0.25	50	30	6	1	59669	9.29875	0.041	0.02665	0.02665	0.041	0.041	0.0656	0.0656	16250	0.272336	---	2	1	1	0.9	50	1000	5	0.5	0.3	0.5	1	0.9	10	3	10	2	10	30	1	---	4.02547	1.35345	120.069	60.6922	53.2701	7.42213	60.6922
16876	0	174	---	374	0.65	0.25	50	30	24	1	2646	9.29875	0.0385385	0.02505	0.02315	0.0385385	0.0356154	0.0616615	0.0569846	16250	6.14135	---	2	1	1	0.9	50	1000	5	0.5	0.3	0.5	1	0.9	10	3	10	2	10	30	1	---	145.791	5.79164	16017.3	6760.87	5603.82	1157.06	6760.87
16969	0	911	---	374	0.65	0.25	50	30	12	3	12566	9.29875	0.0403846	0.6285	0.24295	0.966923	0.373769	1.54708	0.598031	16250	1.29317	---	2	1	1	0.9	50	1000	5	0.5	0.3	0.5	1	0.9	10	3	10	2	10	30	1	---	24.2255	2.79976	1386.79	640.572	547.295	93.2774	640.572
17511	0	819	---	374	0.65	0.25	50	30	12	1	12566	9.29875	0.0403846	0.02625	0.02625	0.0403846	0.0403846	0.0646154	0.0646154	16250	1.29317	---	2	1	1	0.9	50	1000	5	0.5	0.3	0.5	1	0.9	10	3	10	2	10	30	1	---	24.2255	2.79976	1386.79	640.572	547.295	93.2774	640.572
17538	0	3960	---	374	0.65	0.25	50	30	6	3	59669	9.29875	0.041	0.63925	0.56785	0.983462	0.873615	1.57354	1.39778	16250	0.272336	---	2	1	1	0.9	50	1000	5	0.5	0.3	0.5	1	0.9	10	3	10	2	10	30	1	---	4.02547	1.35345	120.069	60.6922	53.2701	7.42213	60.6922
15104	0	128	---	374	0.65	0.35	50	30	24	3	2646	9.32122	0.0385385	0.59625	0.06235	0.917308	0.0959231	1.46769	0.153477	16250	6.14135	---	2	1	1	0.9	50	1000	5	0.5	0.3	0.5	1	0.9	10	3	10	2	10	30	1	---	145.791	5.79164	16017.3	6760.87	5603.82	1157.06	6760.87
15126	0	3368	---	374	0.65	0.35	50	30	6	1	59669	9.32122	0.041	0.02665	0.02665	0.041	0.041	0.0656	0.0656	16250	0.272336	---	2	1	1	0.9	50	1000	5	0.5	0.3	0.5	1	0.9	10	3	10	2	10	30	1	---	4.02547	1.35345	120.069	60.6922	53.2701	7.42213	60.6922
15378	0	205	---	374	0.65	0.35	50	30	24	1	2646	9.32122	0.0385385	0.02505	0.02325	0.0385385	0.0357692	0.0616615	0.0572308	16250	6.14135	---	2	1	1	0.9	50	1000	5	0.5	0.3	0.5	1	0.9	10	3	10	2	10	30	1	---	145.791	5.79164	16017.3	6760.87	5603.82	1157.06	6760.87
15531	0	839	---	374	0.65	0.35	50	30	12	1	12566	9.32122	0.0403846	0.02625	0.02625	0.0403846	0.0403846	0.0646154	0.0646154	16250	1.29317	---	2	1	1	0.9	50	1000	5	0.5	0.3	0.5	1	0.9	10	3	10	2	10	30	1	---	24.2255	2.79976	1386.79	640.572	547.295	93.2774	640.572
17379	0	3426	---	374	0.65	0.35	50	30	6	3	59669	9.32122	0.041	0.63925	0.56575	0.983462	0.870385	1.57354	1.39262	16250	0.272336	---	2	1	1	0.9	50	1000	5	0.5	0.3	0.5	1	0.9	10	3	10	2	10	30	1	---	4.02547	1.35345	120.069	60.6922	53.2701	7.42213	60.6922
17759	0	894	---	374	0.65	0.35	50	30	12	3	12566	9.32122	0.0403846	0.6285	0.241375	0.966923	0.371346	1.54708	0.594154	16250	1.29317	---	2	1	1	0.9	50	1000	5	0.5	0.3	0.5	1	0.9	10	3	10	2	10	30	1	---	24.2255	2.79976	1386.79	640.572	547.295	93.2774	640.572
15482	0	4891	---	374	0.65	0.45	50	30	6	1	59669	9.4356	0.0436154	0.02835	0.02835	0.0436154	0.0436154	0.0697846	0.0697846	16250	0.272336	---	2	1	1	0.9	50	1000	5	0.5	0.3	0.5	1	0.9	10	3	10	2	10	30	1	---	4.02547	1.35345	120.069	60.6922	53.2701	7.42213	60.6922
15584	0	202	---	374	0.65	0.45	50	30	24	1	2646	9.4356	0.0408462	0.02655	0.024275	0.0408462	0.0373462	0.0653538	0.0597538	16250	6.14135	---	2	1	1	0.9	50	1000	5	0.5	0.3	0.5	1	0.9	10	3	10	2	10	30	1	---	145.791	5.79164	16017.3	6760.87	5603.82	1157.06	6760.87
16570	0	126	---	374	0.65	0.45	50	30	24	3	2646	9.4356	0.0408462	0.595	0.0623	0.915385	0.0958462	1.46462	0.153354	16250	6.14135	---	2	1	1	0.9	50	1000	5	0.5	0.3	0.5	1	0.9	10	3	10	2	10	30	1	---	145.791	5.79164	16017.3	6760.87	5603.82	1157.06	6760.87
17396	0	785	---	374	0.65	0.45	50	30	12	1	12566	9.4356	0.0429231	0.0279	0.0279	0.0429231	0.0429231	0.0686769	0.0686769	16250	1.29317	---	2	1	1	0.9	50	1000	5	0.5	0.3	0.5	1	0.9	10	3	10	2	10	30	1	---	24.2255	2.79976	1386.79	640.572	547.295	93.2774	640.572
17865	0	4136	---	374	0.65	0.45	50	30	6	3	59669	9.4356	0.0436154	0.639	0.565925	0.983077	0.870654	1.57292	1.39305	16250	0.272336	---	2	1	1	0.9	50	1000	5	0.5	0.3	0.5	1	0.9	10	3	10	2	10	30	1	---	4.02547	1.35345	120.069	60.6922	53.2701	7.42213	60.6922
17950	0	908	---	374	0.65	0.45	50	30	12	3	12566	9.4356	0.0429231	0.628	0.243725	0.966154	0.374962	1.54585	0.599938	16250	1.29317	---	2	1	1	0.9	50	1000	5	0.5	0.3	0.5	1	0.9	10	3	10	2	10	30	1	---	24.2255	2.79976	1386.79	640.572	547.295	93.2774	640.572
15192	0	3789	---	374	0.65	0.55	50	30	6	3	59669	9.54965	0.048	0.63875	0.56785	0.982692	0.873615	1.57231	1.39778	16250	0.272336	---	2	1	1	0.9	50	1000	5	0.5	0.3	0.5	1	0.9	10	3	10	2	10	30	1	---	4.02547	1.35345	120.069	60.6922	53.2701	7.42213	60.6922
15578	0	885	---	374	0.65	0.55	50	30	12	1	12566	9.54965	0.0473077	0.03075	0.03075	0.0473077	0.0473077	0.0756923	0.0756923	16250	1.29317	---	2	1	1	0.9	50	1000	5	0.5	0.3	0.5	1	0.9	10	3	10	2	10	30	1	---	24.2255	2.79976	1386.79	640.572	547.295	93.2774	640.572
17110	0	90	---	374	0.65	0.55	50	30	24	3	2646	9.54965	0.0452308	0.59375	0.062075	0.913462	0.0955	1.46154	0.1528	16250	6.14135	---	2	1	1	0.9	50	1000	5	0.5	0.3	0.5	1	0.9	10	3	10	2	10	30	1	---	145.791	5.79164	16017.3	6760.87	5603.82	1157.06	6760.87
17119	0	130	---	374	0.65	0.55	50	30	24	1	2646	9.54965	0.0452308	0.0294	0.026175	0.0452308	0.0402692	0.0723692	0.0644308	16250	6.14135	---	2	1	1	0.9	50	1000	5	0.5	0.3	0.5	1	0.9	10	3	10	2	10	30	1	---	145.791	5.79164	16017.3	6760.87	5603.82	1157.06	6760.87
17332	0	967	---	374	0.65	0.55	50	30	12	3	12566	9.54965	0.0473077	0.6275	0.2425	0.965385	0.373077	1.54462	0.596923	16250	1.29317	---	2	1	1	0.9	50	1000	5	0.5	0.3	0.5	1	0.9	10	3	10	2	10	30	1	---	24.2255	2.79976	1386.79	640.572	547.295	93.2774	640.572
17477	0	3876	---	374	0.65	0.55	50	30	6	1	59669	9.54965	0.048	0.0312	0.0312	0.048	0.048	0.0768	0.0768	16250	0.272336	---	2	1	1	0.9	50	1000	5	0.5	0.3	0.5	1	0.9	10	3	10	2	10	30	1	---	4.02547	1.35345	120.069	60.6922	53.2701	7.42213	60.6922
15321	0	3301	---	374	0.65	0.65	50	30	6	3	59669	9.83463	0.0550769	0.63775	0.56595	0.981154	0.870692	1.56985	1.39311	16250	0.272336	---	2	1	1	0.9	50	1000	5	0.5	0.3	0.5	1	0.9	10	3	10	2	10	30	1	---	4.02547	1.35345	120.069	60.6922	53.2701	7.42213	60.6922
15747	0	4308	---	374	0.65	0.65	50	30	6	1	59669	9.83463	0.0550769	0.0358	0.0358	0.0550769	0.0550769	0.0881231	0.0881231	16250	0.272336	---	2	1	1	0.9	50	1000	5	0.5	0.3	0.5	1	0.9	10	3	10	2	10	30	1	---	4.02547	1.35345	120.069	60.6922	53.2701	7.42213	60.6922
16163	0	752	---	374	0.65	0.65	50	30	12	3	12566	9.83463	0.0543846	0.6255	0.24225	0.962308	0.372692	1.53969	0.596308	16250	1.29317	---	2	1	1	0.9	50	1000	5	0.5	0.3	0.5	1	0.9	10	3	10	2	10	30	1	---	24.2255	2.79976	1386.79	640.572	547.295	93.2774	640.572
17180	0	104	---	374	0.65	0.65	50	30	24	3	2646	9.83463	0.0523077	0.58875	0.06225	0.905769	0.0957692	1.44923	0.153231	16250	6.14135	---	2	1	1	0.9	50	1000	5	0.5	0.3	0.5	1	0.9	10	3	10	2	10	30	1	---	145.791	5.79164	16017.3	6760.87	5603.82	1157.06	6760.87
17224	0	1107	---	374	0.65	0.65	50	30	12	1	12566	9.83463	0.0543846	0.03535	0.03535	0.0543846	0.0543846	0.0870154	0.0870154	16250	1.29317	---	2	1	1	0.9	50	1000	5	0.5	0.3	0.5	1	0.9	10	3	10	2	10	30	1	---	24.2255	2.79976	1386.79	640.572	547.295	93.2774	640.572
17415	0	150	---	374	0.65	0.65	50	30	24	1	2646	9.83463	0.0523077	0.034	0.028925	0.0523077	0.0445	0.0836923	0.0712	16250	6.14135	---	2	1	1	0.9	50	1000	5	0.5	0.3	0.5	1	0.9	10	3	10	2	10	30	1	---	145.791	5.79164	16017.3	6760.87	5603.82	1157.06	6760.87
15617	0	803	---	374	0.65	0.75	50	30	12	1	12566	9.91438	0.0603846	0.03925	0.039225	0.0603846	0.0603462	0.0966154	0.0965538	16250	1.29317	---	2	1	1	0.9	50	1000	5	0.5	0.3	0.5	1	0.9	10	3	10	2	10	30	1	---	24.2255	2.79976	1386.79	640.572	547.295	93.2774	640.572
15668	0	635	---	374	0.65	0.75	50	30	12	3	12566	9.91438	0.0603846	0.6255	0.241625	0.962308	0.371731	1.53969	0.594769	16250	1.29317	---	2	1	1	0.9	50	1000	5	0.5	0.3	0.5	1	0.9	10	3	10	2	10	30	1	---	24.2255	2.79976	1386.79	640.572	547.295	93.2774	640.572
17416	0	83	---	374	0.65	0.75	50	30	24	1	2646	9.91438	0.0580769	0.03775	0.0308	0.0580769	0.0473846	0.0929231	0.0758154	16250	6.14135	---	2	1	1	0.9	50	1000	5	0.5	0.3	0.5	1	0.9	10	3	10	2	10	30	1	---	145.791	5.79164	16017.3	6760.87	5603.82	1157.06	6760.87
17459	0	4129	---	374	0.65	0.75	50	30	6	1	59669	9.91438	0.0611538	0.03975	0.03975	0.0611538	0.0611538	0.0978462	0.0978462	16250	0.272336	---	2	1	1	0.9	50	1000	5	0.5	0.3	0.5	1	0.9	10	3	10	2	10	30	1	---	4.02547	1.35345	120.069	60.6922	53.2701	7.42213	60.6922
17888	0	4372	---	374	0.65	0.75	50	30	6	3	59669	9.91438	0.0611538	0.63775	0.5666	0.981154	0.871692	1.56985	1.39471	16250	0.272336	---	2	1	1	0.9	50	1000	5	0.5	0.3	0.5	1	0.9	10	3	10	2	10	30	1	---	4.02547	1.35345	120.069	60.6922	53.2701	7.42213	60.6922
17946	0	66	---	374	0.65	0.75	50	30	24	3	2646	9.91438	0.0580769	0.58875	0.062675	0.905769	0.0964231	1.44923	0.154277	16250	6.14135	---	2	1	1	0.9	50	1000	5	0.5	0.3	0.5	1	0.9	10	3	10	2	10	30	1	---	145.791	5.79164	16017.3	6760.87	5603.82	1157.06	6760.87
15238	0	999	---	374	0.65	0.85	50	30	12	1	12566	10.0915	0.0623077	0.0405	0.04045	0.0623077	0.0622308	0.0996923	0.0995692	16250	1.29317	---	2	1	1	0.9	50	1000	5	0.5	0.3	0.5	1	0.9	10	3	10	2	10	30	1	---	24.2255	2.79976	1386.79	640.572	547.295	93.2774	640.572
16454	0	3997	---	374	0.65	0.85	50	30	6	3	59669	10.0915	0.0630769	0.6375	0.5653	0.980769	0.869692	1.56923	1.39151	16250	0.272336	---	2	1	1	0.9	50	1000	5	0.5	0.3	0.5	1	0.9	10	3	10	2	10	30	1	---	4.02547	1.35345	120.069	60.6922	53.2701	7.42213	60.6922
16639	0	127	---	374	0.65	0.85	50	30	24	3	2646	10.0915	0.06	0.5875	0.0629	0.903846	0.0967692	1.44615	0.154831	16250	6.14135	---	2	1	1	0.9	50	1000	5	0.5	0.3	0.5	1	0.9	10	3	10	2	10	30	1	---	145.791	5.79164	16017.3	6760.87	5603.82	1157.06	6760.87
16730	0	178	---	374	0.65	0.85	50	30	24	1	2646	10.0915	0.06	0.039	0.03135	0.06	0.0482308	0.096	0.0771692	16250	6.14135	---	2	1	1	0.9	50	1000	5	0.5	0.3	0.5	1	0.9	10	3	10	2	10	30	1	---	145.791	5.79164	16017.3	6760.87	5603.82	1157.06	6760.87
16845	0	1003	---	374	0.65	0.85	50	30	12	3	12566	10.0915	0.0623077	0.625	0.24375	0.961538	0.375	1.53846	0.6	16250	1.29317	---	2	1	1	0.9	50	1000	5	0.5	0.3	0.5	1	0.9	10	3	10	2	10	30	1	---	24.2255	2.79976	1386.79	640.572	547.295	93.2774	640.572
17918	0	4583	---	374	0.65	0.85	50	30	6	1	59669	10.0915	0.0630769	0.041	0.041	0.0630769	0.0630769	0.100923	0.100923	16250	0.272336	---	2	1	1	0.9	50	1000	5	0.5	0.3	0.5	1	0.9	10	3	10	2	10	30	1	---	4.02547	1.35345	120.069	60.6922	53.2701	7.42213	60.6922
[truncated: 10,386 more rows]
[truncated: 46 more columns]
