# Supplementary material for: Fragmentation of nest and foraging habitat affects time budgets of solitary bees, their fitness and pollination services, depending on traits: Results from an individual-based model
Source: PLoS One. 2018 Feb 14;13(2):e0188269. doi: 10.1371/journal.pone.0188269 (PMC5812554; doi:10.1371/journal.pone.0188269)
Supplement: S1 Data — (ZIP) [file pone.0188269.s004.zip › Data/column head & parameter descriptions.ods]

## Sheet: Sheet1
Short	Meaning
nr	simulation running number
error	boolean 1 if error occurred (for debugging purposes)
runsec	real time running
Input_1	(separator)
seed	stochastic number - landscape stochastic factor
am	amount of foraging habitat - foraging habitat availability
fr	fragmentation level - landscape fragmentation
fd	flower density
bdc	bee density control - landscape quality for bees
size	bee size - body length
nest	nesting preference
ind	calculated individuals
is	calculated isolation
edge_ratio	edge to habitat ratio
pnest_am	potential nest habitat availability
rnest_am	realized nest habitat availability
pnest_hratio	potential nest to habitat ratio
rnest_hratio	realized nest to habitat ratio
pnest_pratio	potential nest to pollen ratio
rnest_pratio	realized nest to pollen ratio
pollen	pollen available in landscape (cm3)
pollen_ind_ratio	ratio pollen to individuals
Input_2	(separator)
lg	landscape generator (2 is used)
wrap	LG2 wrapping - boolean 1 if true
sym	LG2 symmetry - boolean 1 if true
clump	nestclumping
esize	landscape element size
extent	landscape size
detail	landscape perceived detail
ppf	pollen per flower (mm3)
plimit	pollen availability (pollen limitation)
l_plt	lower patch leaving threshold
u_plt	upper patch leaving threshold
CRW	correlated random walk density – flight path tortuosity
cmem	habitat cell memory
fmem	flower memory
sightpar	sight definition - a bee sees forward x seconds of potential straight flight
flightpar	sight to flight - the sight distance is flown in x flight path elements
tripspb	trips per broodcell - definition for conversion pollen volumes to brood cells
ntime	time at nest for pollen disposal
dth	death threshold (for checking whether some bees do not receive resources)
Input_3	(separator)
mg	bee mass (mg)
IT	IT span - inter-tegular distance
r90	return90 - maximum return distance
r50	return50 - general return distance
shift	minimal return distance
Km	half return distance
r50r	return50 recalculated (method validation)
vmed	velocity medium
vhi	velocity high
sightm	sight distance (perception distance in m)
flightm	flight distance (length of flight units in m)
ht	handling time per flower
pcap	pollen transport capacity per bee
ig	ignorance
ppb	pollen per broodcell
Output_1	(separator)
bcells	broodcells accomplished
bcells_s	broodcells accomplished stddev
mortality	mortality (number of bees that did not receive sufficient, normally 0)
dist	average distance from nest
dist_s	average distance from nest stddev
Output_2	(separator)
ppbmu	pollen collected - mm3 per mg bodymass average
ppbmu_s	pollen collected - mm3 per mg bodymass stddev
ptotal	total pollen collected average
ptotal_s	total pollen collected stddev
timeinvpb	average time investment per broocell
allflowers	total flower visits x1000
fail	failed returns
nestvis	nest visitations average
nestvis_s	nest visitations stddev
tflowers	total flowers visited(including empty) average
tflowers_s	total flowers visited stddev
rfrange	average realized foraging range
rfrange_s	average realized foraging range stddev
tripd	average tripduration
tripd_s	average tripduration stddev
landscapevis	percentage of landscape visited
landscapevis_b	percentage of landscape visited with 20% minimum
habitatvis	percentage of flower habitat visited
habitatvis_b	percentage of flower habitat visited with 20% minimum
Output_3	(separator)
tt	total time
timeff	time spent forage flowers
timeff_s	time spent forage flowers SD
timenc	time spent select next cell
timenc_s	time spent select next cell SD
timefa	time spent fly around
timefa_s	time spent fly around SD
timeftn	time spent fly to nest
timeftn_s	time spent fly to nest SD
timen	time spent at nest
timen_s	time spent at nest SD
