# Supplementary material for: Fragmentation of nest and foraging habitat affects time budgets of solitary bees, their fitness and pollination services, depending on traits: Results from an individual-based model
Source: PLoS One. 2018 Feb 14;13(2):e0188269. doi: 10.1371/journal.pone.0188269 (PMC5812554; doi:10.1371/journal.pone.0188269)
Supplement: S1 Model — (ZIP) [file pone.0188269.s005.zip]

Archive with 29 entries (26 files):
- S5_Solbee_Full_Code/
- S5_Solbee_Full_Code/code/
- S5_Solbee_Full_Code/code/bee.cpp
- S5_Solbee_Full_Code/code/bee.h
- S5_Solbee_Full_Code/code/BeeFlightMainBasic.cpp
- S5_Solbee_Full_Code/code/containers.cpp
- S5_Solbee_Full_Code/code/containers.h
- S5_Solbee_Full_Code/code/Fractal_landscape.cpp
- S5_Solbee_Full_Code/code/Fractal_landscape.h
- S5_Solbee_Full_Code/code/individual.cpp
- S5_Solbee_Full_Code/code/individual.h
- S5_Solbee_Full_Code/code/I_O.cpp
- S5_Solbee_Full_Code/code/I_O.h
- S5_Solbee_Full_Code/code/landscape.cpp
- S5_Solbee_Full_Code/code/landscape.h
- S5_Solbee_Full_Code/code/Makefile
- S5_Solbee_Full_Code/code/misc_functions.cpp
- S5_Solbee_Full_Code/code/misc_functions.h
- S5_Solbee_Full_Code/code/random.cpp
- S5_Solbee_Full_Code/code/random.h
- S5_Solbee_Full_Code/code/R_250.cpp
- S5_Solbee_Full_Code/code/R_250.h
- S5_Solbee_Full_Code/compile_code.bat
- S5_Solbee_Full_Code/Full model rules.doc
- S5_Solbee_Full_Code/Readme.txt
- S5_Solbee_Full_Code/test/
- S5_Solbee_Full_Code/test/beedata.txt
- S5_Solbee_Full_Code/test/column head & parameter descriptions.ods
- S5_Solbee_Full_Code/test/execute_model.bat
