# Supplementary material for: Fragmentation of nest and foraging habitat affects time budgets of solitary bees, their fitness and pollination services, depending on traits: Results from an individual-based model
Source: PLoS One. 2018 Feb 14;13(2):e0188269. doi: 10.1371/journal.pone.0188269 (PMC5812554; doi:10.1371/journal.pone.0188269)
Supplement: S1 Model — (ZIP) [file pone.0188269.s005.zip › S5_Solbee_Full_Code/code/bee.cpp]

//---------------------------------------------------------------------------


#pragma hdrstop
#include "bee.h"

//---------------------------------------------------------------------------

#pragma package(smart_init)

//---------------------------------------------------------------------------

void Bee::bee_init(input inputvalues, int patch_size)
{
	xsize=inputvalues.xsize;                 
	ysize=inputvalues.ysize;

//---------derivated
	speed_high=inputvalues.speed_high;        //velocity beased on length of the bee
	speed_low=inputvalues.speed_low;
	handling_time=inputvalues.handling_time; //handling time related to body size. not right yet
	loading_capacity_cm3=inputvalues.loading_capacity_cm3;
	time_at_nest=inputvalues.time_at_nest;
	sight_dist_c=inputvalues.sight_dist_c;
	flightsize_c=inputvalues.flightsize_c;
	sight_dist_m=inputvalues.sight_dist_m;
	flightsize_m=inputvalues.flightsize_m;
	Km=inputvalues.Km;
	shift=inputvalues.shift;

	rho_density=inputvalues.CRW_density;
	borderreflection=inputvalues.edgereflection;
	pollen_get_cm3=inputvalues.pollen_get_cm3;

	return;
}

void Bee::reset_memory(int *short_term_memory_x, int *short_term_memory_y, int cell_memory)
{
	for (int a=0; a<cell_memory ;a++)        	//change: memory size
	{
		 *(short_term_memory_x+a)=xsize;     	//initial values, values it will never get (x<xsize and never x=xsize)
		 *(short_term_memory_y+a)=ysize;
	}

	return;
}

//see also landscape::return_sight()
sight Bee::determine_sight(int posx, int posy, sight beesight)     	// please test thoroughly if changed
{
	int	sightreal=2*sight_dist_c;         				//around bee; 2*sight, diameter instead of readius
	int gridsizex=sightreal;
	int gridsizey=sightreal;
	int readstartx=posx-sight_dist_c;                  	//start for square around bee
	int readstarty=posy-sight_dist_c;
	int readendx=posx+sight_dist_c;
	int readendy=posy+sight_dist_c;

	if (readstartx<0)                           //compensate for edges, make window smaller (bee doesn't look at unnkown landscape)
	{	gridsizex=sightreal+readstartx;         // + because readstart is negative
		readstartx=0;
	}
	if (readstarty<0)
	{	gridsizey=sightreal+readstarty;
		readstarty=0;
	}
	if (readendx>=xsize)
	{	gridsizex=sightreal+(xsize-readendx);    // + because result () is negative
	}
	if (readendy>=ysize)
	{	gridsizey=sightreal+(ysize-readendy);
	}
	beesight.gridsizex=gridsizex;
	beesight.gridsizey=gridsizey;
	beesight.readstartx=readstartx;
	beesight.readstarty=readstarty;
	beesight.nfx=0;
	beesight.nfy=0;
	beesight.in_sight=0;
//	beesight.correction=0;

	return beesight;                      //only dimensions determined    //see also landscape::return_sight()
}

int Bee::det_Q(int Dx, int Dy)
{   int Q;

	if (Dx>0 && Dy>=0)
		Q=1;
	else if (Dx<=0 && Dy>0)
		Q=2;
	else if (Dx<0 && Dy<=0)
		Q=3;
	else //(Dx>=0 && Dy<0)
		Q=4;
	return Q;
}

double Bee::det_angle(int Dx, int Dy, int Q)         //tested in detail
{   double angle=0.0, R=0.0, Dxf=0.0;
	R=sqrt(pow((double)Dx,2)+pow((double)Dy,2));
	Dxf=(double) abs(Dx);
												//warn if R=0
	if (Q==1 || Q==3)
	{
	angle=acos(Dxf/R);                			// Dxf/R > 0  //angle [0, 1/2 Pi>
	}
	else angle=asin(Dxf/R);           			// Dxf/R >= 0 //angle [0, 1/2 Pi>

	return angle;
}

void Bee::edgereflection(int oldposx, int oldposy, int * nposx, int * nposy, int * xplus, int * yplus, double * angle, int * Q)
{
	int newposx=0, newposy=0, newposx2=0, newposy2=0, Dx=0, Dy=0, multiply=0;
	Dx=*xplus;
	Dy=*yplus;
	newposx=*nposx;
	newposy=*nposy;

	//correction at border
	//multiply=borderreflection;
	//create noise
	//	int calcprobint = calc_rnd_UB_int(3);
	//	max_dist_bout=max_dist_bout+(max_dist_bout*calcprob*0.3);
	//	multiply=1+calcprobint;
	multiply=1;

	if (newposx>=xsize)
	Dx=Dx*-1*multiply;
	if (newposy>=ysize)
	Dy=Dy*-1*multiply;
	if (newposx<0)
	Dx=Dx*-1*multiply;
	if (newposy<0)
	Dy=Dy*-1*multiply;

	newposx2=oldposx+Dx;                  //new location of the bee
	newposy2=oldposy+Dy;

/*
	int method;
	method=1;

	if (method==1)                  //mirror with multiply
	{
		int multiply=2;             //multiply 1; bee lands very often on old location, and no direction can be calculated

		//multiply=borderreflection;

		if (Dx<0) {Dx*=-1;}
		if (Dy<0) {Dx*=-1;}

		if (newposx>=xsize)
		//newposx-=abs(Dx)*multiply;
		newposx-=Dx*multiply;
		if (newposy>=ysize)
		//newposy-=abs(Dy)*multiply;
		newposy-=Dy*multiply;
		if (newposx<0)
		//newposx+=abs(Dx)*multiply;
		newposx+=Dx*multiply;
		if (newposy<0)
		//newposy+=abs(Dy)*multiply;
		newposy+=Dy*multiply;

		Dx=oldposx-newposx;
		Dy=oldposy-newposy;
		//xplus=oldposx-newposx;
		//yplus=oldposy-newposy;
	}


	if (method==2)                 //pure mirror
	{

	}

	if (method==3)                   //same as 1 with correction for multiply 1
	{

		int multiply=1;             //multiply 1; bee lands very often on old location, and no direction can be calculated

		//multiply=borderreflection;

		if (Dx<0) {Dx*=-1;}          //take absolute values
		if (Dy<0) {Dx*=-1;}

		if (newposx>=xsize)
		{
		oldposx=newposx;
		newposx-=Dx*multiply;
		}
		if (newposy>=ysize)
		{
		oldposy=newposy;
		newposy-=Dy*multiply;
		}
		if (newposx<0)
		{
		oldposx=newposx;
		newposx+=Dx*multiply;
		}
		if (newposy<0)
		{
		oldposy=newposy;
		newposy+=Dy*multiply;
		}

		Dx=newposx-oldposx;
		Dy=newposy-oldposy;
	}

	if (Dx==0 && Dy==0)                   //never happens
	{   errorline( "Individual landed on old location",simnr);
		//a lost bee can go anywhere:
		*Q=calc_rnd_UB_intpl1(4);          //returns value from 1 to 4
		*angle=calc_rnd_UB(halfPi);
	}
*/

	*Q=det_Q(Dx, Dy);
	*angle=det_angle(Dx, Dy, *Q);

	*nposx=newposx2;
	*nposy=newposy2;
	*xplus=Dx;
	*yplus=Dy;

	return;
}

direction Bee::determine_direction(int posx, int posy, sight beesight, direction newdirection, int state)
{
	int tox=0, toy=0, Dx=0, Dy=0;
	int Q=0;
	double angle=0.0;
	double oldangle=0.0, fullangle=0.0;
	double olddirection=newdirection.angle;
	int oldQ=newdirection.Q;
	bool nest_reached=0;

	if (beesight.in_sight==1)                  		//a condition met in second part of behaviour fly around
	{
		tox=beesight.nfx;                           // directly flowerpatch
		toy=beesight.nfy;
	}
	else if (state==state_return_to_nest)			//(in_sight==0)
	{
		tox=beesight.nfx;                           // nestlocations
		toy=beesight.nfy;

		Dx=tox-posx;                              	// Dx and Dy in cells
		Dy=toy-posy;
													//better: with radius? sigth dist in cells also not optimal
		if (Dx>sight_dist_c && Dy>sight_dist_c) 	//fly towards nest in steps
		{
			Q=det_Q(Dx,Dy);
			angle=det_angle(Dx, Dy, Q);
			tox=xsize;                          	// zig zag locations
			toy=ysize;                          	// initial values that can't come from grid
		}
		else                            			//nest in sight
		{                               			//tox and toy remain nest positions
			nest_reached=1;   						//else fly diretly to nest, tox and toy are already nest coordinates
		}
	}
	else											//perform CRW, fly in steps
	{
		oldangle=((double)(oldQ-1)*halfPi)+olddirection;       		//calculate back to value between [0 and 2Pi>
		fullangle=calc_rnd_wcap(oldangle, rho_density);   	//[0, 2Pi>
		// Correlated random walk; angle from wrapped Cauchy distribution
		// angle: [0, 1/2 Pi>			   //Q: between 1 and 4
		Q=(int)floor(fullangle/halfPi)+1;                   //cut off: halfpi-0.0000001 should be in the first quadrant, +0.5 makes it in the second
															//plus 1: from 0 to 3  into 1 to 4
		angle=fullangle-(Q-1)*halfPi;						//angle= fullangle % halfPi2;
		/***CHECK*/ if (angle<0 || angle>halfPi)  { errorline( "Wrong angle after WPC",simnr);}

		tox=xsize;                           				// initial values that can't come from grid
		toy=ysize;
	}

	newdirection.Q=Q;
	newdirection.angle=angle;
	newdirection.tox=tox;
	newdirection.toy=toy;
	newdirection.nest_reached=nest_reached;

	return newdirection;
}

direction Bee::change_location(int *posx, int *posy, direction newdirection, double *dist_sum, bool *correction, int nestx, int nesty, int patch_size)
{   int oldposx=0, oldposy=0, newposx=0, newposy=0, xplus=0, yplus=0, Q=0, tox=0, toy=0;
	double angle=0.0, distance_m=0.0;

	oldposx=*posx;
	oldposy=*posy;
	Q=newdirection.Q;
	angle=newdirection.angle;
	tox=newdirection.tox;
	toy=newdirection.toy;

	if (tox<xsize && toy<ysize)      			//when in_sight==1 ...
	{                                           //... i.e. when to flower patch in sight, to neighbour cell or when return to nest
		newposx=tox;                            //new location of the bee (flowerpatch or nest)
		newposy=toy;
	}
	else                                        //tox and toy were set to xsize and ysize
	{
		//convert stepsize (with range of stepsizes), to x and y change
		det_xy(angle, Q, &xplus, &yplus, patch_size);     	//xplus and yplus are zero, determine new values

		newposx=oldposx+xplus;                  //new location of the bee
		newposy=oldposy+yplus;

		int loop=0;
		//correction
        while (newposx>=xsize || newposy>=ysize || newposx<0 || newposy<0)
		{
			edgereflection(oldposx, oldposy, &newposx, &newposy, &xplus, &yplus, &angle, &Q);
//			setcorrection=1;
			loop++;
			/***CHECK*/ if (loop>100)  { errorline( "Border reflection does not work",simnr);}
		}
	}

	//after correction:              //1. double calculated 2. moved to edgereflection
	//xplus=oldposx-newposx;
	//yplus=oldposy-newposy;
	distance_m=(double)patch_size*sqrt(pow((double)xplus,2)+pow((double)yplus,2)); //pythagoras for actually flown distance, based on absolute dx and dy

	*dist_sum=distance_m;
//	*correction=setcorrection;                         //at the moment not used in main (once thought for correction of search window)
	*posx=newposx;
	*posy=newposy;

	//save changes after edgecorrection!
	newdirection.Q=Q;
	newdirection.angle=angle;

	return newdirection;
}

void Bee::det_xy(double angle, int Q, int* xplus, int* yplus, int patch_size)
{
	double alpha=0.0, R=0.0, Da=0.0, Db=0.0, Mean=0.0, Sigma=0.0, flightlength=0.0, xrest=0.0, yrest=0.0, calcprob=0.0;
	int Dx=0, Dy=0, Daint=0, Dbint=0;
	bool xboolplus=0, yboolplus=0;
	Mean=(double)flightsize_m;                     	//flightlength (in meters, depending on body size)
	Sigma=Mean/4.0;                           		//(68% of values between mean-sigma and mean+sigma)  flightlength variance hence also depends on size of the bee
	flightlength=calc_rnd_cnorm(Mean, Sigma);  		//Gaussian distribution of flightlengts
	R=flightlength;									//now in meters
	alpha=angle;                  					// [0, 1/2 Pi>

	//Calculate Dx and Dy in meters

	Da=cos(alpha)*R;                				//Difference for x and y in meters
	Db=sin(alpha)*R;
	//convert to cells (as a double)
	Da=Da/(double)patch_size;
	Db=Db/(double)patch_size;
	xrest=Da-((int)floor(Da));          			//between 1 and 0
	yrest=Db-((int)floor(Db));
	calcprob = calc_rnd_prob();         			//between 1 and 0
	if (calcprob<xrest) { xboolplus=1;}            	//when xrest is low, calcprob is often higher, than plus remains 0
	if (calcprob<yrest) { yboolplus=1;}            	//when yrest is high, calcprob is more often lower, than plus gets 1
                                                	//note: sigh recently changed
	//fairest rounding
	Daint=(int)floor(Da)+(int)xboolplus;
	Dbint=(int)floor(Db)+(int)yboolplus;

	if (Q==1 || Q==3)
	{
		Dx=Daint;       //+0.5 differs for negative and positive numbers!!! So *-1 conversion after rounding
		Dy=Dbint;
		if (Q==3)
		{
		   Dx*=-1;
		   Dy*=-1;
		}
	}
	else //(if (Q==2 || Q==4) )       //angle within Quadrant rotated 90 degrees; switch x and y
	{
		Dx=Dbint;
		Dy=Daint;
		if (Q==2)
				Dx*=-1;
		else   	Dy*=-1;
	}
	*xplus=Dx;
	*yplus=Dy;
	
	return;
}

bool Bee::analyse_around(int *posx, int *posy, square newsquare, int *short_term_memory_x, int *short_term_memory_y, int cell_memory)   //checked
{
	int  x=0, y=0, r=0, count=0, suitablecount=0;
	int newposx[9]={0}, newposy[9]={0};
	bool suitable=0, stop=0;

	for (int arx=-1; arx<2; arx++ )      	//the same structure as in Landscape::snapshot
	{	for (int ary=-1;ary<2;ary++ )
		{
			if (newsquare.ninecells[count]==2 && count!=4)  //only check flower cells
			{                                               //count: 0 to 8, count=4 is center cell
				x=*posx+arx;
				y=*posy+ary;

				//check other suitability options
				if (x<0 || x>=xsize || y<0 || y>=ysize)
					stop=1;						//the 'double values' created for landscape borders, will not be used
				for (int i=0;i<cell_memory ;i++)      	//check memory for last visited flower patches
				{   if (*(short_term_memory_x+i)==x && *(short_term_memory_y+i)==y)
					{   stop=1;
						i=cell_memory;             //speed up
					}
				}
				//if (x==0 && y==0 && stop!=1)
				/***CHECK*/
				//{ errorline( "current position should have been in memory",simnr);}

				if (stop!=1)                //true for at most 8 positions
				{
					suitablecount++;         			//start with 1
					newposx[suitablecount]=x;  			//
					newposy[suitablecount]=y;			//always =>1, so first position remains 0
					suitable=1;
					//decision: not checked for depletion, that happens only when bee starts foraging in that cell
				}
				//else: stop=1, no suitable count
			}
			//else: no suitable count

			stop=0;                              	//so it will continue for other x/y positions
			count++;                              	//count=9 unused, for one round (centerpoint) stop=true
			/***CHECK*/ if (count>9)  { errorline( "Around analysis wrong",simnr);}
		}
	}

	if (suitable==1)
	{
		r=calc_rnd_UB_intpl1(suitablecount);      	//draw random number from the allowed new positions (from 1 to suitablecount+1); 8 positions in 9-position array
		/***CHECK*/ if (r>9)  { errorline( "Around analysis 2 wrong",simnr);}
		*posx=newposx[r];                         	//change the location of the bee!
		*posy=newposy[r];
	}
	//else: don't change position

	return suitable;
}

double Bee::determine_max_dist()
{
	double max_dist_bout=0;
	double distance_km=0.0, calcprob=0.0;

	calcprob = calc_rnd_prob();

	distance_km = (shift-(shift*calcprob)-(Km*calcprob))/(-1+calcprob);

	max_dist_bout=distance_km*1000.0;

	return max_dist_bout;
}


void Bee::return_distance(int posx, int posy, int nestx, int nesty, int patch_size, double * from_nest)
{                                                            //similar to determine return, but this one only used for return when collected enough pollen
	int xdx=0, ydy=0;
	double distance_km=0.0;

	xdx=abs(nestx-posx);
	ydy=abs(nesty-posy);
	if (xdx==0 && ydy==0)
	{
		xdx=1;              //same cell counts for one cell
		ydy=1;
	}

	distance_km=(((double)patch_size*sqrt(pow((double)xdx,2)+pow((double)ydy,2))))/1000.0; //pythagoras for actually flown distance, based on absolute dx and dy
	*from_nest=(distance_km*1000);          //sum of distances from nest at point of return

	return;
}
