# Supplementary material for: Fragmentation of nest and foraging habitat affects time budgets of solitary bees, their fitness and pollination services, depending on traits: Results from an individual-based model
Source: PLoS One. 2018 Feb 14;13(2):e0188269. doi: 10.1371/journal.pone.0188269 (PMC5812554; doi:10.1371/journal.pone.0188269)
Supplement: S1 Model — (ZIP) [file pone.0188269.s005.zip › S5_Solbee_Full_Code/code/bee.h]

//---------------------------------------------------------------------------

#ifndef beeH
#define beeH

#include <math.h>

//#include "BeeFlightMain.h"
#include "containers.h"
#include "random.h"
#include "R_250.h"
#include "misc_functions.h"

//extern bool error;
extern int simnr;

//---------------------------------------------------------------------------

class Bee                               	
{
	/*PRIVATE PARAMETERS*/
	private:
	double sight_dist_m;
	int	flightsize_c;           			//'stepsize' (cell number), input bee property	
	float pollen_per_flower_cm3;            //in cm3
	float rho_density;
	int xsize;                          	//convinient to have local copy of value
	int ysize;
    int borderreflection;

	/*PUBLIC PARAMETERS*/
	public:
	double loading_capacity_cm3;          	//input bee property
	double flightsize_m;           			//'stepsize' (meters)
	int sight_dist_c;                      	//public for landscape, nesting, edge correction
	double speed_high;        				//velocity beased on length of the bee
	double speed_low;
	double handling_time; 					//handling time related to body size. not right yet
	double length;
	double return_par_c;
	double return_par_d;
	double return_par_lin_a;
	double return_par_lin_b;
	double Km;
	double shift;
	int time_at_nest;
	double pollen_get_cm3;                	// calculated pollen to collect per visit, based on beessize and flower size

	/*PRIVATE FUNCTIONS*/
	private:
	int det_Q(int, int);
	double det_angle(int, int, int);
	void det_xy(double, int, int *, int *, int);
	void edgereflection(int, int, int *, int *, int *,  int *,  double * , int * Q);

	/*PUBLIC FUNCTIONS*/
	public:
	void bee_init(input, int);
	void reset_memory(int *, int *, int);
	sight determine_sight(int, int, sight);
	direction determine_direction(int, int, sight, direction, int);
	direction change_location(int *, int *, direction, double *, bool *, int, int, int);

	bool analyse_around(int *, int *, square, int *, int *, int);

	double determine_max_dist();
	bool determine_return(int , int , int , int , int, double *);    //unused
	void return_distance(int , int , int , int , int, double *);

};


//---------------------------------------------------------------------------
#endif
