# Supplementary material for: Fragmentation of nest and foraging habitat affects time budgets of solitary bees, their fitness and pollination services, depending on traits: Results from an individual-based model
Source: PLoS One. 2018 Feb 14;13(2):e0188269. doi: 10.1371/journal.pone.0188269 (PMC5812554; doi:10.1371/journal.pone.0188269)
Supplement: S1 Model — (ZIP) [file pone.0188269.s005.zip › S5_Solbee_Full_Code/code/BeeFlightMainBasic.cpp]

//---------------------------------------------------------------------------

#pragma hdrstop

#include <fstream>
#include <iostream>
#include <sstream>
#include <string>
#include <cstring>
#include <list>
#include <vector>
#include <algorithm>
#include <stdlib.h>
#include <math.h>

//#include "BeeFlightMainBasic.h"
#include "containers.h"
#include "random.h"
#include "landscape.h"
#include "bee.h"
#include "individual.h"
#include "I_O.h"
#include "misc_functions.h"
#include "R_250.h"
//#include "lodepng.h"

using namespace std;

//---List sort function
bool operator<(Individual individual_bee1, Individual individual_bee2){return individual_bee1.rnd<individual_bee2.rnd;};
bool error;
int simnr;

//---------------------------------------------------------------------------

#pragma hdrstop

//---------------------------------------------------------------------------

#pragma argsused

int main(int argc, char* argv[])
{
//---------------------------------------------------------------------------

	//---initialize global variables
	error=0;
	simnr=0;

/*	char* stringcontent;
	stringcontent="beedata_1.txt";
	std::string string1=stringcontent;	
	*/
	std::string string1=argv[1];
	
	//---Read input values
	IO inputoutput; 									//create input and output class
	input input; 										//create container for input values
	input=inputoutput.readinput(input, string1);     	//read input values from file
	simnr=input.simulation_number;
	if (simnr==0)
	{ 	inputoutput.writeoutputsimulation0();    		//create output file row headers
		exit(0); // do nothing else
	}
	//---Initialize Random generator
	init_rnd(input.seed);
	//---Extent input values
	input=inputoutput.extendinput(input);   			//derivate secondary input parameters with scaling laws

	//---Create landscape
	int gridcolor=0;
	int habitat=0;
	Landscape landscapeout;
	landscapeout.initlandscape(input);
	landscapeout.create_frag1();
	int xsize=input.xsize;
	int ysize=input.ysize;
	int positions=input.positions;
	int patch_size=input.patch_size;
	//---Save most basic map in txt
	int * maptmp1;
	int * maptmp2;
	maptmp1= new int [positions];
	//maptmp2= new int [positions];
	//---Save landscape to file
	landscapeout.get_landscape(&maptmp1[0], 0);               			// type=0 habitat, type=1 visitation
	//inputoutput.convert_values(&maptmp1[0], &maptmp2[0], 0, xsize, ysize);              // type=0 habitat, type=1 visitation   //this time second '&mapl[0]' has no function
    //no conversion needed
	inputoutput.write_landscape_map_txt(&maptmp1[0], input);
	//PNG version
	//inputoutput.write_landscape_map_PNG_nonest(&maptmp2[0], "Landscapex", input);
	delete [] maptmp1;
	//delete [] maptmp2;

	//---Create list of bees
	list<Individual> BeeList;
	//---Create bees with species specific properties                    
	Bee Osmia;															// Bees of one species, here called 'Osmia' as an example for an intermediate sized bee, allthough small and large bees can be simulated with it as well

	//---Initialize bee of a certain species
	Osmia.bee_init(input, patch_size);                       			//Initialize bee with nest as starting position
	landscapeout.available_pollen();      								// calculate pollen availability map for species specific depletion
	int cell_memory=input.cell_memory;
	direction Bee_direction;
	sight Bee_sight;                                 					
	//---calculate individuals that can live based on resources and bee size
	int total_individuals=input.total_individuals;            			// calculated from bees per m2 in readinput()

	//---Perform for all individuals of a bee species
	for (int individuali=0; individuali<total_individuals; individuali++ )
	{
		int nestx=0, nesty=0;
		//---Create individuals
		Individual individual_bee;
		individual_bee.initialize(xsize, ysize, cell_memory);
		Osmia.reset_memory(&individual_bee.short_term_memory_x[0], &individual_bee.short_term_memory_y[0], cell_memory);
		create_direction(&Bee_direction, &Bee_sight, xsize, ysize);
		individual_bee.old_angle=Bee_direction.angle;
		individual_bee.old_Q=Bee_direction.Q;
		individual_bee.in_sight=Bee_sight.in_sight;

		landscapeout.create_nest(&nestx, &nesty, input.nesting_implementation, input.edgecorrection, input.nestclumping);
		individual_bee.posx=nestx;    		//Store location
		individual_bee.posy=nesty;     		//Nest locations get overwritten with next species (!)
		individual_bee.nestx=nestx;    		//Store location
		individual_bee.nesty=nesty;
		individual_bee.state=state_forage_flowers;                     //Set initial behaviour state //when nest is also flower location, start with flower foraging
		individual_bee.nestreturns=0;                                  //when start with foraging flowers, nestreturns is 0
		individual_bee.max_return_bout=Osmia.determine_max_dist();
		//---put in list
		BeeList.push_back(individual_bee);                              
	}

//////TIMELOOP/////Perform for the specified time duration
	 int begintime=0, endtime=0;
	 begintime=time(0);

	 for (int timesteps=0; timesteps<input.flytime; timesteps++)
	 {
		//create local containers and variables
		int posx=0, posy=0, state=0, beginstate=0, oldstate=0, flowers_to_probe=0, pos=0;
		bool correction=0, memorized=0, success=0, nestreturn=0, state_done=0;
		double distance_diff=0.0, time_diff=0.0, calcprob=0.0, from_nest=0.0, jumpchance=0.0;
		double upper_threshold=input.patch_leaving_threshold2, lower_threshold=input.patch_leaving_threshold1, leave_threshold=0.0, real_vs_expected=0.0;
		double present_fraction=0.0, remembered_fraction=0.0;
		direction Bee_direction;
		sight Bee_sight;                                 
		jumpchance=input.ignorance;
		flowers_to_probe=input.flower_memory;

		//Randomize list
		for (list<Individual>::iterator ind=BeeList.begin(); ind != BeeList.end(); ind++ )
		//{(*ind).rnd=calc_rnd_UB_intpl1(RAND_MAX*2);		}
		{(*ind).rnd=calc_rnd_UB_intpl1(total_individuals*2);		}

		BeeList.sort();

		//---Perform for all present individuals
		for (list<Individual>::iterator ind=BeeList.begin(); ind != BeeList.end(); ind++ )
		{
			 if ((*ind).futuretime==timesteps)                        	//for individuals that don't have to wait
			 {
				 // write individual values to local main variables
				 posx=(*ind).posx;
				 posy=(*ind).posy;
				 Bee_direction.angle=(*ind).old_angle;              	//Set initial direction
				 Bee_direction.Q=(*ind).old_Q;
				 Bee_sight.in_sight=(*ind).in_sight;                  	//Must be initialed with 0 before while-state-loop!!! Essential to be correct
				 state=(*ind).state;                                  	//state of current timestep
				 beginstate=(*ind).state;                              	//begin state of current timestep
				 oldstate=(*ind).oldstate;                              //begin state of previous timestep
				 //resets
				 //wait=0;
				 distance_diff=0.0;
				 time_diff=0.0;
				 state_done=0;

				/// 1. FORAGE FLOWERS AT PATCH///
				while (state==state_forage_flowers && state_done==0)   	//no loop, changes state at end
				{
					state_done=1;
					//Safety check                   //flower habitat reached ?
					habitat=landscapeout.get_habitat(posx, posy);
					/***CHECK*/ if (habitat==1)  { errorline( "No Flowers",simnr);}

					//inspect patch/cell and do some initializations
					if ((*ind).same_patch==0)                   		// first time entering the patch, do one time for each chosen flower patch
					{   /***CHECK*/
						memorized=landscapeout.check_memory(&(*ind).short_term_memory_x[0], &(*ind).short_term_memory_y[0], posx, posy, cell_memory);					//error checking
						bool nest;
						if (posx==(*ind).nestx && posy==(*ind).nesty) nest=1;
						else nest=0;
						if (memorized==1 && nest==0)  { errorline( "Flowercell already visited",simnr);}

						landscapeout.visitation(posx,posy);            	//save new positions  in memory
						int n=(*ind).flower_patch_counter%cell_memory; 	//between 0 and 10
						(*ind).short_term_memory_x[n]=posx;     		//old values overwritten after 10 positions
						(*ind).short_term_memory_y[n]=posy;
						(*ind).flower_patch_counter++;          		//increases during foraging, first time 0, thereafter ++, (changes only here!)

						(*ind).same_patch=1;
						(*ind).flowers_probed=0;                     	//flowers probed only used in this cell, on 0 when entering
						(*ind).cell_badvisits=0;
						(*ind).cell_successvisits=0;
						//(*ind).old_successvisits=(*ind).successvisits;        //successvisits from last visited patch (0 when coming form nest)
					 }
					 //else: indivudial foraged also in previous time step in this cell and no initializations have to be done

					 if ((*ind).flowers_probed>=flowers_to_probe)    	//after probing a minimum of flowers, judge patch/cell quality
					 {
						//now for every flower
						double calcprob = calc_rnd_prob();
						leave_threshold=upper_threshold-((calcprob*(upper_threshold-lower_threshold))/1.0);
						present_fraction=(double)(*ind).cell_successvisits/(double)(*ind).flowers_probed;    //a-b=successvisits in present cell; /flowers probed in this cell
						remembered_fraction=(*ind).landscapememory;
						real_vs_expected=present_fraction/remembered_fraction;

						/***CHECK*/ if (present_fraction>1 || remembered_fraction>1)  { errorline( "resource ratio not a right fraction",simnr);}
						/***CHECK*/ if (real_vs_expected<0)  { errorline( "Wrong resource ratio",simnr);}

						if (leave_threshold>real_vs_expected)      		//leave the patch and fly to next
						{   //Leave
							/***CHECK*/ if (leave_threshold<lower_threshold)  { errorline( "Wrong leave_threshold",simnr);}
							//for both situations:
							(*ind).same_patch=0;
							time_diff=1.0;      						//one second for assessing patch quality
							(*ind).bout_badvisits+=(*ind).cell_badvisits;
							(*ind).bout_successvisits+=(*ind).cell_successvisits;

							//change behaviours
							if (real_vs_expected<lower_threshold)      	//when resources are very low
							{
								state=state_fly_around;
								//initialize Correlated Random walk     //Q has been changed several times
								create_direction(&Bee_direction, &Bee_sight, xsize, ysize);		//at end of behaviours angle and Q written to individual
							}
							else  //real_vs_expected between leave threshold and lower threshold
							{
								state=state_next_cell;
							}

							break;
						}
						//else:stay
					}
					//else: minumum # flowers needed for proper decision not probed yet

					//start/keep foraging flowers in this patch/cell
					time_diff=(landscapeout.avdist/Osmia.speed_low);     //first step: duration of flying
					pos=(posx*ysize)+posy;
					success=landscapeout.deplete(Osmia.pollen_get_cm3, pos);
					if (success==1)
					{
						(*ind).cell_successvisits++;
						(*ind).flowers_probed++;
						(*ind).pollen_intake+=Osmia.pollen_get_cm3;
						time_diff+=Osmia.handling_time;
					
						if ((*ind).pollen_intake>=Osmia.loading_capacity_cm3)
						{
							state=state_return_to_nest;

							Osmia.return_distance(posx, posy, (*ind).nestx, (*ind).nesty, patch_size, &from_nest) ;      //here only for assessing distance to nest
							(*ind).sum_nestdistance+=from_nest;
							if (from_nest>(*ind).max_returndist) {(*ind).max_returndist=from_nest;}
							if (from_nest<1) {from_nest=xsize;}
							(*ind).sum_nestdistance+=from_nest;

							(*ind).same_patch=0;
							(*ind).pollen_intake=Osmia.loading_capacity_cm3;   	//small correction
							(*ind).bout_badvisits+=(*ind).cell_badvisits;
							(*ind).bout_successvisits+=(*ind).cell_successvisits;
							break;
						}
						// else loading capacity not reached
					}
					else //no success
					{
						time_diff+=1.0;                //for a bad flower one second for probing
						(*ind).cell_badvisits++;
						(*ind).flowers_probed++;
					}
					break;                    			//essential when using while
				}

				/// 2. FLY TO NEXT CELL///
				while (state==state_next_cell && state_done==0)
				{
					state_done=1;
					square newsquare;
					newsquare=landscapeout.snapshot(posx, posy, newsquare);
					//change location to next patch and check suitability
					bool suitable=Osmia.analyse_around(&posx, &posy, newsquare, &(*ind).short_term_memory_x[0], &(*ind).short_term_memory_y[0], cell_memory);                         //else...
					time_diff=1.0;                             //one second for decision / checking   and/or for flying up vertically

					//moved (or not moved)
					if (suitable==1)                                   	//location has changed
					{
						state=state_forage_flowers;
						//distance_diff=patch_size;                   	//simplified without pythagoras for diagonal cells
						time_diff+=patch_size/Osmia.speed_high;        	//duration is x seconds for flying, depending on patch size and speed   + one second for vertical movement
						break;
					}
					//else: location has not changed
					else                       			          		//no suitable flowerpatch around
					{
						//check distance
						Osmia.return_distance(posx, posy, (*ind).nestx, (*ind).nesty, patch_size, &from_nest) ;      //here only for assessing distance to nest
						if (from_nest>(*ind).max_return_bout)
						{
							state=state_return_to_nest;
							(*ind).sum_nestdistance+=from_nest;
							if (from_nest>(*ind).max_returndist) {(*ind).max_returndist=from_nest;}
							(*ind).max_return_bout=Osmia.determine_max_dist();     //set new max bout return dist for next bout
							if ((*ind).bout_successvisits<1) (*ind).bout_successvisits=1;                          //in order to prevent zeros
							if ((*ind).pollen_intake<Osmia.pollen_get_cm3)(*ind).pollen_intake=0.000000000001 ;   //in order to prevent zeros  when pollen is less than pollen from one flower

							break;
						}
						else
						{   //initialize Correlated Random walk      //values have changed
							create_direction(&Bee_direction, &Bee_sight, xsize, ysize);					//at end of behaviours angle and Q written to individual
							state=state_fly_around;
							break;
						}
					}
					//never gets here, break will always be true
				}

				/// 3. FLYING AROUND///
				while (state==state_fly_around && state_done==0)
				{
					state_done=1;
					/***CHECK*/ if (Bee_sight.in_sight==1)  { errorline( "Wrong ignorance",simnr);}

					// perform CRW
					Bee_direction=Osmia.determine_direction(posx, posy, Bee_sight, Bee_direction, state);
					Bee_direction=Osmia.change_location(&posx, &posy, Bee_direction, &distance_diff, &correction, (*ind).nestx, (*ind).nesty, patch_size);

					//after moving
					landscapeout.visitation(posx,posy);            //save new positions
					time_diff=distance_diff/Osmia.speed_high;

					//check if ended up in flower cell not visited before
					memorized=landscapeout.check_memory(&(*ind).short_term_memory_x[0], &(*ind).short_term_memory_y[0], posx, posy, cell_memory);					//error checking
					habitat=landscapeout.get_habitat(posx, posy);
					//if the step leaded to a flower cell that not has been memorized:
					if (habitat==2 && memorized==0)
					{
						//do not accept all forgotten flower cells
						calcprob = calc_rnd_prob();
						//1. accept this flower cell
						if (calcprob>jumpchance)
						{
							state=state_forage_flowers;
							break;
						}
						//2. or fly farther for this memory dependant rule
						else
						{
						//except when flown too far already
							Osmia.return_distance(posx, posy, (*ind).nestx, (*ind).nesty, patch_size, &from_nest) ;      //here only for assessing distance to nest
							if (from_nest>(*ind).max_return_bout)
							{
								state=state_return_to_nest;
								(*ind).sum_nestdistance+=(double)from_nest;
								if (from_nest>(*ind).max_returndist) {(*ind).max_returndist=from_nest;}
								(*ind).max_return_bout=Osmia.determine_max_dist();     //set new max bout return dist for next bout
								if ((*ind).bout_successvisits<1) (*ind).bout_successvisits=1;                          //in order to prevent zeros
								if ((*ind).pollen_intake<Osmia.pollen_get_cm3)(*ind).pollen_intake=0.000000000001 ;   //in order to prevent zeros
								//not moved, no visitation mark
								break;
							}
							//remain: calcprob<jumpchance
							else  break;	// state remains state_fly_around;
											//fly farther with same CRW
											//time_diff already changed
						}
					}
					//if the step leaded to a unusable cell or a flower cell than not has been memorized:
					//analyze search window for nearest flower patch
					else
					{
						Bee_sight=Osmia.determine_sight(posx, posy, Bee_sight);
						Bee_sight=landscapeout.return_sight(posx, posy, Bee_sight, &(*ind).short_term_memory_x[0], &(*ind).short_term_memory_y[0], cell_memory);

						//do not accept all forgotten flower cells      //important! use ignorance
						calcprob = calc_rnd_prob();                     //compare jumpchance to random number
						if (Bee_sight.in_sight==1 && calcprob>jumpchance)     //un-memorized flower cell present + not in ignore mode
						{   //change location  (second move in same behaviour!)
							//fly to cell/patch in sight
							Bee_direction=Osmia.determine_direction(posx, posy, Bee_sight, Bee_direction, state);
							Bee_direction=Osmia.change_location(&posx, &posy, Bee_direction, &distance_diff, &correction, (*ind).nestx, (*ind).nesty, patch_size);
							//after moving     (second move)
							state=state_forage_flowers;
							time_diff+=(distance_diff/Osmia.speed_high);    //in this behaviour time_diff has increase before (normally without +)
							break;
						}
						else                             //no flower cells, or flower cells all memorized, or ignore
						{                                //stay flying around with same CRW
							 Bee_sight.in_sight=0;       //for the case of ignore flower cell


							 break;
						}
					}
					//never gets here, break will always be true
				}

				/// 4. FLY TO NEST///
				while (state==state_return_to_nest && state_done==0)
				{
					state_done=1;
					Bee_sight.nfx=(*ind).nestx;
					Bee_sight.nfy=(*ind).nesty;
					Bee_sight.in_sight=0;    //make blind for flowers
					//perform directed random walk
					Bee_direction=Osmia.determine_direction(posx, posy, Bee_sight, Bee_direction, state);       //special part for returning to nest
					Bee_direction=Osmia.change_location(&posx, &posy, Bee_direction, &distance_diff, &correction, (*ind).nestx, (*ind).nesty, patch_size);
					time_diff=distance_diff/Osmia.speed_high;
					//after moving
					landscapeout.visitation(posx,posy);            //save new positions

					if (Bee_direction.nest_reached==1)
					{   state=state_nest_reached;	}
					//else state remains return to nest

					break;
				}

				/// 5. BEHAVIOUR AT NEST///
				while (state==state_nest_reached && state_done==0)
				{
					state_done=1;
					int flowers_visited_bout=(*ind).bout_badvisits+(*ind).bout_successvisits;
					(*ind).flowers_visited+=flowers_visited_bout;
					(*ind).total_pollen+=(*ind).pollen_intake;

					int tripduration;
					tripduration=(timesteps-(*ind).tripstart);
					time_diff=Osmia.time_at_nest;
					(*ind).sum_tripduration+=(double)tripduration;             //sum of trip durations
					/***CHECK*/ //if (time_diff<1)  { errorline( "Negative wait time",simnr);}
					/***CHECK*/ if (tripduration<1)  { errorline( "too short trip duration",simnr);}
					//set new tripstart
					(*ind).tripstart=timesteps+time_diff;   	   //for next trip

					/***CHECK*/ if ((*ind).flowers_probed<1)  { errorline( "no flowers probed",simnr);}
					(*ind).landscapememory=(double)(*ind).cell_successvisits/(double)(*ind).flowers_probed;       //remark: on bout level this causes low expectance, at last cel level it can be a low ecpectance because too little flowers were visited (full on second flower in new cell can result in 0.5)
					if ((*ind).landscapememory<=0)  {(*ind).landscapememory=0.000001;} //correction needed when based on only last visited cell
					(*ind).nestreturns++;

					state=state_forage_flowers;        //al nests are in flower patches!
					
					//resets:
					(*ind).pollen_intake=0;
					(*ind).bout_badvisits=0;
					(*ind).bout_successvisits=0;
					Osmia.reset_memory(&(*ind).short_term_memory_x[0], &(*ind).short_term_memory_y[0], cell_memory);
					create_direction(&Bee_direction, &Bee_sight, xsize, ysize);					//now:not needed, because always flower patch
					break;
				}

			 ///END OF BEHAVIOURAL POSSIBILITIES///
			 //no break command prevented from coming here

			 // write local main variables back to individual
			 /***CHECK*/ if (time_diff<0)  { errorline( "Negative wait time",simnr);}
			 int wait=0;   double rest;
			 //fair rounding:
			 wait=(int)floor(time_diff);                  //note: method of rounding could create bias
			 rest=time_diff-wait;
			 double calcprob = calc_rnd_prob();
			 if (calcprob<rest) { wait+=1;}
			 if (wait<1)   wait=1;                            //timestep lasts minimal 1 second
			 (*ind).futuretime=timesteps+wait;                // is safe: from here time runs (instead wait decreases) till futuretime=timesteps
			 (*ind).posx=posx;
			 (*ind).posy=posy;
			 (*ind).old_angle=Bee_direction.angle;
			 (*ind).old_Q=Bee_direction.Q;
			 (*ind).in_sight=Bee_sight.in_sight;
			 (*ind).timetasks[beginstate]+=wait;      //use beginstate
			 (*ind).state=state;
			 (*ind).oldstate=beginstate;
			 }
			 // else time != futuretime and individual waits

		//END OF INDIVIDUALS LOOP:
		}

	///END OF TIME LOOP :
	}
	endtime=time(0);
//////////////

	list<Individual>::iterator ind;
	int failed_returns=0;
	int deaths=0;
	//for nestlocations
	int indcounter=0;
	int * nestlocationsx;
	int * nestlocationsy;
	nestlocationsx = new int [total_individuals];
	nestlocationsy = new int [total_individuals];

	//---first individual loop, collect data
	for (ind=BeeList.begin(); ind != BeeList.end(); ind++ )
	{
		//1.---Save fitness of not yet returned bees
		if ((*ind).state!=state_nest_reached)
		{
			int flowers_visited_bout=(*ind).bout_badvisits+(*ind).bout_successvisits;
			(*ind).flowers_visited+=flowers_visited_bout;
			(*ind).total_pollen+=(*ind).pollen_intake;
		}
		//else no corrections needed

		//2.---collect other data
		if ((*ind).nestreturns==0)
		{
			failed_returns++;
			(*ind).average_returndist=input.return90*1000;      //set a high value for not returning
			(*ind).average_tripduration=input.flytime;
		}
		else                     //when bee returned once or more
		{
			(*ind).average_returndist=((double)(*ind).sum_nestdistance/(double)(*ind).nestreturns);
			(*ind).average_tripduration=((double)(*ind).sum_tripduration/(double)(*ind).nestreturns);
		}

		//3.
		if ((*ind).total_pollen<(input.deaththreshold*input.broodcellpollen_cm3)  )          //death defined as collected < x * broodcellpollen
		{
			deaths++;
		}
		//else no death

		/***CHECK*/ if ((*ind).average_tripduration<1)  { errorline( "too short average trip duration",simnr);}
		/***CHECK*/ if ((*ind).average_returndist<1)  {
		errorline( "too low average return distance",simnr);}

		//memory not needed anymore; erase:
		(*ind).erase();
		//create an array for using nestlocations in visual landscape map
		if (indcounter<total_individuals)                // same lenght as beelist
		{
			nestlocationsx[indcounter]=(*ind).nestx;                // for writing location into visitation map
			nestlocationsy[indcounter]=(*ind).nesty;
		}
		indcounter++;
	}

	/***CHECK*/ if (indcounter!=total_individuals)  { errorline( "individualloop wrong",simnr);}


	//---Calculate bee performance: sums
	double total[6]={0,0,0,0,0,0};
	for (ind=BeeList.begin(); ind != BeeList.end(); ind++ )
	{
		total[0]+=(*ind).total_pollen;
		total[1]+=(*ind).nestreturns;
		total[2]+=(*ind).flowers_visited;
		total[3]+=(*ind).average_returndist;
		total[4]+=(*ind).max_returndist;
		total[5]+=(*ind).average_tripduration;
	}
	//
	//---Calculate bee performance: average and stdev
	float average[6]={0,0,0,0,0,0};
	average[0]=total[0]/(float)total_individuals;
	average[1]=total[1]/(float)total_individuals;
	average[2]=total[2]/(float)total_individuals;
	average[3]=total[3]/(float)total_individuals;
	average[4]=total[4]/(float)total_individuals;
	average[5]=total[5]/(float)total_individuals;
	//
	float SumOfSquares[6]={0,0,0,0,0,0};
	for (ind=BeeList.begin(); ind != BeeList.end(); ind++ )
	{
		SumOfSquares[0]+=pow((float)((*ind).total_pollen)-average[0],2);
		SumOfSquares[1]+=pow((float)((*ind).nestreturns)-average[1],2);
		SumOfSquares[2]+=pow((float)((*ind).flowers_visited)-average[2],2);
		SumOfSquares[3]+=pow((float)((*ind).average_returndist)-average[3],2);
		SumOfSquares[4]+=pow((float)((*ind).max_returndist)-average[4],2);
		SumOfSquares[5]+=pow((float)((*ind).average_tripduration)-average[5],2);
	}
	float StdDev[6]={0,0,0,0,0,0};
	StdDev[0]= sqrt(SumOfSquares[0]/(float)total_individuals);
	StdDev[1]= sqrt(SumOfSquares[1]/(float)total_individuals);
	StdDev[2]= sqrt(SumOfSquares[2]/(float)total_individuals);
	StdDev[3]= sqrt(SumOfSquares[3]/(float)total_individuals);
	StdDev[4]= sqrt(SumOfSquares[4]/(float)total_individuals);
	StdDev[5]= sqrt(SumOfSquares[5]/(float)total_individuals);

	//---Calculate bee time spend on different behaviours
	float totaltime[5]={0,0,0,0,0};
	for (ind=BeeList.begin(); ind != BeeList.end(); ind++ )
	{
		totaltime[0]+=(*ind).timetasks[0];
		totaltime[1]+=(*ind).timetasks[1];
		totaltime[2]+=(*ind).timetasks[2];
		totaltime[3]+=(*ind).timetasks[3];
		totaltime[4]+=(*ind).timetasks[4];
	}
	float  totaltimeav[5]={0,0,0,0,0};
	totaltimeav[0]=(int) floor (((float)totaltime[0]/(float)total_individuals)+0.5);
	totaltimeav[1]=(int) floor (((float)totaltime[1]/(float)total_individuals)+0.5);
	totaltimeav[2]=(int) floor (((float)totaltime[2]/(float)total_individuals)+0.5);
	totaltimeav[3]=(int) floor (((float)totaltime[3]/(float)total_individuals)+0.5);
	totaltimeav[4]=(int) floor (((float)totaltime[4]/(float)total_individuals)+0.5);
	/***CHECK*/ if (totaltimeav[0]<0)  { errorline( "Negative time",simnr);}
	/***CHECK*/ if (totaltimeav[1]<0)  { errorline( "Negative time",simnr);}
	/***CHECK*/ if (totaltimeav[2]<0)  { errorline( "Negative time",simnr);}
	/***CHECK*/ if (totaltimeav[3]<0)  { errorline( "Negative time",simnr);}
	/***CHECK*/ if (totaltimeav[4]<0)  { errorline( "Negative time",simnr);}
	//
	float  totaltimeSOS[5]={0,0,0,0,0};
	for (ind=BeeList.begin(); ind != BeeList.end(); ind++ )
	{
		totaltimeSOS[0]+=pow((*ind).timetasks[0]-totaltimeav[0],2);
		totaltimeSOS[1]+=pow((*ind).timetasks[1]-totaltimeav[1],2);
		totaltimeSOS[2]+=pow((*ind).timetasks[2]-totaltimeav[2],2);
		totaltimeSOS[3]+=pow((*ind).timetasks[3]-totaltimeav[3],2);
		totaltimeSOS[4]+=pow((*ind).timetasks[4]-totaltimeav[4],2);
	}
	float totaltimeSD[5]={0,0,0,0,0};
	totaltimeSD[0]=(int) floor ((sqrt(totaltimeSOS[0]/(float)total_individuals))+0.5);
	totaltimeSD[1]=(int) floor ((sqrt(totaltimeSOS[1]/(float)total_individuals))+0.5);
	totaltimeSD[2]=(int) floor ((sqrt(totaltimeSOS[2]/(float)total_individuals))+0.5);
	totaltimeSD[3]=(int) floor ((sqrt(totaltimeSOS[3]/(float)total_individuals))+0.5);
	totaltimeSD[4]=(int) floor ((sqrt(totaltimeSOS[4]/(float)total_individuals))+0.5);

	//---Save bee-landscape parameters in container
	output Bee_output;
	//analyze nestlocations
	landscapeout.analyze_nestsites_after(input.edgecorrection, input.nesting_implementation);
	//---Save values to output container 1
	Bee_output.total_individuals=input.total_individuals;
	Bee_output.isolation_cells=landscapeout.measured_isolation;
	Bee_output.runtime_s=endtime-begintime;
	Bee_output.edge_to_habitat_ratio=(float)landscapeout.edgecells/(float)landscapeout.habitatcells;
	Bee_output.potential_nestamount=(float)landscapeout.potential_nestcells/(float)input.positions;
	Bee_output.realized_nestamount=(float)landscapeout.nestcells/(float)input.positions;
	Bee_output.potential_nest_to_habitat_ratio=(float)landscapeout.potential_nestcells/(float)landscapeout.habitatcells;
	Bee_output.realized_nest_to_habitat_ratio=(float)landscapeout.nestcells/(float)landscapeout.habitatcells;
	Bee_output.potential_nest_to_pollen_ratio=(float)landscapeout.potential_nestcells/input.pollen_cm3_present;
	Bee_output.realized_nest_to_pollen_ratio=(float)landscapeout.nestcells/input.pollen_cm3_present;
	Bee_output.pollen_available=input.pollen_cm3_present;
	Bee_output.ratio_pollen_individuals=(float)input.pollen_cm3_present/(float)input.total_individuals;
	Bee_output.error=0;

	//---Save bee performance parameters in container
	performance Bee_performance;
	Bee_performance.total_pollen=(average[0]);
	Bee_performance.total_pollen_stddev=(StdDev[0]);
	Bee_performance.pollen_mm3_per_mg_bodymass=Bee_performance.total_pollen/(input.dry_weight*0.001); // cm3/g or mm3/mg                  	// as array of species, or for each species separately
	Bee_performance.pollen_mm3_per_mg_bodymass_stddev=Bee_performance.total_pollen_stddev/(input.dry_weight*0.001);     //allowed, or recalculate stdev?
	Bee_performance.broodcells=Bee_performance.total_pollen/input.broodcellpollen_cm3;
	Bee_performance.broodcells_stddev=Bee_performance.total_pollen_stddev/input.broodcellpollen_cm3;
	//
	Bee_performance.nest_reached=(int)floor(average[1]+0.5);
	Bee_performance.nest_reached_stddev=(int)floor(StdDev[1]+0.5);
	//
	Bee_performance.flowers_visited=(int)floor(average[2]+0.5);
	Bee_performance.flowers_visited_stddev=(int)floor(StdDev[2]+0.5);
	//
	Bee_performance.average_average_distance_from_nest=(int)floor(average[3]+0.5);
	Bee_performance.average_average_distance_from_nest_stddev=(int)floor(StdDev[3]+0.5);
	//
	Bee_performance.average_max_returndist=(int) floor (average[4]+0.5);
	Bee_performance.average_max_returndist_stddev=(int) floor (StdDev[4]+0.5);
	//
	Bee_performance.average_average_tripduration=(int) floor (average[5]+0.5);
	Bee_performance.average_average_tripduration_stddev=(int) floor (StdDev[5]+0.5);
	//
	Bee_performance.average_timeinvestment=((float)Bee_performance.nest_reached*(float)Bee_performance.average_average_tripduration)/Bee_performance.broodcells;
	//time investment per broodcell:  average broodcells created in x foraging time(=nestvisits*average tripduration)
	Bee_performance.total_flowervisits1000=(float)total[2]/1000.0;
	//
	Bee_performance.mortality=(int)floor(((float)deaths/(float)total_individuals)+0.5);
	Bee_performance.nestfailures=(int) floor ( ((float)failed_returns/(float)total_individuals)+0.5);
	/***CHECK*/ if (failed_returns>0.5*total_individuals)  { errorline( "most bees did not return",simnr);}
	//
	Bee_performance.time_spent_forage_flowers=(int)floor(totaltimeav[0]+0.5);
	Bee_performance.time_spent_forage_flowers_SD=(int)floor(totaltimeSD[0]+0.5);
	Bee_performance.time_spent_select_next_cell=(int)floor(totaltimeav[1]+0.5);
	Bee_performance.time_spent_select_next_cell_SD=(int)floor(totaltimeSD[1]+0.5);
	Bee_performance.time_spent_fly_around=(int)floor(totaltimeav[2]+0.5);
	Bee_performance.time_spent_fly_around_SD=(int)floor(totaltimeSD[2]+0.5);
	Bee_performance.time_spent_fly_to_nest=(int)floor(totaltimeav[3]+0.5);
	Bee_performance.time_spent_fly_to_nest_SD=(int)floor(totaltimeSD[3]+0.5);
	Bee_performance.time_spent_at_nest=(int)floor(totaltimeav[4]+0.5);
	Bee_performance.time_spent_at_nest_SD=(int)floor(totaltimeSD[4]+0.5);

	//---Create maps
	int * mapl;
	int * mapl2;
	int * mapv;
	int * mapc;
	int * mapc2;
	mapl= new int [positions];
	mapl2= new int [positions];
	mapv= new int [positions];
	mapc= new int [positions];
	mapc2= new int [positions];
	//---Save landscape map with nest locations to file
	landscapeout.get_landscape(&mapl[0], 0);               // type=0 habitat, type=1 visitation
	inputoutput.convert_values(&mapl[0], &mapl2[0], 0, xsize, ysize);              // type=0 habitat, type=1 visitation   //this time second '&mapl[0]' has no function
	//inputoutput.write_landscape_map_PNG(&mapl2[0], &nestlocationsx[0], &nestlocationsy[0], total_individuals, "Landscape", input);
	//---Save visitation map to file
	int max=0, max2=0;
	landscapeout.get_landscape(&mapv[0], 1);               // par1=map, par2=type; type 0 =habitat, type 1 =visitation
	inputoutput.write_visitation_map_txt(&mapv[0], input);
	//inputoutput.write_landscape_map_PNG(&mapv[0], &nestlocationsx[0], &nestlocationsy[0], total_individuals, "Unscaled_Visitation_map", input);
	//conversion1
	max=inputoutput.convert_values(&mapv[0], &mapc[0], 1, xsize, ysize);              // par1=map, par2=type; type 0 =habitat, type 1 =visitation    //max will be used for 'analyse map'
	//inputoutput.write_landscape_map_PNG(&mapc[0], &nestlocationsx[0], &nestlocationsy[0], total_individuals, "Scaled_Visitation_map", input);
	//
	if (input.flytime>=3600)         // otherwise flight pattern causes error
	{	//conversion2
		landscapeout.get_landscape(&mapc2[0], 0);
		max2=inputoutput.convert_values(&mapv[0], &mapc2[0], 2, xsize, ysize);              // par1=map, par2=type; type 0 =habitat, type 1 =visitation  //max2 will be unused
		//inputoutput.write_landscape_map_PNG(&mapc2[0], &nestlocationsx[0], &nestlocationsy[0], total_individuals, "Flight_Pattern_map", input);
	}
	//---Analyse visitation map and save to bee performance
	Bee_performance=inputoutput.analyse_map(&mapl[0], &mapv[0], Bee_performance, max, xsize, ysize);  //use max, not max2!
	inputoutput.writeoutputoneline(Bee_performance, Bee_output, input);     //backup possibility
	inputoutput.writeoutputsimulation(Bee_performance, Bee_output, input);

	//---delete stuff that is not automatically deleted
	delete [] nestlocationsx;
	delete [] nestlocationsy;
	delete [] mapl;
	delete [] mapl2;
	delete [] mapv;
	delete [] mapc;
	delete [] mapc2;
	landscapeout.delete_arrays();


	return 0;

}
//---------------------------------------------------------------------------
