# Supplementary material for: Fragmentation of nest and foraging habitat affects time budgets of solitary bees, their fitness and pollination services, depending on traits: Results from an individual-based model
Source: PLoS One. 2018 Feb 14;13(2):e0188269. doi: 10.1371/journal.pone.0188269 (PMC5812554; doi:10.1371/journal.pone.0188269)
Supplement: S1 Model — (ZIP) [file pone.0188269.s005.zip › S5_Solbee_Full_Code/code/containers.cpp]

//---------------------------------------------------------------------------


#pragma hdrstop

#include "containers.h"

//---------------------------------------------------------------------------

#pragma package(smart_init)

//---------------------------------------------------------------------------
