# Supplementary material for: Fragmentation of nest and foraging habitat affects time budgets of solitary bees, their fitness and pollination services, depending on traits: Results from an individual-based model
Source: PLoS One. 2018 Feb 14;13(2):e0188269. doi: 10.1371/journal.pone.0188269 (PMC5812554; doi:10.1371/journal.pone.0188269)
Supplement: S1 Model — (ZIP) [file pone.0188269.s005.zip › S5_Solbee_Full_Code/code/containers.h]

//---------------------------------------------------------------------------

#ifndef containersH
#define containersH

extern const int max_nests;

//High Precision constants
#define PI      3.141592653589793238462643383279502884197169399375105820975
#define twoPi   (2*PI)
#define halfPi  (PI/2)
#define e_math  2.718281828459045235360287471352662497757247093699959574967

//---------------------------------------------------------------------------

//Structures for interaction from parameter values between Classes

// used in main for beesight in landscape
typedef struct
{
	int gridsizex, gridsizey, readstartx, readstarty, nfx, nfy;
	bool in_sight;
}sight;

// used in main for beedirection
typedef struct
{
	int Q;
	double angle;
	int tox;
	int toy;
	bool nest_reached;
}direction;

// 3x3 square, used in main for beesight in neighbouring cells
typedef struct
{
	int ninecells[9];
}square;

// input parameters
typedef struct
{
	//General model parameters
	int seed;                 		
	int flytime;
	int simulation_number;
	
	//Input landscape parameters
	float amount;
	float frag;
	int flower_density;
	int generator;

	//Input bee parameters
	double size;
	int density_control;

	//Input landscape parameters fixed
	double pollen_per_flower_mm3;
	double pollen_per_flower_cm3;

	int landscape_element_size;
	int landscape_extent;
	int landscape_perceived_detail;
	bool wrapping;
	bool symmetry;
	double nestclumping;

	//Input bee parameters fixed
	double patch_leaving_threshold1;
	double patch_leaving_threshold2;
	int nesting_implementation;           //version 1, 2 or 3
	int edgereflection;

	//Input other parameters
	double CRW_density;

	//landscape parameters calculated
	int landscape_detailed;
	int landscape_coarse;
	int xsize;
	int ysize;
	int positions;
	int xsize_coarse;
	int ysize_coarse;
	int positions_coarse;
	int patch_size;
	int patch_size_m2;
	int resize;
	double pollen_cm3_present;

	//Input bee parameters  calculated
	int total_individuals;

	//Input bee parameters, species specific
	float depletion;
	//Scaling laws
	double dry_weight;
	double IT_span;

	double return90;
	double return50;
	double broodcellpollen_cm3;
	double loading_capacity_cm3;

	double speed_high;
	double speed_low;
	double handling_time;
	int time_at_nest;

	double sight_dist_m;
	int sight_dist_c;   
	int edgecorrection;              						// edge correction, edge effects appear to be very nasty without it
	double flightsize_m;          							//Mean stepsize for correlated random walk, no literature about, guessed value
	int flightsize_c;
	int cell_memory;
	int flower_memory;

	//parameters for scaling functions
	double weight_par_a;
	double weight_par_b;
	double IT_par_a;
	double IT_par_b;
	double return_par_a1;
	double return_par_b1;
	double return_par_a2;
	double return_par_b2;
	double Km;
	double shift;
	double fast_par_a;
	double fast_par_b;
	double medium_par_a;
	double medium_par_b;
	double broodcellpollen_par_a;
	double broodcellpollen_par_b;
	double handlingtime1_par_a;
	double handlingtime1_par_b;
	int sight_def;
	double sighttoflight;
	double trips_per_broodcell;
	double pollen_get_cm3;
	double deaththreshold;
	bool error;
	double ignorance;

	int	fly_back_distance_p;
	int	fast_speed_p;
	int	normal_speed_p;
	int	handlingtime_p;
	int sight_p;
	int flight_p;
	int capacity_p;
	int ignorance_p;

}input;


// output parameters 1
typedef struct
{

	float total_pollen;
	float total_pollen_stddev;
	float pollen_mm3_per_mg_bodymass;
	float pollen_mm3_per_mg_bodymass_stddev;
	float broodcells;
	float broodcells_stddev;
	int nestfailures;
	float mortality;
	int nest_reached;
	int nest_reached_stddev;
	int flowers_visited;
	int flowers_visited_stddev;
	int average_average_distance_from_nest;
	int average_average_distance_from_nest_stddev;
	int average_max_returndist;
	int average_max_returndist_stddev;
	int average_average_tripduration;
	int average_average_tripduration_stddev;
	float average_timeinvestment;
	float total_flowervisits1000;

	int time_spent_forage_flowers;
	int time_spent_forage_flowers_SD;
	int time_spent_select_next_cell;
	int time_spent_select_next_cell_SD;
	int time_spent_fly_around;
	int time_spent_fly_around_SD;
	int time_spent_search_patch;
	int time_spent_search_patch_SD;
	int time_spent_fly_to_nest;
	int time_spent_fly_to_nest_SD;
	int time_spent_at_nest;
	int time_spent_at_nest_SD;


	float coverage_total;                  	//%landscape cells ever visited
	float coverage_total_20;               	//%landscape cells with visitationrate higher than 20% of the highest visitation value
	float coverage_flowers;                	//%flower habitat cells ever visited
	float coverage_flowers_20;             	//%flower habitat with visitationrate higher than 20% of the highest visitation value


}performance;

// output parameters 2
typedef struct
{
	int total_individuals;
    float edge_to_habitat_ratio;
	float potential_nestamount;
	float realized_nestamount;
	float potential_nest_to_habitat_ratio;
	float realized_nest_to_habitat_ratio;
	float potential_nest_to_pollen_ratio;
	float realized_nest_to_pollen_ratio;
	float pollen_available;
	float ratio_pollen_individuals;	
	float isolation_cells;
	bool error;
	int runtime_s;

}output;

enum beestates{state_forage_flowers, state_next_cell, state_fly_around, state_return_to_nest, state_nest_reached, state_unused};
//Order important for output (number in array)

//---------------------------------------------------------------------------
#endif
