# Supplementary material for: Fragmentation of nest and foraging habitat affects time budgets of solitary bees, their fitness and pollination services, depending on traits: Results from an individual-based model
Source: PLoS One. 2018 Feb 14;13(2):e0188269. doi: 10.1371/journal.pone.0188269 (PMC5812554; doi:10.1371/journal.pone.0188269)
Supplement: S1 Model — (ZIP) [file pone.0188269.s005.zip › S5_Solbee_Full_Code/code/Fractal_landscape.cpp]

//---------------------------------------------------------------------------


#pragma hdrstop
#include "Fractal_landscape.h"
//---------------------------------------------------------------------------

#pragma package(smart_init)
//---------------------------------------------------------------------------

/* Functions for Midpoint displacement method                    *
 * Implemented after Saupe, D., 1988. Algorithms for random fractals.    *
 * The Science of Fractal images. Springer, New York, pp.71-136. */
/*----------------Diamond-Square Algorithm------------------*/

// Function to determine the partitions
// partitions the array and returns the middle index (subscript)

int partition(double **array, int left, int right)
{
	 double x = array[left][0];
	 //double x1 = array[left][1];
	 int i = left - 1;
	 int j = right + 1;
	 double temp0=0.0, temp1=0.0;

	 do
	 {		do
			{j--;
			}while (x >array[j][0]);

			do
			{i++;
			}while (x <array[i][0]);

			if (i < j)
			{
				 temp0 = array[i][0];		// switch elements at positions i and j
				 temp1 = array[i][1];		// switch elements at positions i and j
				 array[i][0] = array[j][0];
				 array[i][1] = array[j][1];
				 array[j][0] = temp0;
				 array[j][1] = temp1;
			}
	 }while (i < j);
	 return j;           // returns middle index
}


void quicksort(double **array, int left, int right)              //2 dimensional array for x and y values
{
	 // this process uses recursion - the process of calling itself

	if (left < right)
    {
		  int middle = partition(array, left, right);
		  quicksort(array, left, middle);   			// sort top partition
		  quicksort(array, middle+1, right);    		// sort bottom partition
     }
	 return;
}

void convert_to_bw(double ** midpointmap, double ** midpointmap2, int * landscape, int resize, double amount, int xsizelarge, int xsizesmall, int method)
{   //the larger midpoint map is now reduced in size to the smaller landscape map en the values by flooding to BW values

	//1.resize midpointmap
	double sum=0.0, cellnumber=0.0;
	double average=0.0, value=0.0, resizenew=0.0, remain=0.0, calcprob=0.0;
	int largex=0, largey=0, largexsize=0, largeysize=0, smallxsize=0, smallysize=0,smallx=0, smally=0, k_large=0, k_small=0, resize2=0;
	largexsize=xsizelarge;           //int
	largeysize=xsizelarge;           //int
	smallxsize=xsizesmall;           //int
	smallysize=xsizesmall;           //int
	resizenew=(double)largexsize/(double)smallxsize;
	resize2=(int)floor(resizenew+0.5);
	remain=resizenew-(double)resize;

	for (int j = 0; j < smallysize; j++)                 //resize  y loop
	{
		for (int i = 0; i < smallxsize; i++)         //resize x loop
		{
			calcprob = calc_rnd_prob();
			if (calcprob<remain)  resize=resize2+1;
			else resize=resize2;
			cellnumber=(double)resize*(double)resize;

			for (int ry=0; ry<resize; ry++)             //repeat for several y-cells
			{
				for (int rx=0; rx<resize; rx++)     //repeat for several x-cells
				{
					 largex=(resize*i)+rx;
					 largey=(resize*j)+ry;
					 if (largex>=largexsize) largex=largexsize-1;       //not very elegant; edge effect in rounding/resizing
					 if (largey>=largeysize) largey=largeysize-1;
					 k_large=(largex*largeysize)+largey;
					 value=midpointmap[k_large][0];
					 sum+=value;
				}
			}
			smallx=i;
			smally=j;
			k_small=(smallx*smallysize)+smally;
			average=sum/cellnumber;                  //double/double
			midpointmap2[k_small][0]=average;
			average=0;
			sum=0;
		}
	}

	//2.sort small midpointmap2
	int tot_positions=0, floodingpoint=0, oldposition=0;
	//save old positions in position label [][1]
	int i=0;
	for (int x=0;x<smallxsize;x++)
	{   for (int y=0;y<smallysize;y++)
		{   i=(x*smallysize)+y;
			midpointmap2[i][1]=i;             //save current position
		}
	}
	tot_positions=smallxsize*smallysize;

	quicksort(midpointmap2, 0, tot_positions-1);     //highest values at beginning of array?!

	//3.convert midpointmap2 to BW and save in small landscape
	//used
	if (method==1)                               //flooding: amount of highest values remain
	{
		floodingpoint=(int)floor(amount*tot_positions +0.5);
		for (int a = 0; a < floodingpoint; a++)
		{   oldposition = (int)midpointmap2[a][1];
			landscape[oldposition]=2;                   //usable
		}
		for (int b = floodingpoint; b < tot_positions; b++)
		{   oldposition = (int)midpointmap2[b][1];
			landscape[oldposition]=1;                   //unusable
		}
	}
	//not used
	else //(method==2)                               //mountaincut: amount of lowest values remain
	{
		floodingpoint=(int)floor(tot_positions-(amount*tot_positions)+0.5);
		for (int a = 0; a < floodingpoint; a++)
		{   oldposition = (int)midpointmap2[a][1];
			landscape[oldposition]=1;                    //unusable
		}
		for (int b = floodingpoint; b < tot_positions; b++)
		{   oldposition = (int)midpointmap2[b][1];
			landscape[oldposition]=2;                    //usable
		}
	}

	return;
}


double Create_Rand(double delta)		//return a value betweeen -d and d
{
	double Randvalue=0.0;
	Randvalue=calc_rnd_UB(delta);
	
	double calcprob = calc_rnd_prob(); 			
	if (calcprob<0.5)            
	{
		Randvalue=Randvalue*(-1.0);
	}
	return Randvalue;
}


double displace_f3 (double delta, double x0, double x1, double x2)
{
	double displaced=0.0, add=0.0;
	add=Create_Rand(delta);
	displaced=(x0 + x1 + x2)/3.0 + add ;
	return displaced;
}

double displace_f4 (double delta, double x0, double x1, double x2, double x3)
{
	double displaced=0, add=0;
	add=Create_Rand(delta);
	displaced=(x0 + x1 + x2 + x3)/4.0 + add ;
	return displaced;
}


void Fractal_landscape::gen_fract_lan(int *landscape_coarse_grid, double **midpointmap, double **midpointmap2, int landscape_resize, int xsize_coarse, int xsize, double amount, double fragmentation, bool wrapped, bool startsym)
{
	//Midpoint displacement method
	bool ok=0;                    //startsym=1; all corners same startvalue, wrapped0=No, wrapped1=Yes
	int maxlevel=0, N=0, realx=0, realy=0, stage=0, range=0, max=0, ysize=0;
	double pointA=0.0, pointB=0.0 ,pointC=0.0, pointD=0.0, pointE=0.0, pointF=0.0, pointG=0.0, pointH=0.0, pointI=0.0, pointJ=0.0, pointK=0.0, pointL=0.0;
	double P1=0.0, P2=0.0, P3=0.0, P4=0.0, sigma=0.0, delta=0.0, H=0.0, start=0.0 /*r=0*/;

	xsize=257; 			//Fix the size      // has to be in agreement with landscape initialization: midpointmap!
	ysize=xsize;
	sigma=3.33;              //Not important
	delta=sigma;

	//Check the dimensions    (xsize and Y size are the same
	if (xsize==3 || xsize==5 || xsize==9 || xsize==17 || xsize==33 || xsize==65 || xsize==129 || xsize==257 || xsize==513 || xsize==1025 || xsize==2049) { ok=1;}
	/***CHECK*/ if (ok==0) { errorline("Illegal xsize or ysize", simnr);}

	N=xsize-1;
	maxlevel=(int)(log(N)/log(2));  // N=2^maxlevel -- maxlevel=2logN = lnN/ln2  (base free of choise)
	H=1.0-fragmentation;

	//First square
	if (startsym==1)                                           //symmetrical corners
	{
		start=Create_Rand(delta);
		midpointmap[(0*ysize)+0][0]=start;
		midpointmap[(0*ysize)+N][0]=start;
		midpointmap[(N*ysize)+0][0]=start;
		midpointmap[(N*ysize)+N][0]=start;
	}
	else                                                      //random corners
	{
		midpointmap[(0*ysize)+0][0]=Create_Rand(delta);
		midpointmap[(0*ysize)+N][0]=Create_Rand(delta);
		midpointmap[(N*ysize)+0][0]=Create_Rand(delta);
		midpointmap[(N*ysize)+N][0]=Create_Rand(delta);
	}

	max=N;                      //D=max
	range=N/2;                  //d=range

	//Iterative loop
	for (stage = 1; stage <= maxlevel; stage++)
	{
		//From Gridtype I to II
		delta=delta*pow(0.5, 0.5*H);
		//Midpoint
		for (realx = range; realx <= N-range; realx+=max)
		{	for (realy = range; realy <= N-range; realy+=max)
			{
				pointA=midpointmap[((realx+range)*ysize)+(realy+range)][0];
				pointB=midpointmap[((realx+range)*ysize)+(realy-range)][0];
				pointC=midpointmap[((realx-range)*ysize)+(realy+range)][0];
				pointD=midpointmap[((realx-range)*ysize)+(realy-range)][0];
				midpointmap[(realx*ysize)+realy][0]=displace_f4 (delta, pointA, pointB, pointC, pointD);
			}
		}

		//Skip additional Displacement
		//From Gridtype II to I
		delta=delta*pow(0.5, 0.5*H);
		//Boundary grid points
		for (realx = range; realx <= N-range; realx+=max)
		{	
				pointA=midpointmap[((realx+range)*ysize)+0][0];      // [x+d][0]
				pointB=midpointmap[((realx-range)*ysize)+0][0];      // [x-d][0]
				pointC=midpointmap[((realx+range)*ysize)+N][0];      // [x+d][N]
				pointD=midpointmap[((realx-range)*ysize)+N][0];      // [x-d][N]
				pointE=midpointmap[(realx*ysize)+range][0];      	// [x][d]
				pointF=midpointmap[(range*ysize)+realx][0];      	// [d][x]
				pointG=midpointmap[(0*ysize)+(realx+range)][0];      // [0][x+d]
				pointH=midpointmap[(0*ysize)+(realx-range)][0];      // [0][x-d]
				pointI=midpointmap[(N*ysize)+(realx+range)][0];      // [N][x+d]
				pointJ=midpointmap[(N*ysize)+(realx-range)][0];      // [N][x-d]
				pointK=midpointmap[(realx*ysize)+(N-range)][0];      // [x][N-d]
				pointL=midpointmap[((N-range)*ysize)+realx][0];      // [N-d][x]

				if (wrapped==0)                              //unwrapped borders
				{
					P1=displace_f3 (delta, pointA, pointB, pointE);     // [x][0]  // P1
					P2=displace_f3 (delta, pointC, pointD, pointK);     // [x][N]  // P2
					P3=displace_f3 (delta, pointG, pointH, pointF);     // [0][x]  // P3
					P4=displace_f3 (delta, pointI, pointJ, pointL);     // [N][x]  // P4

					midpointmap[(realx*ysize)+0][0]=P1;
					midpointmap[(realx*ysize)+N][0]=P2;
					midpointmap[(0*ysize)+realx][0]=P3;
					midpointmap[(N*ysize)+realx][0]=P4;
				}
				else                                        //wrapped borders
				{
					P1=displace_f4 (delta, pointA, pointB, pointE, pointK);
					P2=P1;
					P3=displace_f4 (delta, pointG, pointH, pointF, pointL);
					P4=P3;

					midpointmap[(realx*ysize)+0][0]=P1;
					midpointmap[(realx*ysize)+N][0]=P2;
					midpointmap[(0*ysize)+realx][0]=P3;
					midpointmap[(N*ysize)+realx][0]=P4;
				}
		}

		//Interior grid points 1/2
		for (realx = range; realx <= N-range; realx+=max)
		{	for (realy = max; realy <= N-range; realy+=max)
			{
				pointA=midpointmap[((realx)*ysize)+(realy+range)][0];
				pointB=midpointmap[((realx)*ysize)+(realy-range)][0];
				pointC=midpointmap[((realx+range)*ysize)+(realy)][0];
				pointD=midpointmap[((realx-range)*ysize)+(realy)][0];
				midpointmap[(realx*ysize)+realy][0]=displace_f4 (delta, pointA, pointB, pointC, pointD);
			}
		}
		//Interior grid points 2/2
		for (realx = max; realx <= N-range; realx+=max)
		{	for (realy = range; realy <= N-range; realy+=max)
			{
				pointA=midpointmap[((realx)*ysize)+(realy+range)][0];
				pointB=midpointmap[((realx)*ysize)+(realy-range)][0];
				pointC=midpointmap[((realx+range)*ysize)+(realy)][0];
				pointD=midpointmap[((realx-range)*ysize)+(realy)][0];
				midpointmap[(realx*ysize)+realy][0]=displace_f4 (delta, pointA, pointB, pointC, pointD);
			}
		}
		//Skip additional Displacement
		//make square smaller
		max=max/2;
		range=range/2;
	}
	//flood the valleys according to habitat amount
	int method=1;                                //1 is flooding valley, 2 is cutting mountain
	convert_to_bw(midpointmap, midpointmap2, landscape_coarse_grid, landscape_resize, amount, xsize, xsize_coarse, method);
	return;
}

void Fractal_landscape::resize(int * landscape_coarsegrid, int ** landscape, int resize, int coarsegrid, int newxsize)
{

	int xsize=0, ysize=0, ysize2=0;

	//double remain=0.0, calcprob=0.0;

	int oldx=0, oldy=0, newx=0, newy=0;

	int k_old=0, k_new=0, value=0;


	ysize=coarsegrid;

	xsize=coarsegrid;

	ysize2=newxsize;


	for (int j = 0; j < ysize; j++)                 //resize  y loop
	{
		for (int ry=0; ry<resize; ry++)             //repeat for several y-cells
		{
			for (int i = 0; i < xsize; i++)         //resize x loop
			{
				for (int rx=0; rx<resize; rx++)     //repeat for several x-cells
				{
					oldx=i;
					oldy=j;
					k_old=(oldx*ysize)+oldy;
					value=landscape_coarsegrid[k_old];

					 newx=(resize*i)+rx;
					 newy=(resize*j)+ry;
					 k_new=(newx*ysize2)+newy;
					 landscape[k_new][0]=value;
				}
			}
		}
	}
	return;
}
