# Supplementary material for: Fragmentation of nest and foraging habitat affects time budgets of solitary bees, their fitness and pollination services, depending on traits: Results from an individual-based model
Source: PLoS One. 2018 Feb 14;13(2):e0188269. doi: 10.1371/journal.pone.0188269 (PMC5812554; doi:10.1371/journal.pone.0188269)
Supplement: S1 Model — (ZIP) [file pone.0188269.s005.zip › S5_Solbee_Full_Code/code/Fractal_landscape.h]

//---------------------------------------------------------------------------

#ifndef Fractal_landscapeH
#define Fractal_landscapeH

#include <stdio.h>
#include <math.h>

//#include "BeeFlightMainBasic.h"
#include "containers.h"
#include "random.h"
#include "R_250.h"
#include "misc_functions.h"


//extern bool error;
extern int simnr;

//---------------------------------------------------------------------------

namespace Fractal_landscape
{
	void gen_fract_lan(int *, double **, double **, int , int , int , double, double, bool, bool);
	void resize(int *, int **, int, int, int);
};


//---------------------------------------------------------------------------
#endif
