# Supplementary material for: Fragmentation of nest and foraging habitat affects time budgets of solitary bees, their fitness and pollination services, depending on traits: Results from an individual-based model
Source: PLoS One. 2018 Feb 14;13(2):e0188269. doi: 10.1371/journal.pone.0188269 (PMC5812554; doi:10.1371/journal.pone.0188269)
Supplement: S1 Model — (ZIP) [file pone.0188269.s005.zip › S5_Solbee_Full_Code/code/individual.cpp]

//---------------------------------------------------------------------------


#pragma hdrstop

#include "individual.h"

//---------------------------------------------------------------------------

#pragma package(smart_init)

//---------------------------------------------------------------------------

void Individual::initialize(int xsize, int ysize, int cell_memory)
{
	nestx=0;						    //location, x..
	nesty=0;							//..and y value
	pollen_intake=0;
	track_distance=0;
	total_pollen=0;
	flower_patch_counter=0;
	return_to_patch=0;
	nestreturns=0;
	flowers_visited=0;
	max_return_bout=0;
	rnd=0;
	same_patch=0;
	futuretime=0;
	sum_nestdistance=0.0;
	max_returndist=0.0;
	average_returndist=0.0;
	sum_tripduration=0.0;
	average_tripduration=0.0;
	tripstart=0;
	cell_successvisits=0;
	cell_badvisits=0;
	bout_successvisits=0;
	bout_badvisits=0;

	flowers_probed=0;
	landscapememory=1.0;    //important! initial memory of the landscape is that all cells are with full flowers

	posx=0;						    //location, x..
	posy=0;							//..and y value
	state=0;
	oldstate=0;
	in_sight=0;
	old_angle=0;
	old_Q=1;

	short_term_memory_x = new int [cell_memory];       //can remeber ... last patches (see initialization)
	short_term_memory_y = new int [cell_memory];

	for (int i=0;i<6 ;i++)           
	{
		timetasks[i]=0;
	}
	return;
}

void Individual::erase()
{
   delete [] short_term_memory_x;
   delete [] short_term_memory_y;
   return;
}
