# Supplementary material for: Fragmentation of nest and foraging habitat affects time budgets of solitary bees, their fitness and pollination services, depending on traits: Results from an individual-based model
Source: PLoS One. 2018 Feb 14;13(2):e0188269. doi: 10.1371/journal.pone.0188269 (PMC5812554; doi:10.1371/journal.pone.0188269)
Supplement: S1 Model — (ZIP) [file pone.0188269.s005.zip › S5_Solbee_Full_Code/code/individual.h]

//---------------------------------------------------------------------------

#ifndef individualH
#define individualH
//#include "BeeFlightMainBasic.h"
#include <list>
using namespace std;

class Individual                               // only females
{
	/*PUBLIC PARAMETERS*/
	public:
	int nestx;						    //location, x..
	int nesty;							//..and y value
	double pollen_intake;
	double track_distance;              //in cells?
	double total_pollen;

	int flower_patch_counter;            //needed to count to ten
	bool return_to_patch;
	int nestreturns;
	int flowers_visited;                //total flowers
	int rnd;
	bool same_patch;
	double max_return_bout;
	int timetasks[6];
	double sum_nestdistance;
	double max_returndist;
	double average_returndist;
	double sum_tripduration;
	double average_tripduration;
	int tripstart;

	int futuretime;
	int cell_successvisits;                   //full flowers visited in cell
	int cell_badvisits;                       //empty flowers visited
	int bout_successvisits;                   //full flowers visited on trip
	int bout_badvisits;                       //empty flowers visited
	int flowers_probed;
	double landscapememory;				//when returning at nest experienced ratio full/empty flowers


	int * short_term_memory_x;       //can remeber ... last patches (see initialization)
	int * short_term_memory_y;


	//extractable local main variables
	int posx;						    //location, x..
	int posy;							//..and y value
	int state;
	int oldstate;
	bool in_sight;
	double old_angle;
	int old_Q;

	void initialize(int, int, int);
	void erase();
};


//---------------------------------------------------------------------------
#endif
