# Supplementary material for: Fragmentation of nest and foraging habitat affects time budgets of solitary bees, their fitness and pollination services, depending on traits: Results from an individual-based model
Source: PLoS One. 2018 Feb 14;13(2):e0188269. doi: 10.1371/journal.pone.0188269 (PMC5812554; doi:10.1371/journal.pone.0188269)
Supplement: S1 Model — (ZIP) [file pone.0188269.s005.zip › S5_Solbee_Full_Code/code/I_O.cpp]

//---------------------------------------------------------------------------

#pragma hdrstop

#include "I_O.h"

//---------------------------------------------------------------------------

#pragma package(smart_init)

input IO::readinput(input newinput, const std::string& fileName)
{
	string text;
//	string parfile = string1;

	ifstream fp_in(fileName.c_str(), ios::in);
	//ifstream fp_in(fileName.c_str(), ifstream::in);
	//ifstream fp_in; 
	//fp_in.open(fileName.c_str());


	//#Read most important parameters from textfile

	fp_in
		>> text >> text
		>> text >> newinput.seed
		>> text >> newinput.flytime
		>> text >> newinput.amount
		>> text >> newinput.frag
		>> text >> newinput.size
		>> text >> newinput.nesting_implementation
		>> text >> newinput.simulation_number;

	fp_in.close();

	//#Define secondary parameters

		newinput.landscape_extent=1000;
		newinput.landscape_perceived_detail=5;
		newinput.generator=2;
		newinput.wrapping=1;
		newinput.symmetry=1;
 		newinput.deaththreshold=1.0;			//when a bee did collect less than 1 time broodcellpollen, it dies
		newinput.nestclumping=0.9;

		//Parameters for known scaling relationships                //(values checked)

		newinput.weight_par_a=0.0389;
		newinput.weight_par_b=2.5893;
		newinput.IT_par_a=0.77;
		newinput.IT_par_b=0.405;
		newinput.return_par_a1=-1.643;
		newinput.return_par_b1=3.242;
		newinput.return_par_a2=-1.363;
		newinput.return_par_b2=3.366;
		newinput.fast_par_a=0.2185;         //y = 0.2185x + 1.48       0.05 and 0.5 as minimum deviation to test
		newinput.fast_par_b=1.48;
		newinput.medium_par_a=0.1351;       //y = 0.1351x - 0.2138     0.05 and 0.5
		newinput.medium_par_b=-0.2138;
		newinput.broodcellpollen_par_a=0.868;
		newinput.broodcellpollen_par_b=0.433;
		newinput.handlingtime1_par_a=919.62;        //y = 919.62x-1.9137
		newinput.handlingtime1_par_b=-1.9137;

		//Landcape Parameters						//change vegatation here!

		newinput.landscape_element_size=50;
		newinput.flower_density=25;
		newinput.pollen_per_flower_mm3=1.5;
		newinput.depletion=0.2;                   	//30% of pollen per visit available, for adjusted vegetation 20%
		newinput.density_control=30;

		//Bee Parameters

		newinput.CRW_density=0.9;
		newinput.patch_leaving_threshold1=0.5;
		newinput.patch_leaving_threshold2=1.0;
		newinput.cell_memory=10;
		newinput.flower_memory=3;
		newinput.sight_def=10;                    	//10 times speed in m (=m in 10 sec)
		newinput.sighttoflight=2.0;                	//1/2.0 of sight distance in m
		newinput.trips_per_broodcell=10.0;			//for now constant

		newinput.time_at_nest=30;


	return newinput;
}

input IO::extendinput(input newinput)
{
	//#Derive all other 'input' parameters

		//Landscape derivated parameters

		newinput.landscape_detailed=(int)floor(((double)newinput.landscape_extent/(double)newinput.landscape_perceived_detail)+0.5);
		newinput.landscape_coarse=(int)floor(((double)newinput.landscape_extent/(double)newinput.landscape_element_size)+0.5);
		newinput.xsize=newinput.landscape_detailed;          //int
		newinput.ysize=newinput.landscape_detailed;          //int
		newinput.positions=newinput.xsize*newinput.ysize;    //int

		newinput.xsize_coarse=newinput.landscape_coarse;     //int
		newinput.ysize_coarse=newinput.landscape_coarse;     //int
		newinput.patch_size=(int)newinput.landscape_perceived_detail;
		newinput.positions_coarse=newinput.xsize_coarse*newinput.ysize_coarse;
		newinput.patch_size_m2=newinput.patch_size*newinput.patch_size;

		newinput.pollen_per_flower_cm3=newinput.pollen_per_flower_mm3/1000.0;
		newinput.resize=(int)floor((newinput.landscape_element_size/newinput.landscape_perceived_detail)+0.5);
		newinput.landscape_extent=newinput.resize*newinput.landscape_perceived_detail*newinput.landscape_coarse;
		newinput.landscape_detailed=(int)floor(((double)newinput.landscape_extent/(double)newinput.landscape_perceived_detail)+0.5);
		newinput.landscape_coarse=(int)floor(((double)newinput.landscape_extent/(double)newinput.landscape_element_size)+0.5);
		newinput.xsize=newinput.landscape_detailed;          //int
		newinput.ysize=newinput.landscape_detailed;          //int
		newinput.positions=newinput.xsize*newinput.ysize;    //int


//old
//		int check=(int)floor((newinput.resize*newinput.landscape_perceived_detail*newinput.landscape_coarse)+0.5);
//		/***CHECK*/ if (check!=newinput.landscape_extent) { errorline("Wrong input dimensions",simnr);}

		//to change values calculated in scaling laws for sensitivity analysis
		double p1=0.0 , p2=0.0 , p3=0.0 , p4=0.0 , p5=0.0 ,p6=0.0 , p7=0.0, p8=0.0 , p9=0.0 ,p10=0.0;
		double tp1=0.0 , tp2=0.0 , tp3=0.0 , tp4=0.0 , tp5=0.0 ,tp6=0.0 , tp7=0.0, tp8=0.0 , tp9=0.0 ,tp10=0.0;

		//Scaling Laws:

//0.	edgecorrection for nesting
		newinput.edgecorrection=(int)floor(((newinput.size)/(double)newinput.patch_size)+0.5);       //bee size as m instead of mm, converted to cells

										//(values checked)
//1.    //Body mass
		newinput.dry_weight=newinput.weight_par_a*pow(newinput.size, newinput.weight_par_b);

//2.    and IT-span
		newinput.IT_span=newinput.IT_par_a*pow(newinput.dry_weight, newinput.IT_par_b);

//3.
		newinput.return90=pow(10, (newinput.return_par_a2 + newinput.return_par_b2*log10(newinput.IT_span)));
		newinput.return50=pow(10, (newinput.return_par_a1 + newinput.return_par_b1*log10(newinput.IT_span)));

		//curve starts in 0, calculate difference
		newinput.shift=(0.9*newinput.return50-0.1*newinput.return90)/-0.8;
		newinput.Km=newinput.return50+newinput.shift;

//4.
		newinput.speed_high=newinput.fast_par_a*newinput.size+newinput.fast_par_b;        //velocity beased on length of the bee

//5.
		newinput.speed_low=newinput.medium_par_a*newinput.size+newinput.medium_par_b;

//6.	//Scaling Laws3: Pollen and velocity
		//On a log/log scale relation between dry body mass of the bees, and provision volume of one brood cell:
		newinput.broodcellpollen_cm3=0.001*pow(10,((newinput.broodcellpollen_par_a*log10(newinput.dry_weight))+ newinput.broodcellpollen_par_b));

//6b.

		newinput.loading_capacity_cm3=newinput.broodcellpollen_cm3/newinput.trips_per_broodcell;

		// calculated pollen to collect per visit, based on beessize and flower size
		//minimal half of the bees capacity (visit at least two flowers), max pollen in one flower*% that a bee normally removes.
		newinput.pollen_get_cm3=newinput.pollen_per_flower_cm3*newinput.depletion;
		if (newinput.pollen_get_cm3>=newinput.loading_capacity_cm3)
		{	 //pollen_get_cm3=0.5*loading_capacity_cm3;
			 errorline( "Very small bee compared to flower; 2 flowers enough ",simnr);
		}

//7.	//handling time
		newinput.handling_time=newinput.handlingtime1_par_a*(pow(newinput.size,newinput.handlingtime1_par_b)); //handling time related to body size. not right yet

		/***CHECK*/ if (newinput.handling_time<1)  {	errorline("Handling time too small",simnr);newinput.handling_time=1;}


//8.	//sight
		newinput.sight_dist_m=(newinput.speed_high*(double)newinput.sight_def);
		newinput.sight_dist_c=(int)floor(((double)newinput.sight_dist_m/(double)newinput.patch_size)+0.5);   //in cells

//9.	//flight
		newinput.flightsize_m=newinput.sight_dist_m/(double)newinput.sighttoflight;          							//Mean stepsize for correlated random walk, no literature about, guessed value
		newinput.flightsize_c=(int)floor((newinput.flightsize_m/(double)newinput.patch_size)+0.5);                    	//now meters flown in 10 seconds, converted to cells

		/***CHECK*/ if (newinput.edgecorrection>0.25*newinput.landscape_detailed) {	errorline("Edgecorrection too high",simnr);}
		/***CHECK*/ if (newinput.flightsize_c<=1) {	errorline("Flightsize too small",simnr);}

//10.	//ignorance

		newinput.ignorance=1.0/(double)(newinput.cell_memory);

		//Determine # individuals based on pollen in landscape
		//pollen requirements for b nest-cells for bee of size x
		int potential_cells;
		potential_cells=newinput.density_control;
		double pollen_needed=0.0;
		int m2_habitat;
		m2_habitat=(int)floor((double)newinput.landscape_extent*(double)newinput.landscape_extent*newinput.amount+0.5);
		newinput.pollen_cm3_present=(double)m2_habitat*newinput.flower_density*newinput.pollen_per_flower_cm3;
		pollen_needed=newinput.broodcellpollen_cm3*(double)potential_cells;
		newinput.total_individuals=(int)floor((newinput.pollen_cm3_present/pollen_needed)+0.5);

//individual check turned off!
	   //	/***CHECK*/ if (newinput.total_individuals>750000) {errorline("Too many individuals",simnr); exit(0);}

	return newinput;
}

void IO::writeoutputsimulation0()
{
	string text;
	string parfile ="simulated_beedata_multiple.ods";

	ofstream fp_out(parfile.c_str(), ios::app);

	fp_out
		<< "simulation_number "
		<< "error_message "
		<< "runtime_s "

		<< "Input_1 "
		<< "replicate_ID "
		<< "habitat_availability "
		<< "fragmentation "
		<< "flower_density "
		<< "density_control "
		<< "length_of_bee_mm "
		<< "nesting_behaviour "
		<< "total_individuals "
		<< "isolation "
		<< "edge_to_habitat_ratio "
		<< "potential_nest_habitat_availability "
		<< "realized_nest_habitat_availability "
		<< "potential_nest_to_habitat_ratio "
		<< "realized_nest_to_habitat_ratio "
		<< "potential_nest_to_pollen_ratio "
		<< "realized_nest_to_pollen_ratio "
		<< "pollen_available_cm3 "
		<< "ratio_pollen_individuals "

		<< "Input_2 "
		<< "landscape_generator "
		<< "LG2_wrapping "
		<< "LG2_symmetry "
		<< "nestclumping "
		<< "landscape_element_size "
		<< "landscape_extent_m "
		<< "landscape_perceived_detail "
		<< "pollen_per_flower_mm3 "
		<< "pollen_limit "
		<< "lower_patch_leaving_threshold "
		<< "upper_patch_leaving_threshold "
		<< "CRW_density "
		<< "cell_memory "
		<< "flower_memory "
		<< "sight_def "
		<< "sight_to_flight "
		<< "trips_per_broodcell "
		<< "time_at_nest "
		<< "deaththreshold "

		<< "Input_3 "
		<< "weight "
		<< "IT_span "
		<< "return90 "
		<< "return50 "
		<< "minimal_return "
		<< "half_return "
		<< "return50_recalculated "
		<< "velocity_medium "
		<< "velocity_high "
		<< "sight_distance_m "
		<< "flight_distance_m "
		<< "handling_time "
		<< "pollen_transport_capacity "
		<< "ignorance "
		<< "pollen_per_broodcell "

		<< "Output_1 "
		<< "broodcells_accomplished "
		<< "broodcells_accomplished_stddev "
		<< "mortality "
		<< "average_distance_from_nest "
		<< "average_distance_from_nest_stddev "

		<< "Output_2 "
		<< "pollen_collected_mm3_per_mg_bodymass_average "
		<< "pollen_collected_mm3_per_mg_bodymass_stddev "
		<< "total_pollen_collected_average "
		<< "total_pollen_collected_stddev "
		<< "average_time_investment_per_broocell "
		<< "total_flower_visits_x1000 "
		<< "failed_returns "
		<< "nest_visitations_average "
		<< "nest_visitations_stddev "
		<< "total_flowers_visited(including_empty)_average "
		<< "total_flowers_visited_stddev "
		<< "average_realized_foraging_range "
		<< "average_realized_foraging_range_stddev "
		<< "average_tripduration "
		<< "average_tripduration_stddev "
		<< "percentage_of_landscape_visited_x100 "
		<< "percentage_of_landscape_visited_with_20%_minimum_x100 "
		<< "percentage_of_flower_habitat_visited_x100 "
		<< "percentage_of_flower_habitat_visited_with_20%_minimum_x100 "

		<< "Output_3 "
		<< "total_time "
		<< "time_spent_forage_flowers "
		<< "time_spent_forage_flowers_SD "
		<< "time_spent_select_next_cell "
		<< "time_spent_select_next_cell_SD "
		<< "time_spent_fly_around "
		<< "time_spent_fly_around_SD "
		<< "time_spent_fly_to_nest "
		<< "time_spent_fly_to_nest_SD "
		<< "time_spent_at_nest "
		<< "time_spent_at_nest_SD "

		<< endl;

//short names

	fp_out
		<< "nr "
		<< "error "
		<< "runsec "

		<< "Input_1 "
		<< "seed "
		<< "am "
		<< "fr "
		<< "fd "
		<< "bdc "
		<< "size "
		<< "nest "
		<< "ind "
		<< "is "
		<< "edge_ratio "
		<< "pnest_am "
		<< "rnest_am "
		<< "pnest_hratio "
		<< "rnest_hratio "
		<< "pnest_pratio "
		<< "rnest_pratio "
		<< "pollen "
		<< "pollen_ind_ratio "

		<< "Input_2 "
		<< "lg "
		<< "wrap "
		<< "sym "
		<< "clump "
		<< "esize "
		<< "extent "
		<< "detail "
		<< "ppf "
		<< "plimit "
		<< "l_plt "
		<< "u_plt "
		<< "CRW "
		<< "cmem "
		<< "fmem "
		<< "sightpar "
		<< "flightpar "
		<< "tripspb "
		<< "ntime "
		<< "dth "

		<< "Input_3 "
		<< "mg "
		<< "IT "
		<< "r90 "
		<< "r50 "
		<< "shift "
		<< "Km "
		<< "r50r "
		<< "vmed "
		<< "vhi "
		<< "sightm "
		<< "flightm "
		<< "ht "
		<< "pcap "
		<< "ig "
		<< "ppb "

		<< "Output_1 "
		<< "bcells "
		<< "bcells_s "
		<< "mortality "
		<< "dist "
		<< "dist_s "

		<< "Output_2 "
		<< "ppbmu "
		<< "ppbmu_s "
		<< "ptotal "
		<< "ptotal_s "
		<< "timeinvpb "
		<< "allflowers "
		<< "fail "
		<< "nestvis "
		<< "nestvis_s "
		<< "tflowers "
		<< "tflowers_s "
		<< "rfrange "
		<< "rfrange_s "
		<< "tripd "
		<< "tripd_s "
		<< "landscapevis "
		<< "landscapevis_b "
		<< "habitatvis "
		<< "habitatvis_b "

		<< "Output_3 "
		<< "tt "
		<< "timeff "
		<< "timeff_s "
		<< "timenc "
		<< "timenc_s "
		<< "timefa "
		<< "timefa_s "
		<< "timeftn "
		<< "timeftn_s "
		<< "timen "
		<< "timen_s "

		<< endl;

	fp_out.close();

	return;

}

void IO::writeoutputsimulation(performance Beeperformance, output Bee_output, input newinput)
{
	string text;
	string parfile ="simulated_beedata_multiple.ods";

	ofstream fp_out(parfile.c_str(), ios::app);

	fp_out
		<< newinput.simulation_number << " "
		<< 0 << " "                                       //error false for final simulations (error checking disabled)
		<< Bee_output.runtime_s << " "
		<< "--- "
		<< newinput.seed << " "
		<< newinput.amount << " "
		<< newinput.frag << " "
		<< newinput.flower_density << " "
		<< newinput.density_control << " "
		<< newinput.size << " "
		<< newinput.nesting_implementation << " "
		<< Bee_output.total_individuals << " "
		<< Bee_output.isolation_cells << " "
		<< Bee_output.edge_to_habitat_ratio << " "
		<< Bee_output.potential_nestamount << " "
		<< Bee_output.realized_nestamount << " "
		<< Bee_output.potential_nest_to_habitat_ratio << " "
		<< Bee_output.realized_nest_to_habitat_ratio << " "
		<< Bee_output.potential_nest_to_pollen_ratio << " "
		<< Bee_output.realized_nest_to_pollen_ratio << " "
		<< Bee_output.pollen_available << " "
		<< Bee_output.ratio_pollen_individuals << " "
		<< "--- "
		<< newinput.generator << " "
		<< newinput.wrapping << " "
		<< newinput.symmetry << " "
		<< newinput.nestclumping << " "
		<< newinput.landscape_element_size << " "
		<< newinput.landscape_extent << " "
		<< newinput.landscape_perceived_detail << " "
		<< newinput.pollen_per_flower_mm3 << " "
		<< newinput.depletion << " "
		<< newinput.patch_leaving_threshold1 << " "
		<< newinput.patch_leaving_threshold2 << " "
		<< newinput.CRW_density << " "
		<< newinput.cell_memory << " "
		<< newinput.flower_memory << " "
		<< newinput.sight_def << " "
		<< newinput.sighttoflight << " "
		<< newinput.trips_per_broodcell << " "
		<< newinput.time_at_nest << " "
		<< newinput.deaththreshold << " "
		<< "--- "
		<< newinput.dry_weight << " "
		<< newinput.IT_span << " "
		<< (newinput.return90*1000) << " "
		<< (newinput.return50*1000) << " "
		<< (newinput.shift*-1000) << " "
		<< (newinput.Km*1000) << " "
		<< (newinput.shift*-1000)+(newinput.Km*1000) << " "
		<< newinput.speed_low << " "
		<< newinput.speed_high << " "
		<< newinput.sight_dist_m << " "
		<< newinput.flightsize_m << " "
		<< newinput.handling_time << " "
		<< newinput.loading_capacity_cm3 << " "
		<< newinput.ignorance << " "
		<< newinput.broodcellpollen_cm3 << " "

		<< "--- "
		<< Beeperformance.broodcells << " "
		<< Beeperformance.broodcells_stddev << " "
		<< Beeperformance.mortality << " "
		<< Beeperformance.average_average_distance_from_nest << " "
		<< Beeperformance.average_average_distance_from_nest_stddev << " "

		<< "--- "
		<< Beeperformance.pollen_mm3_per_mg_bodymass << " "
		<< Beeperformance.pollen_mm3_per_mg_bodymass_stddev << " "
		<< Beeperformance.total_pollen << " "
		<< Beeperformance.total_pollen_stddev << " "
		<< Beeperformance.average_timeinvestment << " "
		<< Beeperformance.total_flowervisits1000 << " "
		<< Beeperformance.nestfailures << " "
		<< Beeperformance.nest_reached << " "
		<< Beeperformance.nest_reached_stddev << " "
		<< Beeperformance.flowers_visited << " "
		<< Beeperformance.flowers_visited_stddev << " "
		<< Beeperformance.average_max_returndist << " "
		<< Beeperformance.average_max_returndist_stddev << " "
		<< Beeperformance.average_average_tripduration << " "
		<< Beeperformance.average_average_tripduration_stddev << " "
		<< Beeperformance.coverage_total << " "
		<< Beeperformance.coverage_total_20 << " "
		<< Beeperformance.coverage_flowers << " "
		<< Beeperformance.coverage_flowers_20 << " "

		<< "--- "
		<< newinput.flytime << " "
		<< Beeperformance.time_spent_forage_flowers << " "
		<< Beeperformance.time_spent_forage_flowers_SD << " "
		<< Beeperformance.time_spent_select_next_cell << " "
		<< Beeperformance.time_spent_select_next_cell_SD << " "
		<< Beeperformance.time_spent_fly_around << " "
		<< Beeperformance.time_spent_fly_around_SD << " "
		<< Beeperformance.time_spent_fly_to_nest << " "
		<< Beeperformance.time_spent_fly_to_nest_SD << " "
		<< Beeperformance.time_spent_at_nest << " "
		<< Beeperformance.time_spent_at_nest_SD << " "

		<< endl;

	fp_out.close();

	return;
}

//copy above
void IO::writeoutputoneline(performance Beeperformance, output Bee_output, input newinput)
{

	std::ostringstream s;
	std::string mapfile;
	s << "outputtxt/simulated_beedata_single_" << newinput.simulation_number <<  ".txt";
	mapfile=s.str();
	ofstream fp_out(mapfile.c_str(), ios::app);

	fp_out
		<< newinput.simulation_number << " "
		<< 0 << " "                                       //error false for final simulations (error checking disabled)
		<< Bee_output.runtime_s << " "
		<< "--- "
		<< newinput.seed << " "
		<< newinput.amount << " "
		<< newinput.frag << " "
		<< newinput.flower_density << " "
		<< newinput.density_control << " "
		<< newinput.size << " "
		<< newinput.nesting_implementation << " "
		<< Bee_output.total_individuals << " "
		<< Bee_output.isolation_cells << " "
		<< Bee_output.edge_to_habitat_ratio << " "
		<< Bee_output.potential_nestamount << " "
		<< Bee_output.realized_nestamount << " "
		<< Bee_output.potential_nest_to_habitat_ratio << " "
		<< Bee_output.realized_nest_to_habitat_ratio << " "
		<< Bee_output.potential_nest_to_pollen_ratio << " "
		<< Bee_output.realized_nest_to_pollen_ratio << " "
		<< Bee_output.pollen_available << " "
		<< Bee_output.ratio_pollen_individuals << " "
		<< "--- "
		<< newinput.generator << " "
		<< newinput.wrapping << " "
		<< newinput.symmetry << " "
		<< newinput.nestclumping << " "
		<< newinput.landscape_detailed << " "
		<< newinput.landscape_extent << " "
		<< newinput.landscape_perceived_detail << " "
		<< newinput.pollen_per_flower_mm3 << " "
		<< newinput.depletion << " "
		<< newinput.patch_leaving_threshold1 << " "
		<< newinput.patch_leaving_threshold2 << " "
		<< newinput.CRW_density << " "
		<< newinput.cell_memory << " "
		<< newinput.flower_memory << " "
		<< newinput.sight_def << " "
		<< newinput.sighttoflight << " "
		<< newinput.trips_per_broodcell << " "
		<< newinput.time_at_nest << " "
		<< newinput.deaththreshold << " "
		<< "--- "
		<< newinput.dry_weight << " "
		<< newinput.IT_span << " "
		<< (newinput.return90*1000) << " "
		<< (newinput.return50*1000) << " "
		<< (newinput.shift*-1000) << " "
		<< (newinput.Km*1000) << " "
		<< (newinput.shift*-1000)+(newinput.Km*1000) << " "
		<< newinput.speed_low << " "
		<< newinput.speed_high << " "
		<< newinput.sight_dist_m << " "
		<< newinput.flightsize_m << " "
		<< newinput.handling_time << " "
		<< newinput.loading_capacity_cm3 << " "
		<< newinput.ignorance << " "
		<< newinput.broodcellpollen_cm3 << " "

		<< "--- "
		<< Beeperformance.broodcells << " "
		<< Beeperformance.broodcells_stddev << " "
		<< Beeperformance.mortality << " "
		<< Beeperformance.average_average_distance_from_nest << " "
		<< Beeperformance.average_average_distance_from_nest_stddev << " "

		<< "--- "
		<< Beeperformance.pollen_mm3_per_mg_bodymass << " "
		<< Beeperformance.pollen_mm3_per_mg_bodymass_stddev << " "
		<< Beeperformance.total_pollen << " "
		<< Beeperformance.total_pollen_stddev << " "
		<< Beeperformance.average_timeinvestment << " "
		<< Beeperformance.total_flowervisits1000 << " "
		<< Beeperformance.nestfailures << " "
		<< Beeperformance.nest_reached << " "
		<< Beeperformance.nest_reached_stddev << " "
		<< Beeperformance.flowers_visited << " "
		<< Beeperformance.flowers_visited_stddev << " "
		<< Beeperformance.average_max_returndist << " "
		<< Beeperformance.average_max_returndist_stddev << " "
		<< Beeperformance.average_average_tripduration << " "
		<< Beeperformance.average_average_tripduration_stddev << " "
		<< Beeperformance.coverage_total << " "
		<< Beeperformance.coverage_total_20 << " "
		<< Beeperformance.coverage_flowers << " "
		<< Beeperformance.coverage_flowers_20 << " "

		<< "--- "
		<< newinput.flytime << " "
		<< Beeperformance.time_spent_forage_flowers << " "
		<< Beeperformance.time_spent_forage_flowers_SD << " "
		<< Beeperformance.time_spent_select_next_cell << " "
		<< Beeperformance.time_spent_select_next_cell_SD << " "
		<< Beeperformance.time_spent_fly_around << " "
		<< Beeperformance.time_spent_fly_around_SD << " "
		<< Beeperformance.time_spent_fly_to_nest << " "
		<< Beeperformance.time_spent_fly_to_nest_SD << " "
		<< Beeperformance.time_spent_at_nest << " "
		<< Beeperformance.time_spent_at_nest_SD << " "

		<< endl;


	fp_out.close();

	return;
}

void IO::write_visitation_map_txt(int *map, input input)
{
	int xsize=input.xsize;
	int ysize=input.ysize;
	int value, k;
	int SN = input.simulation_number;              //simulation_number

	std::ostringstream s;
	std::string mapfile;
	s << "mapstxt/visitation_map_" << SN <<  ".txt";
	mapfile=s.str();
	ofstream fp_out(mapfile.c_str(), ios::app);

	for (int j = 0; j < ysize; j++)                 //y loop
	{
		for (int i = 0; i < xsize; i++)         //x loop
		{
			 k=(i*ysize)+j;
			 value=*(map+k);                // raster values
			 fp_out
			 << value << " ";
		}
		fp_out
		<< endl;
	}
	fp_out
		<< endl;
	fp_out.close();

  return;
}

void IO::write_landscape_map_txt(int *map, input input)
{
	int xsize=input.xsize;
	int ysize=input.ysize;
	int value, k;
	int SN = input.simulation_number;              //simulation_number

	std::ostringstream s;
	std::string mapfile;
	s << "mapstxt/landscape_map_" << SN <<  ".txt";
	mapfile=s.str();
	ofstream fp_out(mapfile.c_str(), ios::app);

	for (int j = 0; j < ysize; j++)                 //y loop
	{
		for (int i = 0; i < xsize; i++)         //x loop
		{
			 k=(i*ysize)+j;
			 value=*(map+k);                // raster values
			 fp_out
			 << value << " ";
		}
		fp_out
		<< endl;
	}
	fp_out
		<< endl;
	fp_out.close();

  return;
}

void IO::writetimesteps(int timesteps)
{

	string logfile ="timesteps.txt";
	ofstream fp_out(logfile.c_str(), ios::app);

	fp_out
		<< timesteps
		<< endl;

	fp_out.close();

	return;
}

// void IO::write_landscape_map_PNG(int *map, int *nestlocationsx, int *nestlocationsy, int individuals, const std::string& fileName, input input)
// {
	// int xsize=input.xsize;
	// int ysize=input.ysize;

	// int S = (int) input.size;                      //bee _size
	// int N = input.nesting_implementation;
	// int SN = input.simulation_number;              //simulation_number

	// int A = (int)floor(input.amount*10.0+0.5);     //amount    *100 would lead to 0.5 for 0.5 and for 0.05... because the 0 is not saved in an int
	// int F = (int)floor(input.frag*10.0+0.5);       //fragmentation
	// int M = input.generator;                       //method

	// int D = input.flower_density;                  //flower density
	// int B = input.density_control;                 //bee density

	// std::ostringstream s;
	// std::string str2;
	// s << "mapspng/" << fileName << "_" << S << "mm" << "_N" << N << "_#" << SN << "_A-0." <<  A <<  "_F-0." << F << "_LG" << M << "_FD" << D << "_BD" << B <<  ".png";

	// str2=s.str();

	// int value, prevalue, newx, newy, k, l, rxsize, rysize;
	// int resize=3;                                   // one pixel = 3 pixels; thus 200x200 becomes 600x600
	// const unsigned w = xsize*resize;
	// const unsigned h = ysize*resize;
	// size_t index=w*h;
	// std::vector<unsigned char> image;
	// image.resize(index*4);			//4 channels?

	// for (int j = 0; j < ysize; j++)                 //resize  y loop
	// {
		// for (int i = 0; i < xsize; i++)         //resize x loop
		// {
			// for (int ry=0; ry<resize; ry++)             //repeat for several y-cells
			// {
				// for (int rx=0; rx<resize; rx++)     //repeat for several x-cells
				// {
					 // k=(i*ysize)+j;
					 // value=*(map+k);                // raster values
					 // if (value>255) {value=255;}   	//for uncorrected landscape

					 // value=255-value;              	//invert colors

					 // newx=(resize*i)+rx;
					 // newy=(resize*j)+ry;
					 // l=(newx*w)+newy;
					 // image[4*l+0] = (unsigned char) value;
					 // image[4*l+1] = (unsigned char) value;
					 // image[4*l+2] = (unsigned char) value;
					 // image[4*l+3] = 255;
				// }
			 // }
			 // for (int z = 0; z < individuals; z++)
			 // {
				 // if (*(nestlocationsx+z)==i && *(nestlocationsy+z)==j && i>0 && j>0)
				 // {
					 // value=254;           	//make white pixel for nest
					 // l=(i*resize*w)+j*resize;
					 // image[4*l+0] = (unsigned char) value;
					 // image[4*l+1] = (unsigned char) value;
					 // image[4*l+2] = (unsigned char) value;
					 // image[4*l+3] = 255;
				 // }
			 // }
		// }
	// }

  // //encode and save
  // LodePNG::Encoder encoder;
  // encoder.addText("Comment", "Created with LodePNG");
  // std::vector<unsigned char> buffer;
  // encoder.encode(buffer, image, w, h);
  // /***CHECK*/ if (encoder.hasError()) { errorline("Encoder Error",simnr);}
  // LodePNG::saveFile(buffer, str2.c_str());							 

  // return;
// }

// // no nest for debugging
// void IO::write_landscape_map_PNG_nonest(int *map, const std::string& fileName, input input)
// {
	// int xsize=input.xsize;
	// int ysize=input.ysize;

	// int S = (int) input.size;                      //bee _size
	// int N = input.nesting_implementation;
	// int SN = input.simulation_number;              //simulation_number

	// int A = (int)floor(input.amount*10.0+0.5);     //amount    *100 would lead to 0.5 for 0.5 and for 0.05... because the 0 is not saved in an int
	// int F = (int)floor(input.frag*10.0+0.5);       //fragmentation
	// int M = input.generator;                       //method

	// int D = input.flower_density;                  //flower density
	// int B = input.density_control;                 //bee density

	// std::ostringstream s;
	// std::string str2;
	// s << fileName << "_" << S << "mm" << "_N" << N << "_#" << SN << "_A-0." <<  A <<  "_F-0." << F << "_LG" << M << "_FD" << D << "_BD" << B <<  ".png";

	// str2=s.str();

	// int value, prevalue, newx, newy, k, l, rxsize, rysize;
	// int resize=3;                                   // one pixel = 3 pixels; thus 200x200 becomes 600x600
	// const unsigned w = xsize*resize;
	// const unsigned h = ysize*resize;
	// size_t index=w*h;
	// std::vector<unsigned char> image;
	// image.resize(index*4);			//4 channels?

	// for (int j = 0; j < ysize; j++)                 //resize  y loop
	// {
		// for (int i = 0; i < xsize; i++)         //resize x loop
		// {
			// for (int ry=0; ry<resize; ry++)             //repeat for several y-cells
			// {
				// for (int rx=0; rx<resize; rx++)     //repeat for several x-cells
				// {
					 // k=(i*ysize)+j;
					 // value=*(map+k);                // raster values
					 // if (value>255) {value=255;}   	//for uncorrected landscape

					 // value=255-value;              	//invert colors

					 // newx=(resize*i)+rx;
					 // newy=(resize*j)+ry;
					 // l=(newx*w)+newy;
					 // image[4*l+0] = (unsigned char) value;
					 // image[4*l+1] = (unsigned char) value;
					 // image[4*l+2] = (unsigned char) value;
					 // image[4*l+3] = 255;
				// }
			 // }
		// }
	// }

  // // encode and save
  // LodePNG::Encoder encoder;
  // encoder.addText("Comment", "Created with LodePNG");
  // std::vector<unsigned char> buffer;
  // encoder.encode(buffer, image, w, h);
  // /***CHECK*/ if (encoder.hasError()) { errorline("Encoder Error",simnr);}
  // LodePNG::saveFile(buffer, str2.c_str());

  // return;
// }


int IO::convert_values(int *map, int *mapc, int type, int xsize, int ysize)
{
	int value=0, prevalue=0, k=0, newvalue=0, max=0;
	double conversion=0.0, value2=0.0;

	if (type==0)                                    // general landscape map with 2 habitat types
	{                                               //map=landscape habitat, mapc=landscape2 habitat
		for (int j = 0; j < ysize; j++)
		{	for (int i = 0; i < xsize; i++)
			{
			k=(i*ysize)+j;
			prevalue=*(map+k);
			if (prevalue==2) {value=100;}           // grey value 100
			else {value=10;}                        // grey value 10
			*(mapc+k)=value;
			}
		}
	}
	else if (type==1)
	{                                              //map=visitation, mapc=scaled visitation
												 // visitation map, 256 shades of grey, conversion
		for (int j = 0; j < ysize; j++)             
		{	for (int i = 0; i < xsize; i++)
			{
				k=(i*ysize)+j;
				newvalue=*(map+k);
				if (newvalue>value)                  	//if new one is larger than old value
				{
					value=newvalue;                   	// look for the highest visitation value
				}
			}
		}
		max=value;
		value=0;
		conversion=255.0/(float)max;             	//calculate conversion faktor
		for (int j = 0; j < ysize; j++)
		{	for (int i = 0; i < xsize; i++)
			{
			k=(i*ysize)+j;
			prevalue=*(map+k);
			value2=prevalue*conversion;
			value=(int)floor(value2+0.5);
			*(mapc+k)=value;                     	//save converted values in new map
			}
		}
	}
	else //(type==2)
	{                                               //map=visitation, mapc=landscape habitat(overwrite at end)
												 // visitation map, 256 shades of grey, conversion
		for (int j = 0; j < ysize; j++)             
		{	for (int i = 0; i < xsize; i++)
			{
			k=(i*ysize)+j;
			if (*(mapc+k)==1)                          //if unsuitable habitat...-> flight pattern values
			{
				newvalue=*(map+k);
				if (newvalue>value)                  	//if new one is larger than old value
					{
					value=newvalue;                   	// look for the highest visitation value; in unsuitable habitat only!
					}
				}
			}
		}
		max=value;

		//		/***CHECK*/
		if (max<=0)
		{
			//errorline("Missing visitation marks, behaviour wrong",simnr);
            max=1;
		}
		value=0;
		conversion=255.0/(float)max;             	//calculate conversion factor
		for (int j = 0; j < ysize; j++)
		{	for (int i = 0; i < xsize; i++)
			{
			k=(i*ysize)+j;
			prevalue=*(map+k);
			value2=prevalue*conversion;
			value=(int)floor(value2+0.5);
			*(mapc+k)=value;                     	//save converted values in new map
			}
		}
	}
	return max;
}

performance IO::analyse_map(int *mapl, int *mapv, performance Beeperformance, int cmax, int xsize, int ysize)
{
	int valuel=0, valuev=0, k=0, newmin=0;       	//newmax=0,
	int max=0, min=0, min20=0, minmax20=0;
	int allcells=0, allcells20=0, greencells=0, greencells20=0, total=0, green=0;
	max=cmax;
	newmin=cmax;

	////////determine minimum visitation for flower patches
	for (int j = 0; j < ysize; j++)
	{	for (int i = 0; i < xsize; i++)
		{
			k=(i*ysize)+j;
			valuel=*(mapl+k);
			valuev=*(mapv+k);

			if (valuel==2)                    		//is flower habitat
			{
				if (newmin>valuev)              	//if new one is larger than old value
				{
				newmin=valuev;                  	// look for the highest visitation value
				}
			}
		}
	}
	min=newmin;
	min20=(int) floor (min+(0.2*(float)(max-min))+0.5);
	minmax20=(int) floor (0.2*(float)max+0.5);

	/////count visited cells
	for (int j = 0; j < ysize; j++)
	{	for (int i = 0; i < xsize; i++)
		{
			total++;
			k=(i*ysize)+j;
			valuel=*(mapl+k);
			valuev=*(mapv+k);

			if (valuev>0) {allcells++;}
			if (valuev>minmax20) {allcells20++;}
			if (valuel==2)                         	//is flower habitat
			{
				green++;
				if (valuev>0) {greencells++;}
				if (valuev>min20) {greencells20++;}
			}
		}
	}

	Beeperformance.coverage_total=((float)allcells/(float)total)*100;
	Beeperformance.coverage_total_20=((float)allcells20/(float)total)*100;
	Beeperformance.coverage_flowers=((float)greencells/(float)green)*100;
	Beeperformance.coverage_flowers_20=((float)greencells20/(float)green)*100;

	return Beeperformance;
}
