# Supplementary material for: Fragmentation of nest and foraging habitat affects time budgets of solitary bees, their fitness and pollination services, depending on traits: Results from an individual-based model
Source: PLoS One. 2018 Feb 14;13(2):e0188269. doi: 10.1371/journal.pone.0188269 (PMC5812554; doi:10.1371/journal.pone.0188269)
Supplement: S1 Model — (ZIP) [file pone.0188269.s005.zip › S5_Solbee_Full_Code/code/I_O.h]

//---------------------------------------------------------------------------

#ifndef I_OH
#define I_OH

#include <string>
#include <cstring>
#include <fstream>
#include <iostream>
#include <sstream>
#include <stdlib.h>
#include <math.h>
#include <iomanip>


//#include "BeeFlightMain.h"
#include "containers.h"
//#include "lodepng.h"
#include "misc_functions.h"

using namespace std;

//extern bool error;
extern int simnr;

//---------------------------------------------------------------------------

class IO
{
	public:
    bool error;
	//functions
	int convert_values(int *, int *, int, int, int);
	input readinput(input, const std::string &);
	input extendinput(input);
	void writeoutput(performance, output);
	void writeoutputsimulation0();
	void writeoutputsimulation(performance, output, input);
	void writeoutputoneline(performance, output, input);
	performance analyse_map(int *, int *, performance, int, int, int);
	//void write_landscape_map_PNG(int *, int *, int*, int, const std::string &, input);
	void write_landscape_map_txt(int *, input);
	void write_visitation_map_txt(int *, input);
	void writetimesteps(int);

	private:
	int calculate_average(performance);
};


//---------------------------------------------------------------------------
#endif
