# Supplementary material for: Fragmentation of nest and foraging habitat affects time budgets of solitary bees, their fitness and pollination services, depending on traits: Results from an individual-based model
Source: PLoS One. 2018 Feb 14;13(2):e0188269. doi: 10.1371/journal.pone.0188269 (PMC5812554; doi:10.1371/journal.pone.0188269)
Supplement: S1 Model — (ZIP) [file pone.0188269.s005.zip › S5_Solbee_Full_Code/code/landscape.cpp]

//---------------------------------------------------------------------------

#pragma hdrstop

#include "landscape.h"
#include <math.h>

//---------------------------------------------------------------------------

#pragma package(smart_init)

//---------------------------------------------------------------------------
void Landscape::initlandscape(input newinput)
{
	landuse[0]=1;   				// inhospitable habitat
	landuse[1]=2;					// feeding habitat

	amount=newinput.amount;
	fragmentation=newinput.frag;
	method=newinput.generator;

	xsize=newinput.xsize;
	ysize=newinput.ysize;
	patch_size=newinput.patch_size;
	patch_size_m2=newinput.patch_size_m2;
	flower_density=newinput.flower_density;
	positions=newinput.positions;
	total_individuals=newinput.total_individuals;

	landscape_extent=newinput.landscape_extent;
	landscape_elements=newinput.landscape_element_size;
	landscape_perceived=newinput.landscape_perceived_detail;

	landscape_detailed=newinput.landscape_detailed;
	landscape_coarse=newinput.landscape_coarse;
	xsize_coarse=newinput.xsize_coarse;
	ysize_coarse=newinput.ysize_coarse;
	positions_coarse=newinput.positions_coarse;
	landscape_resize=newinput.resize;

	wrapping=newinput.wrapping;
	symmetry=newinput.symmetry;

	habitatcells=(int) floor (amount*(float)positions+0.5);
	potential_nestcells=0;
	nestcells=0;
	
	landscape = new int* [positions];                 	//have to be deleted at end of main
	landscape_coarse_grid = new int [positions_coarse];
	remaining = new double [positions];
	nestsitemap = new bool[positions];
	midpointmap = new double* [257*257];                //257 fixed in Fractal_landscape::gen_fract_lan
	midpointmap2 = new double* [positions_coarse];
	edgecellx = new int[positions];                       //look out: much more positions available than used!
	edgecelly = new int[positions];                       //look out: much more positions available than used!

   int i=0;
   for (int x=0;x<xsize;x++)                           	// initialize double pointers
   {   	for (int y=0;y<ysize;y++)
		{   i=(x*ysize)+y;
			landscape[i]= new int[2];
			remaining[i]= 0.0;
			nestsitemap[i]= 0;
			edgecellx[i]=xsize;                         //unusable values for safety
			edgecelly[i]=ysize;                         //unusable values for safety
		}
   }
												//257 fixed in Fractal_landscape::gen_fract_lan
   for (int x=0;x<257;x++)                           	// initialize double pointers
   {   	for (int y=0;y<257;y++)
		{   i=(x*257)+y;
			midpointmap[i]= new double[2];
		}
   }

   for (int x=0;x<xsize_coarse ;x++)                           	// initialize double pointers
   {   	for (int y=0;y<ysize_coarse ;y++)
		{   i=(x*ysize_coarse)+y;
			//landscape_coarse_grid[i] = new int[1];
			midpointmap2[i]= new double[2];
		}
   }

   for (int x=0;x<xsize;x++)                           	// for loop with first x and then y gives output that begins in upper left corner
   {   	for (int y=0;y<ysize;y++)						//						(x-mirrored x/y plot); be consistent!
		{   i=(x*ysize)+y;
			landscape[i][0]=landuse[0];             	//initialize with inhospitable habitat
			landscape[i][1]=0;

			midpointmap[i][0]=0.0;
			midpointmap[i][1]=0.0;
		}
   }

	//Create flowers
	flowers=(double)patch_size_m2*flower_density;                 //flowers is a double
	pollen_cm3=(flowers*newinput.pollen_per_flower_cm3);

	avdist=0.5*pow(flower_density,-0.5);            	// remember, flower density is in flowers per square meter
														// ref=Pielou E.C., Mathematical Ecology, page 149, equation 10.1 without pi
	return;
}

void Landscape::create_frag1()                			//fragmentation, clumping, and patch distance not separated
{
	if (method==1)              //Hiebeler's fragmented landscape
	{
	//Fragmented_landscape::gen_fragm_lan(landscape_coarse_grid, xsize_coarse, ysize_coarse, amount, 1-fragmentation);
	//Fragmented_landscape::resize(landscape_coarse_grid, landscape, landscape_resize, xsize_coarse, xsize);
	calculate_isolation(xsize_coarse, 1);                   //method 1 >15 times faster, but small difference between generator 1 and 2
	}
	else if (method==2)              //Saupe's midpoint displacement algorithm
	{
	Fractal_landscape::gen_fract_lan(landscape_coarse_grid, midpointmap, midpointmap2, landscape_resize, xsize_coarse, xsize, amount, fragmentation, wrapping, symmetry);
	Fractal_landscape::resize(landscape_coarse_grid, landscape, landscape_resize, xsize_coarse, xsize);
	calculate_isolation(xsize_coarse, 1);                  //method 1 >15 times faster, but small difference between generator 1 and 2
	}
	else //if (method==3)              //completely random, noisy patches
	{
		int apos=0;
		for (int x=0;x<xsize;x++)                           	// for loop with first x and then y gives output that begins in upper left corner
		{   for (int y=0;y<ysize;y++)						//						(x-mirrored x/y plot); be consistent!
			{   apos=(x*ysize)+y;

				double calcprob = calc_rnd_prob();
				if (calcprob<amount)
				{
					landscape[apos][0]=2;             			//vegetation
				}
				else    landscape[apos][0]=1;             			//unusable
			}
		}
	calculate_isolation(xsize, 2);
	}

	return;
}

void Landscape::calculate_isolation(int size, int type)
{
	//Calculate distance from each habitat cell to every single other habitat cell.
	double distance=0.0, sum_distance_cell=0.0, average_distance_cell=0.0, sum_distance_all=0.0, average_distance_all=0.0, median_distance_all=0.0;
	int fixx=0, fixy=0, countloop0=0, countloop1=0, countloop2=0, apos1=0, apos2=0, habitat=0, middle=0;
	double * array;
	
	//works only for type1                               //?
	//loop0: determine array length
	for (int x1=0;x1<size;x1++)                           	// scan the landscape
	{ 	for (int y1=0;y1<size;y1++)						//(x-mirrored x/y plot); be consistent!
		{
			apos1=(x1*size)+y1;
			habitat=landscape_coarse_grid[apos1];           		//read habitat value
			if (habitat==2)                       							//for right habitat ...
			{
				countloop0++;
			}
		}
	}
	array = new double [countloop0];
	middle = (int) floor(((double)(countloop0)/2.0)+0.5);

	if (type==1)
	{
		//first loop
		for (int x1=0;x1<size;x1++)                           	// scan the landscape
		{ 	for (int y1=0;y1<size;y1++)						//(x-mirrored x/y plot); be consistent!
			{
				apos1=(x1*size)+y1;
				habitat=landscape_coarse_grid[apos1];           		//read habitat value
				if (habitat==2)                       							//for right habitat ...
				{
					fixx=x1;
					fixy=y1;
					//second loop
					for (int x2=0;x2<size;x2++)                           	// scan the landscape
					{   for (int y2=0;y2<size;y2++)						//(x-mirrored x/y plot); be consistent!
						{
							apos2=(x2*size)+y2;
							habitat=landscape_coarse_grid[apos2];           		//read habitat value
							if (habitat==2)                       							//for right habitat ...
							{
								//euclidian distance
								distance=sqrt(pow(abs(fixx-x2),2)+pow(abs(fixy-y2),2));
								sum_distance_cell+=distance;
								countloop2++;
							}
						}
					}
					average_distance_cell=(double)sum_distance_cell/(double)(countloop2-1); 		//-1 corrects for distance to itself which was 0
					sum_distance_all+=average_distance_cell;         //for mean
					array[countloop1]=average_distance_cell;         //for median
					countloop1++;
					sum_distance_cell=0.0;
					countloop2=0;
				}
			}
		}
		/***CHECK*/ if (countloop0!=countloop1)  { errorline( "Wrong habitat count",simnr);}

		//sort array
		quick_sort(array, 0, countloop0-1);
		//calculate median and mean
		if (countloop0%2==0)
		{   median_distance_all=(array[middle-1]+array[middle])/2.0;  }
			//length=2, middle=floor (2/2)=1; need array[0] and array[1]
		else
		{	median_distance_all=array[middle]; 	}
			//length=3, middle=floor (3/2)=1; need array[1]
		average_distance_all=sum_distance_all/(countloop1);
	}
	else //(type==2)         //average instead of median (?)
	{
		//first loop
		for (int x1=0;x1<size;x1++)                           	// scan the landscape
		{ 	for (int y1=0;y1<size;y1++)						//(x-mirrored x/y plot); be consistent!
			{
				apos1=(x1*size)+y1;
				habitat=landscape[apos1][0];           		//read habitat value
				if (habitat==2)                       							//for right habitat ...
				{
					fixx=x1;
					fixy=y1;
					//second loop
					for (int x2=0;x2<size;x2++)                           	// scan the landscape
					{   for (int y2=0;y2<size;y2++)						//(x-mirrored x/y plot); be consistent!
						{
							apos2=(x2*size)+y2;
							habitat=landscape[apos2][0];           		//read habitat value
							if (habitat==2)                       							//for right habitat ...
							{
								//euclidian distance
								distance=sqrt(pow(abs(fixx-x2),2)+pow(abs(fixy-y2),2));
								sum_distance_cell+=distance;
								countloop2++;
							}
						}
					}
					average_distance_cell=(double)sum_distance_cell/(double)(countloop2-1); 		//-1 corrects for distance to itself which was 0
					sum_distance_all+=average_distance_cell;
					array[countloop1]=average_distance_cell;         //for median
					countloop1++;
					sum_distance_cell=0.0;
					countloop2=0;
				}
			}
		}
		/***CHECK*/ if (countloop0!=countloop1)  { errorline( "Wrong habitat count",simnr);}

		//sort array
		quick_sort(array, 0, countloop0-1);
		//calculate median and mean
		if (countloop0%2==0)
		{   median_distance_all=(array[middle-1]+array[middle])/2.0;  }
			//length=2, middle=floor (2/2)=1; need array[0] and array[1]
		else
		{	median_distance_all=array[middle]; 	}
			//length=3, middle=floor (3/2)=1; need array[1]
		average_distance_all=sum_distance_all/(countloop1);             //not tested in detail yet
	}

	delete [] array;
	//measured_isolation=average_distance_all;
	measured_isolation=median_distance_all;

	return;
}


void Landscape::available_pollen()			   //	initialize pollen per cell available
{
   for (int x=0;x<xsize;x++)
   {   	for (int y=0;y<ysize;y++)
		{   int i=(x*ysize)+y;
			int landuse=landscape[i][0];

				if (landuse==2)
				{
					remaining[i]=pollen_cm3;      //max remaining pollen in cm3
				}
				else
				{   remaining[i]=0.0;     }
		}
   }
   return;
}

//used:
void Landscape::create_nest(int *nestx, int *nesty, int implementation, int ecor, double nestclumping)      //now only used for nest implementation 3
{
	int apos=0, apos2=0, tempx=0, tempy=0, habitat=0, x=0, y=0, loop=0;
	bool accept=0, acceptborder=0, nestsitearound=0, accepthabitat=0;

	/***CHECK*/ if (ecor>floor(0.5*xsize)) { errorline( "Cannot create nest",simnr);}

	//	/***CHECK*/ if (newinput.edgecorrection>0.25*newinput.landscape_detailed) {	errorline("Edgecorrection too high",simnr);} //not tested

	//implementation1; bees nest at the border of flower fields
	//implementation2; bees nest in any part of flower fields
	//implementation3; bees nest in any part of flower fields, but accept with chance "clumping" when a nest is near, and reject with a chance "clumping" when no nest is around

	//slow process; checking for every randomly chosen nestsite
	//advantage: can be processed for all 3 nesting implementations
	while (accept==0)
	{
		tempx = calc_rnd_UB_int(xsize);       //rondom x value
		tempy = calc_rnd_UB_int(ysize);       //rondom y value
		/***CHECK*/ if (tempx==xsize || tempy==ysize)  { errorline( "Illegal nest",simnr);}

		accept=0;
		acceptborder=0;
		accepthabitat=0;
		nestsitearound=0;
		apos=(tempx*ysize)+tempy;          	  //position in landscape array, depends on array structure!!
		habitat=landscape[apos][0];           //check habitat

		if (habitat==2)                       							//for right habitat ...
		{
			//for implementation 2: always accept
			x=tempx;
			y=tempy;
			if (x>=ecor && x<(xsize-ecor) && y>=ecor && y<(ysize-ecor))
			{												//correct for edge of field
				accepthabitat=1;
			}
			if (implementation==2)
			{
				 if (accepthabitat==1)
				 { 	accept=1;
					loop=0;
					break;                     //nothing else to check
				 }
			}
			else  if (implementation==3 && nestsitemap[apos]==1)     //already a nesting site: accept
			{
				accept=1;
				loop=0;
				break;                       //else: analyze further
			}
			else	//implementation 1 and 3
			{
				for (int arx=-1; arx<2; arx++ )                         //...check surrounding landscape cells
				{	for (int ary=-1;ary<2;ary++ )
					{
						x=tempx+arx;
						y=tempy+ary;

						if (x>=ecor && x<(xsize-ecor) && y>=ecor && y<(ysize-ecor))
						{												//correct for edge of field
							apos2=(x*ysize)+y;

							if (implementation==1 && landscape[apos2][0]==1)
							{
								acceptborder=1; 	//at border of flower habitat
							}
							else //implementation=3
							{
								if (nestsitemap[apos2]==1)
								nestsitearound=1;
							}
						}
					}
				}
				if (implementation==1 && acceptborder==1)
				{	accept=1; loop=0;}
				if (implementation==3 && accepthabitat==1)                 //accept habitat prevents from accepting in edge, at 2*
				{
					/***CHECK*/ if (nestclumping==1)  { errorline( "Nest clumping not allowed to be 1",simnr);}
					//if nestclumping is high...
					double calcprob=0;
					if (nestsitearound==1)
					{  //...and nestsites around...chance for accepting is high
					   calcprob = calc_rnd_prob();
					   if (calcprob<nestclumping)    {accept=1; loop=0;}
					}
					else
					{   //...no nestsite around...chance for rejecting is high  (and accepting low)
						//calcprob = calc_rnd_prob();      // use same random number, otherwise "loop" gets too large
						if (calcprob<(1-nestclumping))    {accept=1; loop=0;}              //2* (see above)
					}
				}
			}
		}
		loop++;
		/***CHECK*/ if (loop>1000000)
		{ errorline( "No nesting sites found",simnr);}
	}

	*nestx=tempx;        										// ...store position for individual
	*nesty=tempy;
	apos2=(tempx*ysize)+tempy;
	nestsitemap[apos2]=1;                                       // ...store position in map

	return;
}

//used:
void Landscape::analyze_nestsites_after(int ecor, int implementation)                     //may also be used for faster nest implementation 1 -> store locations in array
{                                 //ecor is bordercorrection in cells = borderscaling*sight_c
   int habitat=0, posxy2=0, apos=0, nx=0, ny=0;
   bool acceptborder=0;
	potential_nestcells=0;    //property of landscape!
	nestcells=0;              //property of landscape!
	edgecells=0;              //property of landscape!
	int nestcells1=0;

   //asess habitat border cells and nest cells for implementation1
   for (int x=0;x<xsize;x++)                           	// scan the landscape
   {   	for (int y=0;y<ysize;y++)						//(x-mirrored x/y plot); be consistent!
		{   apos=(x*ysize)+y;
			habitat=landscape[apos][0];           		//read habitat value
			acceptborder=0;
			//search for edge habitat: flower habitat at border with other habitat
			if (habitat==2)                       							//for right habitat ...
			{   //nest implementation 1
				for (int arx=-1; arx<2; arx++ )
				{	for (int ary=-1;ary<2;ary++ )
					{
						nx=x+arx;
						ny=y+ary;
						if (nx>=ecor && nx<(xsize-ecor) && ny>=ecor && ny<(ysize-ecor))
						{												//correct for edge of field
							posxy2=(nx*ysize)+ny;
							if (landscape[posxy2][0]==1)
							acceptborder=1; 	//at border of flower habitat?
						}
					}
				}

				if (acceptborder==1)
				{
					edgecells++;
					if (nestsitemap[apos]==1)
					nestcells1++;
				}
				//else: potential edge habitat was not edge
			}
			//else: never nest habitat
		}
	}
   if (implementation==1)            //habitat border
   {
		potential_nestcells=edgecells;
        nestcells=nestcells1;
   }
   else                              //implementation 2 and 3
   {
	   for (int x=0;x<xsize;x++)                           	// scan the landscape
	   {   	for (int y=0;y<ysize;y++)						//(x-mirrored x/y plot); be consistent!
			{   apos=(x*ysize)+y;
				habitat=landscape[apos][0];           		//read habitat value
				acceptborder=0;
				//search for edge habitat: flower habitat at border with other habitat
				if (habitat==2)                       							//for right habitat ...
				{   //nest implementation 1

					if (x>=ecor && x<(xsize-ecor) && y>=ecor && y<(ysize-ecor))
					{												//correct for edge of field
						potential_nestcells++;
						if (nestsitemap[apos]==1)
							nestcells++;
					}
					//else: outside foraging border
				}
				//else: never nest habitat
			}
		}
   }
   return;
}

sight Landscape::return_sight(int posx, int posy, sight beesight, int *short_term_memory_x, int *short_term_memory_y, int cell_memory)
{
	double nd=0.0, od=0.0;                    //new and old distance to flowerpatch
	int realx=0, realy=0, i=0, shortest_distm=0, current_distm=0;
	bool in_sight=0, center=0, memorized=0;

	int gridsizex=beesight.gridsizex;               //sight-window defenitions
	int gridsizey=beesight.gridsizey;
	int readstartx=beesight.readstartx;
	int readstarty=beesight.readstarty;
	int nfx=posx;                           //give old values
	int nfy=posy;

	od=sqrt(pow(gridsizex,2)+pow(gridsizey,2));    	//maximum distance that a flower patch can be

	//First time: asess the shortest distance

   for (int x=0;x<gridsizex;x++)                   	// (be consistent!)
   {   	for (int y=0;y<gridsizey;y++)
		{
			realx=readstartx+x;                 //sight of bee converted to landscape coordinates
			realy=readstarty+y;                	//always between  y=0 and y=ysize

			i=(realx*ysize)+realy;             	//landscape coordinates converted to arraycounter
			if (realx==posx && realy==posy)
				center=1;
				else  center=0;

			if (landscape[i][0]==2 && center==0)       //exclude current position; this was analyzed in main   //better: put in memory
			{	//flowerhabitat is in sight!
				memorized=check_memory(short_term_memory_x, short_term_memory_y, realx, realy, cell_memory);
				if (memorized!=1)
				{
					in_sight=1;                       //once in sight, stays in sight, only distance can be shorter
					nd=sqrt(pow(abs(realx-posx),2)+pow(abs(realy-posy),2));
					// logic from middle position posx, posy ...
					// ... eg: realx before beeposition(posx) then realx<posx; thus ()term is negative, means bee turns around towards flowerpatch
					if (nd<od)
					   od=nd;                          	//overwrite distances till shortest distance has been found
				}
			}
		}
   }
   shortest_distm=(int)floor(od*(double)patch_size+0.5);

   //Second time: count positions of the same shortest distance and choose randomly
	if (in_sight==1)       //otherwise no meaning for doing second loop
	{
		int newposx[16]={0}, newposy[16]={0};      //max. 4 suitable locations
		int suitablecount=0 , r=0;
		realx=0, realy=0, i=0;
		memorized=0;

	   for (int x=0;x<gridsizex;x++)                   	// (be consistent!)
	   {   	for (int y=0;y<gridsizey;y++)
			{
				realx=readstartx+x;                 //sight of bee converted to landscape coordinates
				realy=readstarty+y;                	//always between  y=0 and y=ysize

				nd=sqrt(pow(abs(realx-posx),2)+pow(abs(realy-posy),2));
				current_distm=(int) floor (nd*patch_size+0.5);
				i=(realx*ysize)+realy;             	//landscape coordinates converted to arraycounter

				if (current_distm==shortest_distm && landscape[i][0]==2)
				{	//flowerhabitat is in sight!

					memorized=check_memory(short_term_memory_x, short_term_memory_y, realx, realy, cell_memory);
					if (memorized!=1)
					{
						/***CHECK*/ if (realx==posx && realy==posy)  { errorline( "Center not excluded?",simnr);}

						//this is an optimal cell. Must be at least one! (check)
						//save positions

						//true for at most 16 positions ?
						newposx[suitablecount]=realx;
						newposy[suitablecount]=realy;
						suitablecount++;
						/***CHECK*/ if (suitablecount>16)  { errorline("Sight analysis wrong",simnr);}
					}
				}
			}   
	   }    //end of sight-loop

		r=calc_rnd_UB_intpl1(suitablecount);      	//draw random number from the allowed new positions (from 1 to suitablecount+1)
		nfx=newposx[r-1];                         	//change the location of the bee!
		nfy=newposy[r-1];
	   //end of if
	}
	// else:  nfx=posx;    nfy=posy;

   beesight.nfx=nfx;
   beesight.nfy=nfy;
   beesight.in_sight=in_sight;
   
   return beesight;
}

square Landscape::snapshot(int posx, int posy, square newsquare)             //checked
{
	int count=0, x=0, y=0, i=0;

	for (int arx=-1; arx<2; arx++ )                                         //in y first, than x direction
	{	for (int ary=-1;ary<2;ary++ )
		{
			x=posx+arx;
			y=posy+ary;
			i=(x*ysize)+y;
			if (x<0 || x>=xsize || y<0 || y>=ysize)                         //at landscapeborders, make unsuitable
			{
				 newsquare.ninecells[count]=6;                              //unusable value
			}
			else newsquare.ninecells[count]=landscape[i][0];

			count++;                                  						//count=9 unused
		}
	}
	return newsquare;
}

void Landscape::visitation(int nposx, int nposy)
{   int apos=0;
	apos=(nposx*ysize)+nposy;
	landscape[apos][1]++;
	return;
}

void Landscape::get_landscape(int *map, int type)               		// landuse map for output, or visitation map
{
	for (int i = 0; i < positions; i++)
	{
		 *(map+i)=landscape[i][type];                           		//position 0 is landuse, position 1 visitation
	}

	return;
}

int Landscape::get_habitat(int posx, int posy)
{
	int i, habitat;
	i=(posx*ysize)+posy;
	habitat=landscape[i][0];
	return habitat;
}

bool Landscape::check_memory(int *short_term_memory_x, int *short_term_memory_y, int posx, int posy, int cell_memory)
{
	int habitat=0, tmposx=0, tmposy=0;
	bool memorized=0;
	for (int a=0;a<cell_memory ;a++)                                 //check memory for last visited flower patches
	{
		if (*(short_term_memory_x+a)==posx && *(short_term_memory_y+a)==posy)
		{   memorized=1; }
		//1. was here too recently

		tmposx=*(short_term_memory_x+a);
		tmposy=*(short_term_memory_y+a);
		if (tmposx<xsize)
		 {   habitat=get_habitat(tmposx, tmposy);
			 /***CHECK*/ if (habitat==1) { errorline("Wrong memory",simnr);}
		 }
		 //2. flowerless patch in memory
	}
	return memorized;
}

//note: is also assessing flower(s)
bool Landscape::deplete(double pollen_get_cm3, int pos)
{
	 double remainingpollen_cm3=0.0, fullflowers=0.0, P_fullflower=0.0, resources=0.0;
	 bool success=0;

	 remainingpollen_cm3=remaining[pos];                              //note: pollenunits in 1/1000 of pollen per flower
	 fullflowers=(remainingpollen_cm3/pollen_cm3)*flowers;
	 P_fullflower=fullflowers/flowers;

	 double calcprob = calc_rnd_prob();
	 if (calcprob<P_fullflower)
	 {
	   resources=remainingpollen_cm3-(pollen_get_cm3);                  //note: pollenunits in 1/1000 of pollen per flower

	   if (resources<=0)
	   {
		   resources=0.0;
	   }
	   remaining[pos]=resources;

	   success=1;
	 }
	 else  	 success=0;

	 return success;
}


void Landscape::delete_arrays()
{
	for (int z=0;z<positions;z++)
	{
	  delete [] landscape[z];
	}

   int i;
   for (int x=0;x<xsize_coarse ;x++)                           	// initialize double pointers
   {   	for (int y=0;y<ysize_coarse ;y++)
		{   i=(x*ysize_coarse)+y;
			//delete [] landscape_coarse_grid[i];
			delete [] midpointmap2[i];
		}
   }
											//257 fixed in Fractal_landscape::gen_fract_lan
   for (int x=0;x<257;x++)                           	// initialize double pointers
   {   	for (int y=0;y<257;y++)
		{   i=(x*257)+y;
			delete [] midpointmap[i];

		}
   }

	delete[] landscape;
	delete[] landscape_coarse_grid;
	delete[] midpointmap;
	delete[] midpointmap2;

	delete[] remaining;
	delete[] nestsitemap;
	delete[] edgecellx;
	delete[] edgecelly;

   return;
}
