# Supplementary material for: Fragmentation of nest and foraging habitat affects time budgets of solitary bees, their fitness and pollination services, depending on traits: Results from an individual-based model
Source: PLoS One. 2018 Feb 14;13(2):e0188269. doi: 10.1371/journal.pone.0188269 (PMC5812554; doi:10.1371/journal.pone.0188269)
Supplement: S1 Model — (ZIP) [file pone.0188269.s005.zip › S5_Solbee_Full_Code/code/landscape.h]

//---------------------------------------------------------------------------

#ifndef landscapeH
#define landscapeH

#include <time.h>

//#include "BeeFlightMainBasic.h"
#include "containers.h"
#include "random.h"
#include "R_250.h"
//#include "Fragmented_landscape.h"
#include "Fractal_landscape.h"
#include "misc_functions.h"

//extern bool error;
extern int simnr;

//---------------------------------------------------------------------------

class Landscape
{
	/*PRIVATE PARAMETERS*/
	private:
	int landuse[2];    							// habitat types (currently 2)
	float amount;
	float fragmentation;
	int xsize;
	int ysize;
	int patch_size;
	int patch_size_m2;
	int positions;
	int total_individuals;
	int method;
	bool wrapping;
	bool symmetry;
	int xsize_coarse;
	int ysize_coarse;
	int positions_coarse;
	int landscape_resize;
	int landscape_extent, landscape_elements, landscape_perceived, landscape_detailed, landscape_coarse, new_xsize, new_ysize, new_positions;
	double landscape_resize1, landscape_resize2;

	/*PUBLIC PARAMETERS*/
	public:
	int ** landscape;                   		//[number of positions][]    //has to be deleted at end of main
												//[][0]=landuse             [][0]=counter for visitation
												//see also initialisation
	double * remaining;
	double ** midpointmap;
	double ** midpointmap2;
	int * landscape_coarse_grid;
	int * edgecellx;
	int * edgecelly;
	bool * nestsitemap;

	float flower_density;
	float flowers;                   			// # flowers (within feeding habitat) based on density and patchsize
	float avdist;                       		// average distance between flowers (within feeding habitat) based on density and patchsize
	double pollen_cm3;								// pollen available per habitat cell
	//int countnestopportunity;
	int countedge;
	double measured_isolation;
	int habitatcells;
	int potential_nestcells;
	int nestcells;
	int edgecells;


	/*PUBLIC FUNCTIONS*/
	public:
	void initlandscape(input);
	void create_frag1();
	void create_frag2();
	void create_frag3();
	void available_pollen();
//	double calculate_connectivity();
	void create_nest(int * ,int *, int, int, double);	//creates one nest at the time for all nest implementations
//	void analyze_nestsites_before(int, int, double);       //analyzes pssible nestsites; stores in array for implementation 1 and 2
	void analyze_nestsites_after(int, int);       //analyzes pssible nestsites; stores in array for implementation 1 and 2
//	void assign_nest(int *, int *, int);            //assigns nest for nest implementation 1

	void visitation(int,int);					//creates visitation mark in the landscape
	void get_landscape(int *, int);
	int get_habitat(int, int);
	bool check_memory(int *, int*, int, int, int);
	bool deplete(double, int);

	void delete_arrays();

	//----------provide information to bee-----------
	sight return_sight(int,int,sight, int *, int*, int);       	// used in main for beesight in the landscape
	square snapshot(int, int, square);    		// used in main for beesight in neighbouring cells
	void waitnow(void);

	/*PRIVATE FUNCTIONS*/
	private:
	void calculate_isolation(int, int);
	double Create_Rand(double);
	void displace_midpoint(double, double, double, double, int, int, int, double, double);
	void convert_to_bw(void);
};

//---------------------------------------------------------------------------
#endif
