# Supplementary material for: Fragmentation of nest and foraging habitat affects time budgets of solitary bees, their fitness and pollination services, depending on traits: Results from an individual-based model
Source: PLoS One. 2018 Feb 14;13(2):e0188269. doi: 10.1371/journal.pone.0188269 (PMC5812554; doi:10.1371/journal.pone.0188269)
Supplement: S1 Model — (ZIP) [file pone.0188269.s005.zip › S5_Solbee_Full_Code/code/Makefile]

CLEANEXTS = o exe

SOURCES= containers.cpp  R_250.cpp random.cpp misc_functions.cpp Fractal_landscape.cpp individual.cpp I_O.cpp bee.cpp landscape.cpp BeeFlightMainBasic.cpp lodepng.cpp
OUTPUTFILE = solbee.exe

CXX = g++ -O2
CPPFLAGS += 

.PHONY: all
all: $(OUTPUTFILE)

$(OUTPUTFILE): $(subst .cpp,.o, $(SOURCES)) 
	g++ $(CPPFLAGS)  -o $@ $^

.PHONY: install
install:
	mkdir -p $(INSTALLDIR)
	cp -p $(OUTPUTFILE) $(INSTALLDIR)


.PHONY: clean
clean:
	for aFile in $(CLEANEXTS); do rm -f *.$$aFile; done
	
