# Supplementary material for: Fragmentation of nest and foraging habitat affects time budgets of solitary bees, their fitness and pollination services, depending on traits: Results from an individual-based model
Source: PLoS One. 2018 Feb 14;13(2):e0188269. doi: 10.1371/journal.pone.0188269 (PMC5812554; doi:10.1371/journal.pone.0188269)
Supplement: S1 Model — (ZIP) [file pone.0188269.s005.zip › S5_Solbee_Full_Code/code/misc_functions.cpp]

//---------------------------------------------------------------------------

#pragma hdrstop

#include "misc_functions.h"


//---------------------------------------------------------------------------

#pragma package(smart_init)

//---------------------------------------------------------------------------

void waitnow(void)
{
	time_t seconds;
 /*
	seconds = time (NULL);
	int seconds0=seconds;

	while (seconds0+0.5>seconds)
		{
			seconds = time (NULL);
		}

 //*/
	return;
}


void  create_direction(direction * Bee_direction,  sight * Bee_sight, int xsize, int ysize)
{
	(* Bee_direction).Q=calc_rnd_UB_intpl1(4);          //returns value from 1 to 4
	(* Bee_direction).angle=calc_rnd_UB(halfPi);
	(* Bee_direction).nest_reached=0;
	(* Bee_direction).tox=xsize;
	(* Bee_direction).toy=ysize;
	(* Bee_sight).in_sight=0;					//make blind

	return;
}


int partition(double *array, int left, int right)
{
	 double x = array[left];
	 int i = left - 1;
	 int j = right + 1;
	 double temp0;

	 do
	 {		do
			{j--;
			}while (x >array[j]);

			do
			{i++;
			}while (x <array[i]);

			if (i < j)
			{
				 temp0 = array[i];		// switch elements at positions i and j
				 array[i] = array[j];
				 array[j] = temp0;
			}
	 }while (i < j);
	 return j;           // returns middle index
}


void quick_sort(double *array, int left, int right)
{
	 // this process uses recursion - the process of calling itself

	if (left < right)
    {
		  int middle = partition(array, left, right);
		  quick_sort(array, left, middle);   			// sort top partition
		  quick_sort(array, middle+1, right);    		// sort bottom partition
     }
	 return;
}

void errorline( const std::string& Message, int nr)
{
//	string text;
	string logfile ="errorlog.txt";

	ofstream fp_out(logfile.c_str(), ios::app);

	fp_out
		<< "Error in simulation #" << nr << ": " << Message << endl;
	fp_out.close();

//	string text;
	string parfile ="simulated_beedata_multiple.ods";

	ofstream fp_out2(parfile.c_str(), ios::app);

	fp_out2
		<< nr << " "
		<< 1 << " "                                       //error true
		<< endl;
	fp_out2.close();

	std::ostringstream s;
	std::string mapfile;
	s << "simulated_beedata_single" << "_SNR" << nr <<  ".txt";
	mapfile=s.str();
	ofstream fp_out3(mapfile.c_str(), ios::app);

	fp_out3
		<< nr << " "
		<< 1 << " "                                       //error true
		<< endl;
	fp_out3.close();

	exit(0);

	return;
}

//unused
void errorline1( const std::string& Message, bool * error2)
{
	*error2=1;

	string text;
	string parfile ="errorlog.txt";

	ofstream fp_out(parfile.c_str(), ios::app);

	fp_out
		<< "Error in simulation (see # below): " << Message << endl;
	fp_out.close();

	return;
}

//unused
void errorline2(int simulationnumber)
{
	string text;
	string parfile ="errorlog.txt";

	ofstream fp_out(parfile.c_str(), ios::app);

	fp_out
		<< "# Above error(s) appeared in simulation " << simulationnumber << endl;
	fp_out.close();

	return;
}

/*
bool check_memory(int *short_term_memory_x, int *short_term_memory_y, int posx, int posy)
{
	bool memorized=0;
	for (int a=0;a<10 ;a++)                                 //check memory for last visited flower patches
	{
		if (*(short_term_memory_x+a)==posx && *(short_term_memory_y+a)==posy)
		{
			memorized=1;
		}

		/////////////////////////                         //error checking    not possible here...
		int tmposx=*(short_term_memory_x+a);
		int tmposy=*(short_term_memory_y+a);
		if (tmposx<xsize)
		 {   habitat=landscapeout.get_habitat(tmposx, tmposy);
			 if (habitat==1)                  //flowerless patch in memory
			 {   Application->MessageBoxA("Wrong memory","Error= ", MB_OK);}
		 }
		/////////////////////////
	}
	return memorized;
}
*/
