# Supplementary material for: Fragmentation of nest and foraging habitat affects time budgets of solitary bees, their fitness and pollination services, depending on traits: Results from an individual-based model
Source: PLoS One. 2018 Feb 14;13(2):e0188269. doi: 10.1371/journal.pone.0188269 (PMC5812554; doi:10.1371/journal.pone.0188269)
Supplement: S1 Model — (ZIP) [file pone.0188269.s005.zip › S5_Solbee_Full_Code/code/misc_functions.h]

//---------------------------------------------------------------------------

#ifndef misc_functionsH
#define misc_functionsH
//---------------------------------------------------------------------------
#include <stdlib.h>
#include <math.h>
#include <time.h>
#include <string>
#include <cstring>
#include <fstream>
#include <sstream>
#include <iostream>
#include <iomanip>

#include "containers.h"
#include "random.h"

using namespace std;

//---------------------------------------------------------------------------

	void waitnow(void);
   //	bool check_memory(int *, int*, int, int);
	void create_direction(direction *, sight *, int, int);
	int partition(double *, int, int);
	void quick_sort(double *, int, int);
	void errorline(const string&, int);
	void errorline1(const string&, bool *);
	void errorline2(int);

//---------------------------------------------------------------------------
#endif
