# Supplementary material for: Fragmentation of nest and foraging habitat affects time budgets of solitary bees, their fitness and pollination services, depending on traits: Results from an individual-based model
Source: PLoS One. 2018 Feb 14;13(2):e0188269. doi: 10.1371/journal.pone.0188269 (PMC5812554; doi:10.1371/journal.pone.0188269)
Supplement: S1 Model — (ZIP) [file pone.0188269.s005.zip › S5_Solbee_Full_Code/code/random.cpp]

//---------------------------------------------------------------------------

#pragma hdrstop

#include "random.h"

//---------------------------------------------------------------------------

#pragma package(smart_init)

//---------------------------------------------------------------------------

/////See also R_250.cpp

	//---create random double in range [0,UB) {including 0, not including UB}
	double calc_rnd_UB(double newupperboundary)
	{
		double e;
		e= (newupperboundary) * calc_rnd_prob();
		return e;
	}

	//---create random integer in range [0,UB) {including 0, not including UB}
	int calc_rnd_UB_int(int newupperboundary)
	{   double rnd_prob_new;
		rnd_prob_new = calc_rnd_prob();
		double UB_double;
		UB_double = (rnd_prob_new * (double) newupperboundary);
		int rnd_UB_int;
		rnd_UB_int = (int) floor(UB_double);
		return rnd_UB_int;
	}

	//---create random integer in range [1,UB+1) {including 1, not including UB+1}
	int calc_rnd_UB_intpl1(int newupperboundary)
	{
		int g;
		g = 1+calc_rnd_UB_int(newupperboundary);
		return g;
	}

/*BEGIN CODE FOR PROBABILITY FUNCTIONS*/

	/*-- Wrapped Cauchy Distribution --*/
	double calc_rnd_wcap(double olddirection, double rho_density)
	{   double preferred_angle, random_angle, random_angle1, random_angle2, random_angle3, rho, rnd_prob;
		preferred_angle=olddirection;
		rho=rho_density;
		rnd_prob=calc_rnd_prob();

		// inverse cumalative distrubution function for wrapped cauchy; Haefner 1996, Haefner and Crist 1994,  Batchelet, 1979)
		random_angle1=2*atan(((1.0-rho)/(1.0+rho))* tan(PI*(rnd_prob-0.5)));       //officially must bebetween [-Pi and +Pi], but is [-Pi and +Pi )

		//step1; convert to value between 0 and 2Pi
		if (random_angle1<0)
		{
			random_angle2=twoPi+random_angle1;         //+ negative value...; minus negative would mean plus
			/***CHECK*/ if (random_angle2>twoPi) { errorline("Wrong WPC angle",simnr);}
		}
		else
		{
			random_angle2=random_angle1;
		}
		// step2;  add old angle
		random_angle3=preferred_angle+random_angle2;
		// step3; if shifted too many quadrants, correct
		if (random_angle3>=twoPi)
		{
			random_angle3-=twoPi;
		}
		// maximum shift was 2Pi
		/***CHECK*/ if (random_angle3>twoPi) { errorline("Wrong WPC angle",simnr);}

		random_angle=random_angle3;																			//input is [0,UB) {including 0, not including UB} //no problem: end output is between [0 and 2Pi>
		return random_angle;                      //between [0 and 2Pi>
	}

	/*-- Corrected Normal Distribution --*/
	double calc_rnd_cnorm(double mean, double sigma)
	{   double X, Z, U1, U2;
		U1=calc_rnd_prob();
		U2=calc_rnd_prob();
		Z=sqrt(-2.0*log(1.0-U1))*cos(twoPi*U2);     //Box Muller Method for normal distribution; remember log=ln!
		X=sigma*Z+mean;                      	//Transformation
		if (X<0) {X=0;}
		return X;
	}

	/*-- S-Shaped logistic curve - Chance of returnung for a certain flown distance (x) - depends on body size --*/
	double calc_chance_of_return(double a, double b, double x)
	{
		double return_prob=0.0;
		return_prob=1.0/(1.0+exp((-x+a)/b));
		return return_prob;
	}

//---------------------------------------------------------------------------

	
	
	
	
