# Supplementary material for: Fragmentation of nest and foraging habitat affects time budgets of solitary bees, their fitness and pollination services, depending on traits: Results from an individual-based model
Source: PLoS One. 2018 Feb 14;13(2):e0188269. doi: 10.1371/journal.pone.0188269 (PMC5812554; doi:10.1371/journal.pone.0188269)
Supplement: S1 Model — (ZIP) [file pone.0188269.s005.zip › S5_Solbee_Full_Code/code/random.h]

//---------------------------------------------------------------------------

#ifndef randomH
#define randomH

#include <stdlib.h>
#include <math.h>

#include "containers.h"
#include "misc_functions.h"
#include "R_250.h"

#define DRAND_RANGE (1.0/((RAND_MAX + 1.0) * (RAND_MAX + 1.0) * (RAND_MAX + 1.0)))

//extern bool error;
extern int simnr;

//---------------------------------------------------------------------------

	double calc_rnd_UB(double);
	int calc_rnd_UB_int(int);
	int calc_rnd_UB_intpl1(int);
	double calc_rnd_wcap(double, double);
	double calc_rnd_cnorm(double, double);
	direction create_direction(direction);
	double calc_chance_of_return(double, double, double x);

//---------------------------------------------------------------------------
#endif
