# Supplementary material for: Fragmentation of nest and foraging habitat affects time budgets of solitary bees, their fitness and pollination services, depending on traits: Results from an individual-based model
Source: PLoS One. 2018 Feb 14;13(2):e0188269. doi: 10.1371/journal.pone.0188269 (PMC5812554; doi:10.1371/journal.pone.0188269)
Supplement: S1 Model — (ZIP) [file pone.0188269.s005.zip › S5_Solbee_Full_Code/code/R_250.h]

//---------------------------------------------------------------------------

#ifndef R_250H
#define R_250H

//---------------------------------------------------------------------------

//*

//** Function prototypes for R250 random number generator, by W. L. Maier  ***

//*** Function: r250 Description: returns a random unsigned integer k
//				uniformly distributed in the interval 0 <= k < 65536.  ****
unsigned int r250();

//*** Function: r250n Description: returns a random unsigned integer k
//                uniformly distributed in the interval 0 <= k < n ****
//unsigned int r250n(unsigned n);
unsigned int calc_rnd_UB_int_small(unsigned int);


//*** Function: dr250
//                Description: returns a random double z in range 0 <= z < 1.  ****
//double dr250();
double calc_rnd_prob();
//schafft 100000 Zahlen
//				  pro sek auf intel486DX25 mit borlandc, huge *


//*** Function: r250_init
//		Description: initializes r250 random number generator.    ****
//void r250_init(int seed);
void init_rnd(int);

// schnelles zufallszahl zwischen 0 und (bereich=2^pot2)-1
class f_r {
private:
static long nr;
static unsigned short rnd;
public:
//
unsigned int fast_rnd(const unsigned int bereich, const unsigned int pot2);
};

//*/

//---------------------------------------------------------------------------
#endif
