# Supplementary material for: Fragmentation of nest and foraging habitat affects time budgets of solitary bees, their fitness and pollination services, depending on traits: Results from an individual-based model
Source: PLoS One. 2018 Feb 14;13(2):e0188269. doi: 10.1371/journal.pone.0188269 (PMC5812554; doi:10.1371/journal.pone.0188269)
Supplement: S1 Model — (ZIP) [file pone.0188269.s005.zip › S5_Solbee_Full_Code/Readme.txt]

This zip file contains full model details for the model SOLBEE, written by J. Everaars (Jeroen.Everaars@ufz.de, Jeveraars@posteo.de)

It contains:

Pseudocode: The full set of model rules in the right order, which describe the model structure. These are the details that are not covered by the ODD protocol of the model, but may be needed to reproduce the results in a programming language of choice. This pseudocode has been composed by very carefully following the code. Within this structure details like allometric rules and formulas can easily be added. We expect it that this structure can reproduce our results in any language. For communication about any ambiguities and obscurities you can write the author.

C++ code
This code reproduces any (raw) number that was presented in the main manuscript. We think it is better to reprogram the model from scratch following the pseudocode to make it running faster and to allow a new and more logical structure if possible. Therefore we suggest using the c++ code as a reference for pseudocode ambiguities. 
If you wish to use the code and/or find any ambiguities or programming errors, we highly appreciate an email.


Code details and how to run it
-------------------------------

Code written by me, J. Everaars:

BeeFlightMainBasic.cpp /.h
landscape.cpp /.h
Fractal_landscape.cpp /.h 
bee.cpp /.h
individual.cpp /.h
I_O.cpp /.h
misc_functions.cpp /.h
containers.cpp /.h
random.cpp /.h

Code written by others:

r250.c / r250.h  (renamed R_250)
External code for random number generation (included, semi-essential)
Code to generate random numbers, open online
http://www.cs.brandeis.edu/~hhelf/formu/random.c
http://faculty.uml.edu/jpropp/r250.c
http://faculty.uml.edu/jpropp/r250.h
Written by W. L. Maier based on S. Kirkpatrick and E. Stoll, Journal of Computational Physics, 40, p. 517 (1981).

lodepng.c / lodepng.h
External code for writing maps to png format (not included, not essential)
Developed and written by Lode Vandevenne
http://lodev.org/lodepng/
https://github.com/lvandeve/lodepng

2x1gen.c / 2x1gen.h (in some code snippets called "fragmented landscapes" with the main routine renamed to "gen_fragm_lan()")
External code for more local scale fragmented vegetation (not included, not essential)
This local scale landscape generator by Hiebeler, named 2x1gen.c, based on: Hiebeler, D. (2000). Populations on fragmented landscapes with spatially structured heterogeneities: landscape generation and local dispersal. Ecology 81:1629-1641, generates patchy fragmented vegetation. During model developed it was implemented and tested, and could be used for within-patch vegetation structures, but it was not further used by us.

Crop landscapes 
I also suggest taking a look at a later developed landscape generator by Engel et al. and Everaars et al.
Everaars  J., Frank K. and Huth A. (2014). Species ecology and the impacts of bioenergy crops: an assessment approach with four example farmland bird species. Global Change Biology Bioenergy 6: 252-264. (Appendix provides a detailed description of the generator).
It generates an agricultural field matrix with certain properties.

----------------------------------

The SOLBEE model code can be compiled with free software:
https://gcc.gnu.org/ 		under unix systems
http://mingw-w64.org/  		under windows64x systems
or any other c++ compiler.

For windows, install gcc under mingw-w64
To compile run "compile_code.bat" (you can edit it with notepad)
To run a test simulation, copy the solbee.exe to the directory 'test' and run "execute_model.bat". It will now simulate output based on an input file with parameter settings.
The model output is an ordinary space-delimited text file, but was given an ods extension for convenience, so it can be easily opened with libre(/open) office calc or MS Excel.

If you set the parameter "counter" to 0, it generates the column heads.


Good luck!
Jeroen Everaars
2017
